# Supplementary material for: The Inflammatory-Immune Axis in Thyroid Disease: A Mendelian Randomization Study
Source: Int J Endocrinol. 2025 Jul 21;2025:6644708. doi: 10.1155/ije/6644708 (PMC12303634; doi:10.1155/ije/6644708)
Supplement: Supporting Information 1 — STROBE-MR-checklist: Strengthening the Reporting of Observational Studies in Epidemiology-Mendelian Randomization checklist. [file 6644708.f1.xlsx]

## Sheet: Supplementary Table 1
Supplementary Table 1. the SNPs information for circulating inflammatory cytokines/ proteins that exhibit a significant association with thyroid diseases.
exposure	outcome	SNP	effect_allele.exposure	other_allele.exposure	effect_allele.outcome	other_allele.outcome	beta.exposure	beta.outcome	eaf.exposure	eaf.outcome	remove	palindromic	ambiguous	chr	pos	se.outcome	samplesize.outcome	pval.outcome	mr_keep.outcome	chr.exposure	pos.exposure	se.exposure	pval.exposure	samplesize.exposure	mr_keep.exposure	pval_origin.exposure	action	mr_keep	R2	F
CCL19	Graves' disease || id:ebi-a-GCST90018847	rs10242459	A	G	A	G	0.0729	-0.0442	0.8219	0.855913	FALSE	FALSE	FALSE	7	3911280	0.035	458620	0.2057	TRUE	7	3911280	0.0154	2.2e-06	14729	TRUE	reported	2	TRUE	0.00151908	22.4055
CCL19	Graves' disease || id:ebi-a-GCST90018847	rs10496135	C	G	C	G	0.1856	-0.0215	0.9689	0.975373	FALSE	TRUE	FALSE	2	66640363	0.105	458620	0.838	TRUE	2	66640363	0.0384	1.34e-06	14288	TRUE	reported	2	TRUE	0.00163235	23.3578
CCL19	Graves' disease || id:ebi-a-GCST90018847	rs113539352	C	G	C	G	0.4485	-0.0011	0.992	0.994892	FALSE	TRUE	FALSE	3	58516854	0.378	458620	0.9976	TRUE	3	58516854	0.0922	1.15e-06	11439	TRUE	reported	2	TRUE	0.00206432	23.6585
CCL19	Graves' disease || id:ebi-a-GCST90018847	rs11574915	A	C	A	C	-0.1464	0.0204	0.8639	0.900266	FALSE	FALSE	FALSE	9	34710084	0.0446	458620	0.6474	TRUE	9	34710084	0.017	7.19e-18	14733	TRUE	reported	2	TRUE	0.00500856	74.1524
CCL19	Graves' disease || id:ebi-a-GCST90018847	rs138108512	A	G	A	G	-0.2939	0.1056	0.0119	0.00923437	FALSE	FALSE	FALSE	14	76855291	0.2229	458620	0.635501	TRUE	14	76855291	0.0616	1.83e-06	13422	TRUE	reported	2	TRUE	0.00169311	22.76
CCL19	Graves' disease || id:ebi-a-GCST90018847	rs1415763	C	G	C	G	0.0757	0.0067	0.1687	0.212435	FALSE	TRUE	FALSE	6	125027776	0.0248	458620	0.7861	TRUE	6	125027776	0.0157	1.42e-06	14731	TRUE	reported	2	TRUE	0.00157571	23.2452
CCL19	Graves' disease || id:ebi-a-GCST90018847	rs147708384	T	C	T	C	-0.2707	-0.0993	0.0151	0.0102426	FALSE	FALSE	FALSE	17	14918425	0.2076	458620	0.632501	TRUE	17	14918425	0.0574	2.4e-06	13801	TRUE	reported	2	TRUE	0.00160895	22.2377
CCL19	Graves' disease || id:ebi-a-GCST90018847	rs28635588	A	G	A	G	-0.1775	0.1743	0.8408	0.75821	FALSE	FALSE	FALSE	6	32520729	0.0367	458620	2.071e-06	TRUE	6	32519041	0.0206	6.9e-18	9182	TRUE	reported	2	TRUE	0.00802098	74.228
CCL19	Graves' disease || id:ebi-a-GCST90018847	rs34791102	A	G	A	G	0.1238	-0.0181	0.0534	0.0373069	FALSE	FALSE	FALSE	9	35612978	0.0886	458620	0.8382	TRUE	9	35612978	0.0265	2.99e-06	14735	TRUE	reported	2	TRUE	0.00147896	21.8218
CCL19	Graves' disease || id:ebi-a-GCST90018847	rs3792790	A	C	A	C	0.0551	-0.0017	0.4736	0.563152	FALSE	FALSE	FALSE	5	150442171	0.0259	458620	0.9463	TRUE	5	150442171	0.012	4.4e-06	14288	TRUE	reported	2	TRUE	0.00147343	21.0805
CCL19	Graves' disease || id:ebi-a-GCST90018847	rs4554017	T	C	T	C	0.0596	-0.0184	0.3904	0.336491	FALSE	FALSE	FALSE	4	145124024	0.0259	458620	0.4776	TRUE	4	145124024	0.0122	1.03e-06	14288	TRUE	reported	2	TRUE	0.00166754	23.8623
CCL19	Graves' disease || id:ebi-a-GCST90018847	rs4907572	A	G	A	G	-0.0671	-0.0049	0.2653	0.276893	FALSE	FALSE	FALSE	13	113647321	0.0241	458620	0.8403	TRUE	13	113647321	0.0137	9.69e-07	14722	TRUE	reported	2	TRUE	0.00162678	23.9853
CCL19	Graves' disease || id:ebi-a-GCST90018847	rs62292952	T	G	T	G	0.2346	-0.0234	0.8822	0.883491	FALSE	FALSE	FALSE	3	132200719	0.0338	458620	0.4884	TRUE	3	132200719	0.0185	7.53e-37	14728	TRUE	reported	2	TRUE	0.0108007	160.788
CCL19	Graves' disease || id:ebi-a-GCST90018847	rs6486995	A	T	A	T	-0.0697	0.0569	0.2452	0.256691	FALSE	TRUE	FALSE	12	19813981	0.0244	458620	0.0197301	TRUE	12	19813981	0.0135	2.43e-07	14735	TRUE	reported	2	TRUE	0.00180577	26.6526
CCL19	Graves' disease || id:ebi-a-GCST90018847	rs6870560	T	C	T	C	0.0863	-0.0476	0.8559	0.862102	FALSE	FALSE	FALSE	5	174187919	0.0325	458620	0.1423	TRUE	5	174187919	0.0169	3.28e-07	14732	TRUE	reported	2	TRUE	0.00176693	26.0729
CCL19	Graves' disease || id:ebi-a-GCST90018847	rs73257451	T	C	T	C	-0.3645	0.1219	0.989	0.991081	FALSE	FALSE	FALSE	8	61418130	0.1388	458620	0.3799	TRUE	8	61418130	0.0756	1.43e-06	11337	TRUE	reported	2	TRUE	0.00204627	23.2421
CCL19	Graves' disease || id:ebi-a-GCST90018847	rs74764632	A	T	A	T	0.1349	0.1481	0.9557	0.949715	FALSE	TRUE	FALSE	16	57300587	0.0757	458620	0.0504603	TRUE	16	57300587	0.0294	4.47e-06	14734	TRUE	reported	2	TRUE	0.00142688	21.0509
CCL19	Graves' disease || id:ebi-a-GCST90018847	rs7595241	C	G	C	G	0.0615	0.02	0.6941	0.690816	FALSE	TRUE	FALSE	2	7425475	0.0375	458620	0.5935	TRUE	2	7425475	0.013	2.24e-06	14288	TRUE	reported	2	TRUE	0.00156391	22.377
CCL19	Graves' disease || id:ebi-a-GCST90018847	rs79086127	T	C	T	C	-0.2096	0.2046	0.0195	0.0125512	FALSE	FALSE	FALSE	4	123839263	0.1172	458620	0.0807904	TRUE	4	123839263	0.045	3.2e-06	14247	TRUE	reported	2	TRUE	0.00152045	21.6918
CCL19	Graves' disease || id:ebi-a-GCST90018847	rs9469127	C	G	C	G	-0.4884	0.1799	0.9365	0.927636	FALSE	TRUE	FALSE	6	32444093	0.0346	458620	1.97802e-07	TRUE	6	32444093	0.0277	1.41e-69	14735	TRUE	reported	2	TRUE	0.0206621	310.837

## Sheet: Supplementary Table 2
Supplementary Table 2. the SNPs information for immune cells that exhibit a significant association with thyroid diseases.
exposure	outcome	SNP	effect_allele.exposure	other_allele.exposure	effect_allele.outcome	other_allele.outcome	beta.exposure	beta.outcome	eaf.exposure	eaf.outcome	remove	palindromic	ambiguous	chr	pos	se.outcome	samplesize.outcome	pval.outcome	originalname.outcome	outcome.deprecated	mr_keep.outcome	data_source.outcome	chr.exposure	se.exposure	pos.exposure	pval.exposure	samplesize.exposure	mr_keep.exposure	pval_origin.exposure	action	mr_keep	R2	F
HLA DR+ T cell%lymphocyte	Graves' disease || id:ebi-a-GCST90018847	rs10244964	T	G	T	G	-1.445	-0.0567	0.0013	0.0415345	FALSE	FALSE	FALSE	7	46432552	0.0825	458620	0.4925	Graves' disease	Graves' disease || ||	TRUE	igd	7	0.3106	46432552	3.425e-06	3596	TRUE	reported	2	TRUE	0.00598283	21.6317
HLA DR+ T cell%lymphocyte	Graves' disease || id:ebi-a-GCST90018847	rs10788105	A	G	A	G	0.2367	-0.0067	0.0601	0.192568	FALSE	FALSE	FALSE	10	122390777	0.0264	458620	0.7982	Graves' disease	Graves' disease || ||	TRUE	igd	10	0.04839	122390777	1.04201e-06	3596	TRUE	reported	2	TRUE	0.00660976	23.9135
HLA DR+ T cell%lymphocyte	Graves' disease || id:ebi-a-GCST90018847	rs1091849	G	A	G	A	-0.1268	-0.0539	0.6022	0.722156	FALSE	FALSE	FALSE	16	10829280	0.026	458620	0.0380496	Graves' disease	Graves' disease || ||	TRUE	igd	16	0.02391	10829280	1.20601e-07	3596	TRUE	reported	2	TRUE	0.00776026	28.1085
HLA DR+ T cell%lymphocyte	Graves' disease || id:ebi-a-GCST90018847	rs11054779	T	G	T	G	0.3154	-0.1724	0.0331	0.0579592	FALSE	FALSE	FALSE	12	12457054	0.1434	458620	0.2294	Graves' disease	Graves' disease || ||	TRUE	igd	12	0.06396	12457054	8.55106e-07	3596	TRUE	reported	2	TRUE	0.00671676	24.3033
HLA DR+ T cell%lymphocyte	Graves' disease || id:ebi-a-GCST90018847	rs117014352	T	C	T	C	-1.013	-0.079	0.0028	0.0190897	FALSE	FALSE	FALSE	10	76784567	0.1436	458620	0.5823	Graves' disease	Graves' disease || ||	TRUE	igd	10	0.2098	76784567	1.44401e-06	3596	TRUE	reported	2	TRUE	0.00644142	23.3006
HLA DR+ T cell%lymphocyte	Graves' disease || id:ebi-a-GCST90018847	rs140410174	T	C	T	C	-0.2422	0.0268	0.0598	0.0364608	FALSE	FALSE	FALSE	19	1671156	0.1022	458620	0.792899	Graves' disease	Graves' disease || ||	TRUE	igd	19	0.04942	1671156	9.963e-07	3596	TRUE	reported	2	TRUE	0.00663486	24.005
HLA DR+ T cell%lymphocyte	Graves' disease || id:ebi-a-GCST90018847	rs144674286	A	G	A	G	0.2474	-0.0054	0.0628	0.12907	FALSE	FALSE	FALSE	9	101028704	0.0327	458620	0.8694	Graves' disease	Graves' disease || ||	TRUE	igd	9	0.05016	101028704	8.501e-07	3596	TRUE	reported	2	TRUE	0.00671949	24.3132
HLA DR+ T cell%lymphocyte	Graves' disease || id:ebi-a-GCST90018847	rs146309290	C	T	C	T	-0.7231	-0.6262	0.0074	0.001799	FALSE	FALSE	FALSE	8	11854977	0.4905	458620	0.2017	Graves' disease	Graves' disease || ||	TRUE	igd	8	0.1551	11854977	3.234e-06	3596	TRUE	reported	2	TRUE	0.00600809	21.7236
HLA DR+ T cell%lymphocyte	Graves' disease || id:ebi-a-GCST90018847	rs3087456	A	G	A	G	-0.4689	-0.0964	0.7661	0.581083	FALSE	FALSE	FALSE	16	10970902	0.0277	458620	0.000498299	Graves' disease	Graves' disease || ||	TRUE	igd	16	0.02616	10970902	7.09088e-69	3596	TRUE	reported	2	TRUE	0.0820163	321.102
HLA DR+ T cell%lymphocyte	Graves' disease || id:ebi-a-GCST90018847	rs542160	T	C	T	C	-0.1084	-0.0066	0.5089	0.458465	FALSE	FALSE	FALSE	11	107676543	0.0236	458620	0.7788	Graves' disease	Graves' disease || ||	TRUE	igd	11	0.02338	107676543	3.70399e-06	3596	TRUE	reported	2	TRUE	0.00594239	21.4846
HLA DR+ T cell%lymphocyte	Graves' disease || id:ebi-a-GCST90018847	rs55724950	A	G	A	G	-0.2598	0.0169	0.0654	0.0283363	FALSE	FALSE	FALSE	16	10993712	0.1272	458620	0.8945	Graves' disease	Graves' disease || ||	TRUE	igd	16	0.0468	10993712	3.046e-08	3596	TRUE	reported	2	TRUE	0.00849691	30.7996
HLA DR+ T cell%lymphocyte	Graves' disease || id:ebi-a-GCST90018847	rs62029480	T	C	T	C	0.4397	-0.1843	0.0236	0.03755	FALSE	FALSE	FALSE	16	10651993	0.1144	458620	0.1072	Graves' disease	Graves' disease || ||	TRUE	igd	16	0.07676	10651993	1.096e-08	3596	TRUE	reported	2	TRUE	0.00904229	32.7945
HLA DR+ T cell%lymphocyte	Graves' disease || id:ebi-a-GCST90018847	rs68174286	T	C	T	C	0.2699	0.1018	0.2799	0.476442	FALSE	FALSE	FALSE	6	32506766	0.033	458620	0.00201201	Graves' disease	Graves' disease || ||	TRUE	igd	6	0.04426	32503204	1.185e-09	3596	TRUE	reported	2	TRUE	0.0102352	37.1656
HLA DR+ T cell%lymphocyte	Graves' disease || id:ebi-a-GCST90018847	rs7032773	T	C	T	C	-0.1552	-0.0394	0.4182	0.462192	FALSE	FALSE	FALSE	9	117645562	0.0218	458620	0.0707604	Graves' disease	Graves' disease || ||	TRUE	igd	9	0.0249	117645562	5.14505e-10	3596	TRUE	reported	2	TRUE	0.010688	38.8278
HLA DR+ T cell%lymphocyte	Graves' disease || id:ebi-a-GCST90018847	rs73030989	T	C	T	C	1.618	0.0542	0.0013	0.01484	FALSE	FALSE	FALSE	19	38996871	0.177	458620	0.759401	Graves' disease	Graves' disease || ||	TRUE	igd	19	0.3497	38996871	3.85203e-06	3596	TRUE	reported	2	TRUE	0.00591791	21.3956
HLA DR+ T cell%lymphocyte	Graves' disease || id:ebi-a-GCST90018847	rs76997602	G	A	G	A	-0.3991	0.029	0.0178	0.0304968	FALSE	FALSE	FALSE	7	115451309	0.1023	458620	0.776599	Graves' disease	Graves' disease || ||	TRUE	igd	7	0.08606	115451309	3.65898e-06	3596	TRUE	reported	2	TRUE	0.005945	21.4941
HLA DR+ T cell%lymphocyte	Graves' disease || id:ebi-a-GCST90018847	rs79178843	A	G	A	G	0.5526	0.119	0.0097	0.0268542	FALSE	FALSE	FALSE	2	13251154	0.1015	458620	0.2408	Graves' disease	Graves' disease || ||	TRUE	igd	2	0.1188	13251154	3.404e-06	3596	TRUE	reported	2	TRUE	0.00598086	21.6246
HLA DR+ T cell%lymphocyte	Graves' disease || id:ebi-a-GCST90018847	rs9526689	A	G	A	G	0.5032	0.1047	0.0106	0.0750161	FALSE	FALSE	FALSE	13	51299267	0.067	458620	0.1183	Graves' disease	Graves' disease || ||	TRUE	igd	13	0.1093	51299267	4.29596e-06	3596	TRUE	reported	2	TRUE	0.00585961	21.1836
HLA DR+ CD4+ %T cell	Graves' disease || id:ebi-a-GCST90018847	rs10052603	G	A	G	A	-0.1031	-0.026	0.5772	0.4487	FALSE	FALSE	FALSE	5	10837029	0.0262	458620	0.3224	Graves' disease	Graves' disease || ||	TRUE	igd	5	0.02216	10837029	3.38704e-06	3595	TRUE	reported	2	TRUE	0.00598511	21.634
HLA DR+ CD4+ %T cell	Graves' disease || id:ebi-a-GCST90018847	rs11641185	T	C	T	C	-0.2989	-0.0662	0.7744	0.587436	FALSE	FALSE	FALSE	16	10986596	0.0284	458620	0.0195501	Graves' disease	Graves' disease || ||	TRUE	igd	16	0.02511	10986596	4.5196e-32	3595	TRUE	reported	2	TRUE	0.0379202	141.617
HLA DR+ CD4+ %T cell	Graves' disease || id:ebi-a-GCST90018847	rs12609975	G	A	G	A	-0.1105	0.0389	0.7039	0.733305	FALSE	FALSE	FALSE	19	39400504	0.0567	458620	0.4922	Graves' disease	Graves' disease || ||	TRUE	igd	19	0.02341	39400504	2.434e-06	3595	TRUE	reported	2	TRUE	0.00615942	22.2679
HLA DR+ CD4+ %T cell	Graves' disease || id:ebi-a-GCST90018847	rs149004280	T	C	T	C	-0.5593	-0.1832	0.0079	0.011858	FALSE	FALSE	FALSE	22	48226137	0.2224	458620	0.41	Graves' disease	Graves' disease || ||	TRUE	igd	22	0.119	48226137	2.67898e-06	3595	TRUE	reported	2	TRUE	0.00610712	22.0777
HLA DR+ CD4+ %T cell	Graves' disease || id:ebi-a-GCST90018847	rs1832967	A	C	A	C	-0.1195	0.0149	0.2878	0.319314	FALSE	FALSE	FALSE	6	66862504	0.0269	458620	0.5806	Graves' disease	Graves' disease || ||	TRUE	igd	6	0.02563	66862504	3.26302e-06	3595	TRUE	reported	2	TRUE	0.00601065	21.7269
HLA DR+ CD4+ %T cell	Graves' disease || id:ebi-a-GCST90018847	rs3104415	C	A	C	A	0.1268	0.0822	0.3819	0.365456	FALSE	FALSE	FALSE	6	32582577	0.024	458620	0.000633797	Graves' disease	Graves' disease || ||	TRUE	igd	6	0.02613	32582577	1.28e-06	3595	TRUE	reported	2	TRUE	0.00650767	23.5352
HLA DR+ CD4+ %T cell	Graves' disease || id:ebi-a-GCST90018847	rs6071096	C	T	C	T	-0.1051	-0.0515	0.6328	0.524945	FALSE	FALSE	FALSE	20	58624500	0.0228	458620	0.0237799	Graves' disease	Graves' disease || ||	TRUE	igd	20	0.02228	58624500	2.49098e-06	3595	TRUE	reported	2	TRUE	0.00615172	22.2399
HLA DR+ CD4+ %T cell	Graves' disease || id:ebi-a-GCST90018847	rs7032773	T	C	T	C	-0.1199	-0.0394	0.4182	0.462192	FALSE	FALSE	FALSE	9	117645562	0.0218	458620	0.0707604	Graves' disease	Graves' disease || ||	TRUE	igd	9	0.02281	117645562	1.54999e-07	3595	TRUE	reported	2	TRUE	0.00762718	27.6151
HLA DR+ CD4+ %T cell	Graves' disease || id:ebi-a-GCST90018847	rs7088079	A	G	A	G	-0.1728	-0.0001	0.0892	0.0476481	FALSE	FALSE	FALSE	10	3066899	0.0698	458620	0.9986	Graves' disease	Graves' disease || ||	TRUE	igd	10	0.03748	3066899	4.13599e-06	3595	TRUE	reported	2	TRUE	0.00587799	21.2445
HLA DR+ CD4+ %lymphocyte	Graves' disease || id:ebi-a-GCST90018847	rs11090233	A	G	A	G	-0.11	0.0186	0.611	0.527804	FALSE	FALSE	FALSE	22	23690325	0.0353	458620	0.5975	Graves' disease	Graves' disease || ||	TRUE	igd	3595	1.33101e-06	23690325	0.02271	22	TRUE	reported	2	TRUE	0.00648376	23.4482
HLA DR+ CD4+ %lymphocyte	Graves' disease || id:ebi-a-GCST90018847	rs116253486	C	T	C	T	-1.26	0.075	0.0015	0.0151324	FALSE	FALSE	FALSE	3	33925087	0.2055	458620	0.715201	Graves' disease	Graves' disease || ||	TRUE	igd	3595	4.062e-06	33925087	0.273	3	TRUE	reported	2	TRUE	0.00589049	21.2899
HLA DR+ CD4+ %lymphocyte	Graves' disease || id:ebi-a-GCST90018847	rs12609975	G	A	G	A	-0.1153	0.0389	0.7039	0.733305	FALSE	FALSE	FALSE	19	39400504	0.0567	458620	0.4922	Graves' disease	Graves' disease || ||	TRUE	igd	3595	1.74799e-06	39400504	0.02408	19	TRUE	reported	2	TRUE	0.00633703	22.9142
HLA DR+ CD4+ %lymphocyte	Graves' disease || id:ebi-a-GCST90018847	rs12610775	G	A	G	A	-0.1073	-0.0184	0.4302	0.505569	FALSE	FALSE	FALSE	19	53134203	0.024	458620	0.4447	Graves' disease	Graves' disease || ||	TRUE	igd	3595	2.39999e-06	53134203	0.02271	19	TRUE	reported	2	TRUE	0.00617132	22.3112
HLA DR+ CD4+ %lymphocyte	Graves' disease || id:ebi-a-GCST90018847	rs140410174	T	C	T	C	-0.2205	0.0268	0.0598	0.0364608	FALSE	FALSE	FALSE	19	1671156	0.1022	458620	0.792899	Graves' disease	Graves' disease || ||	TRUE	igd	3595	3.23899e-06	1671156	0.04729	19	TRUE	reported	2	TRUE	0.0060112	21.7289
HLA DR+ CD4+ %lymphocyte	Graves' disease || id:ebi-a-GCST90018847	rs149004280	T	C	T	C	-0.5613	-0.1832	0.0079	0.011858	FALSE	FALSE	FALSE	22	48226137	0.2224	458620	0.41	Graves' disease	Graves' disease || ||	TRUE	igd	3595	4.67498e-06	48226137	0.1224	22	TRUE	reported	2	TRUE	0.00581561	21.0177
HLA DR+ CD4+ %lymphocyte	Graves' disease || id:ebi-a-GCST90018847	rs3087456	A	G	A	G	-0.3114	-0.0964	0.7662	0.581083	FALSE	FALSE	FALSE	16	10970902	0.0277	458620	0.000498299	Graves' disease	Graves' disease || ||	TRUE	igd	3595	1.34307e-33	10970902	0.02551	16	TRUE	reported	2	TRUE	0.0397997	148.927
HLA DR+ CD4+ %lymphocyte	Graves' disease || id:ebi-a-GCST90018847	rs3104414	A	G	A	G	0.1367	0.0828	0.3812	0.364187	FALSE	FALSE	FALSE	6	32582612	0.0241	458620	0.000585801	Graves' disease	Graves' disease || ||	TRUE	igd	3595	1.32501e-06	32582612	0.02822	6	TRUE	reported	2	TRUE	0.00648483	23.4521
HLA DR+ CD4+ %lymphocyte	Graves' disease || id:ebi-a-GCST90018847	rs4867947	A	C	A	C	0.2016	0.0159	0.0691	0.226637	FALSE	FALSE	FALSE	5	169629403	0.0246	458620	0.5184	Graves' disease	Graves' disease || ||	TRUE	igd	3595	4.41205e-06	169629403	0.04384	5	TRUE	reported	2	TRUE	0.00584782	21.1348
HLA DR+ CD4+ %lymphocyte	Graves' disease || id:ebi-a-GCST90018847	rs4906573	C	T	C	T	0.1229	0.0054	0.2399	0.296158	FALSE	FALSE	FALSE	14	45842287	0.0257	458620	0.8333	Graves' disease	Graves' disease || ||	TRUE	igd	3595	3.25702e-06	45842287	0.02636	14	TRUE	reported	2	TRUE	0.0060103	21.7256
HLA DR+ CD4+ %lymphocyte	Graves' disease || id:ebi-a-GCST90018847	rs7032773	T	C	T	C	-0.1334	-0.0394	0.4182	0.462192	FALSE	FALSE	FALSE	9	117645562	0.0218	458620	0.0707604	Graves' disease	Graves' disease || ||	TRUE	igd	3595	1.392e-08	117645562	0.02345	9	TRUE	reported	2	TRUE	0.00892144	32.3433
HLA DR+ CD4+ %lymphocyte	Graves' disease || id:ebi-a-GCST90018847	rs7202106	T	C	T	C	0.1276	-0.0271	0.7811	0.805114	FALSE	FALSE	FALSE	16	84375706	0.033	458620	0.4127	Graves' disease	Graves' disease || ||	TRUE	igd	3595	2.57899e-06	84375706	0.02709	16	TRUE	reported	2	TRUE	0.00613356	22.1739
FSC-A on CD4+	Graves' disease || id:ebi-a-GCST90018847	rs10169473	A	G	A	G	0.1225	-0.0347	0.3675	0.347246	FALSE	FALSE	FALSE	2	224307687	0.0227	458620	0.125	Graves' disease	Graves' disease || ||	TRUE	igd	0.02574	2	224307687	2.04498e-06	3113	TRUE	reported	2	TRUE	0.00722317	22.6348
FSC-A on CD4+	Graves' disease || id:ebi-a-GCST90018847	rs112736938	C	T	C	T	0.4394	0.0926	0.0194	0.0355522	FALSE	FALSE	FALSE	18	64359675	0.1149	458620	0.4204	Graves' disease	Graves' disease || ||	TRUE	igd	0.09464	18	64359675	3.57998e-06	3113	TRUE	reported	2	TRUE	0.00687693	21.5423
FSC-A on CD4+	Graves' disease || id:ebi-a-GCST90018847	rs114690517	C	T	C	T	0.5367	-0.0893	0.0145	0.0193532	FALSE	FALSE	FALSE	3	116324393	0.1784	458620	0.6169	Graves' disease	Graves' disease || ||	TRUE	igd	0.106	3	116324393	4.31201e-07	3113	TRUE	reported	2	TRUE	0.0081679	25.6196
FSC-A on CD4+	Graves' disease || id:ebi-a-GCST90018847	rs117287835	A	T	A	T	-2.444	0.2061	0.0005	0.0142081	FALSE	TRUE	FALSE	11	96273624	0.1262	458620	0.1024	Graves' disease	Graves' disease || ||	TRUE	igd	0.5226	11	96273624	3.05197e-06	3113	TRUE	reported	2	TRUE	0.0069766	21.8567
FSC-A on CD4+	Graves' disease || id:ebi-a-GCST90018847	rs12166583	A	C	A	C	-0.1298	0.0335	0.4123	0.201198	FALSE	FALSE	FALSE	22	30483964	0.0435	458620	0.4414	Graves' disease	Graves' disease || ||	TRUE	igd	0.02612	22	30483964	7.08598e-07	3113	TRUE	reported	2	TRUE	0.00787032	24.6788
FSC-A on CD4+	Graves' disease || id:ebi-a-GCST90018847	rs12434214	C	G	C	G	0.2076	-0.0211	0.0846	0.17211	FALSE	TRUE	FALSE	14	98114570	0.0265	458620	0.4261	Graves' disease	Graves' disease || ||	TRUE	igd	0.04523	14	98114570	4.60002e-06	3113	TRUE	reported	2	TRUE	0.00672192	21.0534
FSC-A on CD4+	Graves' disease || id:ebi-a-GCST90018847	rs13191523	G	A	G	A	0.2769	-0.309	0.1118	0.0205387	FALSE	FALSE	FALSE	6	31009094	0.0941	458620	0.00102301	Graves' disease	Graves' disease || ||	TRUE	igd	0.04585	6	31009094	1.726e-09	3113	TRUE	reported	2	TRUE	0.0115806	36.4492
FSC-A on CD4+	Graves' disease || id:ebi-a-GCST90018847	rs143298995	G	A	G	A	-0.1416	0.0561	0.7695	0.700476	FALSE	FALSE	FALSE	7	48232877	0.0231	458620	0.0151702	Graves' disease	Graves' disease || ||	TRUE	igd	0.02961	7	48232877	1.81001e-06	3113	TRUE	reported	2	TRUE	0.00729276	22.8544
FSC-A on CD4+	Graves' disease || id:ebi-a-GCST90018847	rs144027086	A	G	A	G	2.441	-0.2076	0.0005	0.00720797	FALSE	FALSE	FALSE	7	15148913	0.1786	458620	0.2451	Graves' disease	Graves' disease || ||	TRUE	igd	0.5191	7	15148913	2.67997e-06	3113	TRUE	reported	2	TRUE	0.00705311	22.0981
FSC-A on CD4+	Graves' disease || id:ebi-a-GCST90018847	rs2154499	C	G	C	G	-0.1742	0.0093	0.8656	0.753738	FALSE	TRUE	FALSE	21	33538451	0.0406	458620	0.818	Graves' disease	Graves' disease || ||	TRUE	igd	0.03723	21	33538451	3.00303e-06	3113	TRUE	reported	2	TRUE	0.00698373	21.8792
FSC-A on CD4+	Graves' disease || id:ebi-a-GCST90018847	rs6922309	C	G	C	G	0.1948	-0.0122	0.1478	0.0580336	FALSE	TRUE	FALSE	6	31321238	0.0469	458620	0.7952	Graves' disease	Graves' disease || ||	TRUE	igd	0.04011	6	31321238	1.253e-06	3113	TRUE	reported	2	TRUE	0.00751996	23.5718
FSC-A on CD4+	Graves' disease || id:ebi-a-GCST90018847	rs7745305	C	T	C	T	0.2065	-0.1715	0.1635	0.0385539	FALSE	FALSE	FALSE	6	30913475	0.0723	458620	0.0177799	Graves' disease	Graves' disease || ||	TRUE	igd	0.03765	6	30913475	4.51201e-08	3113	TRUE	reported	2	TRUE	0.00957094	30.0629
HLA DR on CD14+ CD16- monocyte	Graves' disease || id:ebi-a-GCST90018847	rs11788133	A	G	A	G	-0.1567	-0.0066	0.1684	0.0934771	FALSE	FALSE	FALSE	9	137907399	0.0374	458620	0.8603	Graves' disease	Graves' disease || ||	TRUE	igd	9	3629	137907399	3.19602e-06	0.03359	TRUE	reported	2	TRUE	0.00596121	21.751
HLA DR on CD14+ CD16- monocyte	Graves' disease || id:ebi-a-GCST90018847	rs146479897	G	C	G	C	0.4693	0.091	0.0158	0.00508944	FALSE	TRUE	FALSE	5	65595525	0.191	458620	0.6336	Graves' disease	Graves' disease || ||	TRUE	igd	5	3629	65595525	3.71801e-06	0.1013	TRUE	reported	2	TRUE	0.00587942	21.4508
HLA DR on CD14+ CD16- monocyte	Graves' disease || id:ebi-a-GCST90018847	rs146897285	A	C	A	C	0.9798	-0.0133	0.0034	0.0255738	FALSE	FALSE	FALSE	1	213984208	0.1333	458620	0.9206	Graves' disease	Graves' disease || ||	TRUE	igd	1	3629	213984208	2.36401e-06	0.2073	TRUE	reported	2	TRUE	0.00611821	22.3273
HLA DR on CD14+ CD16- monocyte	Graves' disease || id:ebi-a-GCST90018847	rs148974843	G	C	G	C	0.2723	-0.0863	0.0473	0.0590293	FALSE	TRUE	FALSE	1	237971715	0.0763	458620	0.2581	Graves' disease	Graves' disease || ||	TRUE	igd	1	3629	237971715	3.63999e-06	0.05871	TRUE	reported	2	TRUE	0.00589274	21.4997
HLA DR on CD14+ CD16- monocyte	Graves' disease || id:ebi-a-GCST90018847	rs35848415	G	A	G	A	-0.274	0.0191	0.0463	0.122307	FALSE	FALSE	FALSE	11	102879843	0.0285	458620	0.5031	Graves' disease	Graves' disease || ||	TRUE	igd	11	3629	102879843	4.14496e-06	0.05943	TRUE	reported	2	TRUE	0.00582326	21.2447
HLA DR on CD14+ CD16- monocyte	Graves' disease || id:ebi-a-GCST90018847	rs80032720	A	G	A	G	0.4253	-0.1285	0.0733	0.0461035	FALSE	FALSE	FALSE	6	32384933	0.0391	458620	0.001011	Graves' disease	Graves' disease || ||	TRUE	igd	6	3629	32384933	7.76426e-15	0.0545	TRUE	reported	2	TRUE	0.0165038	60.8637
HLA DR on CD14+ CD16- monocyte	Graves' disease || id:ebi-a-GCST90018847	rs8043889	T	C	T	C	-0.1291	0.002	0.3103	0.246259	FALSE	FALSE	FALSE	16	27733429	0.028	458620	0.9417	Graves' disease	Graves' disease || ||	TRUE	igd	16	3629	27733429	2.15899e-06	0.0272	TRUE	reported	2	TRUE	0.00616936	22.5152
HLA DR on CD14+ CD16- monocyte	Graves' disease || id:ebi-a-GCST90018847	rs9270585	T	C	T	C	-0.6054	0.0726	0.5834	0.523741	FALSE	FALSE	FALSE	6	32561300	0.0226	458620	0.00133601	Graves' disease	Graves' disease || ||	TRUE	igd	6	3629	32561300	3.03529e-98	0.0279	TRUE	reported	2	TRUE	0.114844	470.584
HLA DR on CD14+ CD16- monocyte	Graves' disease || id:ebi-a-GCST90018847	rs9469245	T	C	T	C	-0.2672	0.0494	0.5433	0.468462	FALSE	FALSE	FALSE	6	32692084	0.0233	458620	0.0342902	Graves' disease	Graves' disease || ||	TRUE	igd	6	3629	32692084	2.51884e-21	0.02801	TRUE	reported	2	TRUE	0.0244627	90.951
HLA DR on CD14+ monocyte	Graves' disease || id:ebi-a-GCST90018847	rs113337372	A	G	A	G	-0.3163	-0.0287	0.0347	0.0253119	FALSE	FALSE	FALSE	2	121677690	0.1273	458620	0.8217	Graves' disease	Graves' disease || ||	TRUE	igd	3629	0.06905	4.79601e-06	2	121677690	TRUE	reported	2	TRUE	0.00574884	20.9716
HLA DR on CD14+ monocyte	Graves' disease || id:ebi-a-GCST90018847	rs11737889	A	G	A	G	0.1403	0.1208	0.2353	0.206393	FALSE	FALSE	FALSE	4	64395080	0.0854	458620	0.157	Graves' disease	Graves' disease || ||	TRUE	igd	3629	0.03056	4.56804e-06	4	64395080	TRUE	reported	2	TRUE	0.0057744	21.0654
HLA DR on CD14+ monocyte	Graves' disease || id:ebi-a-GCST90018847	rs11788133	A	G	A	G	-0.1591	-0.0066	0.1684	0.0934771	FALSE	FALSE	FALSE	9	137907399	0.0374	458620	0.8603	Graves' disease	Graves' disease || ||	TRUE	igd	3629	0.03366	2.36799e-06	9	137907399	TRUE	reported	2	TRUE	0.00611871	22.3292
HLA DR on CD14+ monocyte	Graves' disease || id:ebi-a-GCST90018847	rs146479897	G	C	G	C	0.4649	0.091	0.0158	0.00508944	FALSE	TRUE	FALSE	5	65595525	0.191	458620	0.6336	Graves' disease	Graves' disease || ||	TRUE	igd	3629	0.1015	4.79005e-06	5	65595525	TRUE	reported	2	TRUE	0.00574773	20.9675
HLA DR on CD14+ monocyte	Graves' disease || id:ebi-a-GCST90018847	rs146897285	A	C	A	C	0.9514	-0.0133	0.0034	0.0255738	FALSE	FALSE	FALSE	1	213984208	0.1333	458620	0.9206	Graves' disease	Graves' disease || ||	TRUE	igd	3629	0.2078	4.84797e-06	1	213984208	TRUE	reported	2	TRUE	0.00574311	20.9506
HLA DR on CD14+ monocyte	Graves' disease || id:ebi-a-GCST90018847	rs148974843	G	C	G	C	0.2717	-0.0863	0.0473	0.0590293	FALSE	TRUE	FALSE	1	237971715	0.0763	458620	0.2581	Graves' disease	Graves' disease || ||	TRUE	igd	3629	0.05882	3.97201e-06	1	237971715	TRUE	reported	2	TRUE	0.00584516	21.325
HLA DR on CD14+ monocyte	Graves' disease || id:ebi-a-GCST90018847	rs80032720	A	G	A	G	0.4142	-0.1285	0.0733	0.0461035	FALSE	FALSE	FALSE	6	32384933	0.0391	458620	0.001011	Graves' disease	Graves' disease || ||	TRUE	igd	3629	0.05456	3.97466e-14	6	32384933	TRUE	reported	2	TRUE	0.015633	57.6013
HLA DR on CD14+ monocyte	Graves' disease || id:ebi-a-GCST90018847	rs8043889	T	C	T	C	-0.1283	0.002	0.3103	0.246259	FALSE	FALSE	FALSE	16	27733429	0.028	458620	0.9417	Graves' disease	Graves' disease || ||	TRUE	igd	3629	0.02725	2.594e-06	16	27733429	TRUE	reported	2	TRUE	0.0060714	22.1555
HLA DR on CD14+ monocyte	Graves' disease || id:ebi-a-GCST90018847	rs9270585	T	C	T	C	-0.5871	0.0726	0.5834	0.523741	FALSE	FALSE	FALSE	6	32561300	0.0226	458620	0.00133601	Graves' disease	Graves' disease || ||	TRUE	igd	3629	0.02804	5.5616e-92	6	32561300	TRUE	reported	2	TRUE	0.107783	438.156
HLA DR on CD14+ monocyte	Graves' disease || id:ebi-a-GCST90018847	rs9469245	T	C	T	C	-0.2607	0.0494	0.5433	0.468462	FALSE	FALSE	FALSE	6	32692084	0.0233	458620	0.0342902	Graves' disease	Graves' disease || ||	TRUE	igd	3629	0.02805	2.558e-20	6	32692084	TRUE	reported	2	TRUE	0.0232495	86.333
HLA DR on monocyte	Graves' disease || id:ebi-a-GCST90018847	rs11737889	A	G	A	G	0.1415	0.1208	0.2353	0.206393	FALSE	FALSE	FALSE	4	64395080	0.0854	458620	0.157	Graves' disease	Graves' disease || ||	TRUE	igd	0.03046	3.50397e-06	4	64395080	3629	TRUE	reported	2	TRUE	0.00591141	21.5682
HLA DR on monocyte	Graves' disease || id:ebi-a-GCST90018847	rs142573049	T	C	T	C	0.8337	-0.0791	0.0043	0.0155326	FALSE	FALSE	FALSE	20	60176623	0.1247	458620	0.526	Graves' disease	Graves' disease || ||	TRUE	igd	0.1784	3.07702e-06	20	60176623	3629	TRUE	reported	2	TRUE	0.00598187	21.8268
HLA DR on monocyte	Graves' disease || id:ebi-a-GCST90018847	rs148974843	G	C	G	C	0.2711	-0.0863	0.0473	0.0590293	FALSE	TRUE	FALSE	1	237971715	0.0763	458620	0.2581	Graves' disease	Graves' disease || ||	TRUE	igd	0.05867	3.94903e-06	1	237971715	3629	TRUE	reported	2	TRUE	0.00584914	21.3397
HLA DR on monocyte	Graves' disease || id:ebi-a-GCST90018847	rs62395272	T	C	T	C	-0.2546	0.0641	0.2849	0.111089	FALSE	FALSE	FALSE	6	31394424	0.0339	458620	0.0582801	Graves' disease	Graves' disease || ||	TRUE	igd	0.03302	1.60805e-14	6	31394424	3629	TRUE	reported	2	TRUE	0.0161183	59.4187
HLA DR on monocyte	Graves' disease || id:ebi-a-GCST90018847	rs9270588	T	C	T	C	-0.5388	0.0721	0.5834	0.523286	FALSE	FALSE	FALSE	6	32561327	0.0226	458620	0.00142699	Graves' disease	Graves' disease || ||	TRUE	igd	0.02808	3.21218e-78	6	32561327	3629	TRUE	reported	2	TRUE	0.0921101	367.978
HLA DR on monocyte	Graves' disease || id:ebi-a-GCST90018847	rs9271768	G	A	G	A	-0.4741	0.259	0.4388	0.2232	FALSE	FALSE	FALSE	6	32594188	0.0612	458620	2.31601e-05	Graves' disease	Graves' disease || ||	TRUE	igd	0.02935	9.59622e-57	6	32594188	3629	TRUE	reported	2	TRUE	0.0670783	260.786
HLA DR on monocyte	Graves' disease || id:ebi-a-GCST90018847	rs9469245	T	C	T	C	-0.2618	0.0494	0.5433	0.468462	FALSE	FALSE	FALSE	6	32692084	0.0233	458620	0.0342902	Graves' disease	Graves' disease || ||	TRUE	igd	0.02781	8.22811e-21	6	32692084	3629	TRUE	reported	2	TRUE	0.0238381	88.5723
HLA DR on myeloid DC	Graves' disease || id:ebi-a-GCST90018847	rs116007826	G	A	G	A	0.8001	-0.0495	0.0686	0.00511619	FALSE	FALSE	FALSE	6	31569745	0.3638	458620	0.8917	Graves' disease	Graves' disease || ||	TRUE	igd	0.06015	31569745	2872	6	3.1369e-39	TRUE	reported	2	TRUE	0.0580322	176.813
HLA DR on myeloid DC	Graves' disease || id:ebi-a-GCST90018847	rs116607596	G	A	G	A	0.2553	-0.0366	0.0696	0.0646195	FALSE	FALSE	FALSE	3	125955606	0.0425	458620	0.389	Graves' disease	Graves' disease || ||	TRUE	igd	0.05443	125955606	2872	3	2.84898e-06	TRUE	reported	2	TRUE	0.00760197	21.9848
HLA DR on myeloid DC	Graves' disease || id:ebi-a-GCST90018847	rs11979208	C	T	C	T	0.2542	-0.0193	0.0681	0.0895686	FALSE	FALSE	FALSE	7	80529639	0.0323	458620	0.5499	Graves' disease	Graves' disease || ||	TRUE	igd	0.05489	80529639	2872	7	3.79001e-06	TRUE	reported	2	TRUE	0.00741223	21.432
HLA DR on myeloid DC	Graves' disease || id:ebi-a-GCST90018847	rs29221	G	C	G	C	0.3075	0.0791	0.1555	0.274167	FALSE	TRUE	FALSE	6	29589124	0.0243	458620	0.00115001	Graves' disease	Graves' disease || ||	TRUE	igd	0.04061	29589124	2872	6	4.98655e-14	TRUE	reported	2	TRUE	0.0195729	57.2957
HLA DR on myeloid DC	Graves' disease || id:ebi-a-GCST90018847	rs34618458	C	A	C	A	1.668	0.4352	0.0021	0.0220117	FALSE	FALSE	FALSE	7	806948	0.2302	458620	0.0586705	Graves' disease	Graves' disease || ||	TRUE	igd	0.3475	806948	2872	7	1.65402e-06	TRUE	reported	2	TRUE	0.00795844	23.024
HLA DR on myeloid DC	Graves' disease || id:ebi-a-GCST90018847	rs35525122	A	C	A	C	0.8525	0.1283	0.1179	0.196124	FALSE	FALSE	FALSE	6	32561283	0.0277	458620	3.62802e-06	Graves' disease	Graves' disease || ||	TRUE	igd	0.04857	32561283	2872	6	1.38995e-65	TRUE	reported	2	TRUE	0.0968759	307.858
HLA DR on myeloid DC	Graves' disease || id:ebi-a-GCST90018847	rs55971447	T	C	T	C	-0.4802	-0.0022	0.2371	0.114503	FALSE	FALSE	FALSE	1	161515326	0.0565	458620	0.9695	Graves' disease	Graves' disease || ||	TRUE	igd	0.03135	161515326	2872	1	5.93745e-51	TRUE	reported	2	TRUE	0.0755233	234.459
HLA DR on myeloid DC	Graves' disease || id:ebi-a-GCST90018847	rs6925683	G	T	G	T	0.2917	0.0604	0.1238	0.250148	FALSE	FALSE	FALSE	6	33894292	0.0253	458620	0.01702	Graves' disease	Graves' disease || ||	TRUE	igd	0.04331	33894292	2872	6	1.95299e-11	TRUE	reported	2	TRUE	0.0155491	45.3309
HLA DR on myeloid DC	Graves' disease || id:ebi-a-GCST90018847	rs9267650	T	A	T	A	-0.2465	-0.0365	0.2881	0.0347989	FALSE	TRUE	FALSE	6	31824912	0.0739	458620	0.6215	Graves' disease	Graves' disease || ||	TRUE	igd	0.03657	31824912	2872	6	1.91779e-11	TRUE	reported	2	TRUE	0.0155734	45.4027
HLA DR on myeloid DC	Graves' disease || id:ebi-a-GCST90018847	rs9853546	C	T	C	T	0.1592	0.0963	0.7826	0.877949	FALSE	FALSE	FALSE	3	73377280	0.0426	458620	0.0235901	Graves' disease	Graves' disease || ||	TRUE	igd	0.03391	73377280	2872	3	2.77997e-06	TRUE	reported	2	TRUE	0.00761598	22.0256
HLA DR on plasmacytoid DC	Graves' disease || id:ebi-a-GCST90018847	rs116007826	G	A	G	A	0.751	-0.0495	0.0686	0.00511619	FALSE	FALSE	FALSE	6	31569745	0.3638	458620	0.8917	Graves' disease	Graves' disease || ||	TRUE	igd	2872	0.06113	6	7.60852e-34	31569745	TRUE	reported	2	TRUE	0.0499279	150.823
HLA DR on plasmacytoid DC	Graves' disease || id:ebi-a-GCST90018847	rs11644019	T	C	T	C	-0.291	-0.044	0.1398	0.257337	FALSE	FALSE	FALSE	16	10863414	0.0241	458620	0.0685804	Graves' disease	Graves' disease || ||	TRUE	igd	2872	0.03898	16	1.10408e-13	10863414	TRUE	reported	2	TRUE	0.0190358	55.6929
HLA DR on plasmacytoid DC	Graves' disease || id:ebi-a-GCST90018847	rs11731221	G	C	G	C	-0.141	-0.0084	0.3491	0.321308	FALSE	TRUE	FALSE	4	84168891	0.0239	458620	0.7251	Graves' disease	Graves' disease || ||	TRUE	igd	2872	0.02861	4	8.78699e-07	84168891	TRUE	reported	2	TRUE	0.00838611	24.2717
HLA DR on plasmacytoid DC	Graves' disease || id:ebi-a-GCST90018847	rs118111544	A	T	A	T	-0.5617	0.2794	0.0136	0.0512953	FALSE	TRUE	FALSE	17	55035000	0.161	458620	0.0826304	Graves' disease	Graves' disease || ||	TRUE	igd	2872	0.1166	17	1.54301e-06	55035000	TRUE	reported	2	TRUE	0.00801553	23.1905
HLA DR on plasmacytoid DC	Graves' disease || id:ebi-a-GCST90018847	rs12607423	T	C	T	C	-0.1621	0.0282	0.1898	0.274927	FALSE	FALSE	FALSE	18	67084661	0.0244	458620	0.2475	Graves' disease	Graves' disease || ||	TRUE	igd	2872	0.03448	18	2.70601e-06	67084661	TRUE	reported	2	TRUE	0.00763691	22.0866
HLA DR on plasmacytoid DC	Graves' disease || id:ebi-a-GCST90018847	rs144816332	A	G	A	G	-0.8192	0.0228	0.0057	0.0163177	FALSE	FALSE	FALSE	14	67537526	0.1556	458620	0.8838	Graves' disease	Graves' disease || ||	TRUE	igd	2872	0.1791	14	4.97496e-06	67537526	TRUE	reported	2	TRUE	0.00723189	20.9067
HLA DR on plasmacytoid DC	Graves' disease || id:ebi-a-GCST90018847	rs146863538	C	A	C	A	1.974	-0.1042	0.001	0.0113423	FALSE	FALSE	FALSE	19	19396439	0.2115	458620	0.6222	Graves' disease	Graves' disease || ||	TRUE	igd	2872	0.4037	19	1.065e-06	19396439	TRUE	reported	2	TRUE	0.00825642	23.8932
HLA DR on plasmacytoid DC	Graves' disease || id:ebi-a-GCST90018847	rs16890461	T	C	T	C	0.2128	0.0047	0.0975	0.120709	FALSE	FALSE	FALSE	8	41189599	0.0282	458620	0.8682	Graves' disease	Graves' disease || ||	TRUE	igd	2872	0.04473	8	2.06001e-06	41189599	TRUE	reported	2	TRUE	0.00781901	22.6174
HLA DR on plasmacytoid DC	Graves' disease || id:ebi-a-GCST90018847	rs16894020	A	G	A	G	0.5556	0.1173	0.0155	0.0640054	FALSE	FALSE	FALSE	6	28340245	0.0334	458620	0.000437301	Graves' disease	Graves' disease || ||	TRUE	igd	2872	0.1124	6	8.10793e-07	28340245	TRUE	reported	2	TRUE	0.00843584	24.4168
HLA DR on plasmacytoid DC	Graves' disease || id:ebi-a-GCST90018847	rs29221	G	C	G	C	0.3186	0.0791	0.1555	0.274167	FALSE	TRUE	FALSE	6	29589124	0.0243	458620	0.00115001	Graves' disease	Graves' disease || ||	TRUE	igd	2872	0.04046	6	4.83281e-15	29589124	TRUE	reported	2	TRUE	0.0211339	61.9637
HLA DR on plasmacytoid DC	Graves' disease || id:ebi-a-GCST90018847	rs34039593	G	T	G	T	1.217	0.1287	0.1173	0.196408	FALSE	FALSE	FALSE	6	32570311	0.0277	458620	3.23802e-06	Graves' disease	Graves' disease || ||	TRUE	igd	2872	0.0446	6	6.25173e-146	32570311	TRUE	reported	2	TRUE	0.20588	744.062
HLA DR on plasmacytoid DC	Graves' disease || id:ebi-a-GCST90018847	rs7204799	G	C	G	C	0.5416	0.0464	0.9713	0.9251	FALSE	TRUE	FALSE	16	11004549	0.0699	458620	0.5066	Graves' disease	Graves' disease || ||	TRUE	igd	2872	0.0817	16	4.00405e-11	11004549	TRUE	reported	2	TRUE	0.0150707	43.9148
HLA DR on plasmacytoid DC	Graves' disease || id:ebi-a-GCST90018847	rs9267650	T	A	T	A	-0.3903	-0.0365	0.2883	0.0347989	FALSE	TRUE	FALSE	6	31824912	0.0739	458620	0.6215	Graves' disease	Graves' disease || ||	TRUE	igd	2872	0.03676	6	7.30634e-26	31824912	TRUE	reported	2	TRUE	0.0377695	112.653
HLA DR on plasmacytoid DC	Graves' disease || id:ebi-a-GCST90018847	rs952839	A	G	A	G	0.538	-0.1791	0.0151	0.0176302	FALSE	FALSE	FALSE	5	86099942	0.1633	458620	0.2727	Graves' disease	Graves' disease || ||	TRUE	igd	2872	0.1139	5	2.44e-06	86099942	TRUE	reported	2	TRUE	0.00770854	22.2954
HLA DR on DC	Graves' disease || id:ebi-a-GCST90018847	rs116007826	G	A	G	A	0.8336	-0.0495	0.0686	0.00511619	FALSE	FALSE	FALSE	6	31569745	0.3638	458620	0.8917	Graves' disease	Graves' disease || ||	TRUE	igd	6	6.51929e-42	31569745	2871	0.06047	TRUE	reported	2	TRUE	0.0620822	189.903
HLA DR on DC	Graves' disease || id:ebi-a-GCST90018847	rs11644019	T	C	T	C	-0.1978	-0.044	0.1398	0.257337	FALSE	FALSE	FALSE	16	10863414	0.0241	458620	0.0685804	Graves' disease	Graves' disease || ||	TRUE	igd	16	8.18107e-07	10863414	2871	0.04003	TRUE	reported	2	TRUE	0.00843277	24.3994
HLA DR on DC	Graves' disease || id:ebi-a-GCST90018847	rs12140470	A	C	A	C	-0.1759	-0.0159	0.1637	0.285864	FALSE	FALSE	FALSE	1	115683097	0.0239	458620	0.5071	Graves' disease	Graves' disease || ||	TRUE	igd	1	2.12501e-06	115683097	2871	0.03703	TRUE	reported	2	TRUE	0.00779814	22.5487
HLA DR on DC	Graves' disease || id:ebi-a-GCST90018847	rs13064098	T	C	T	C	-0.1564	0.0008	0.2367	0.127892	FALSE	FALSE	FALSE	3	73320945	0.056	458620	0.9879	Graves' disease	Graves' disease || ||	TRUE	igd	3	1.66498e-06	73320945	2871	0.03257	TRUE	reported	2	TRUE	0.00796766	23.0428
HLA DR on DC	Graves' disease || id:ebi-a-GCST90018847	rs140657974	A	G	A	G	0.7849	-0.1191	0.0084	0.0129604	FALSE	FALSE	FALSE	16	8010586	0.2186	458620	0.585901	Graves' disease	Graves' disease || ||	TRUE	igd	16	1.67001e-07	8010586	2871	0.1496	TRUE	reported	2	TRUE	0.00949704	27.5082
HLA DR on DC	Graves' disease || id:ebi-a-GCST90018847	rs17794301	G	C	G	C	1.097	-0.104	0.0033	0.0267751	FALSE	TRUE	FALSE	16	6085213	0.1274	458620	0.4145	Graves' disease	Graves' disease || ||	TRUE	igd	16	3.159e-06	6085213	2871	0.235	TRUE	reported	2	TRUE	0.00753287	21.7758
HLA DR on DC	Graves' disease || id:ebi-a-GCST90018847	rs191565346	A	G	A	G	0.9225	0.4687	0.0044	0.0122268	FALSE	FALSE	FALSE	13	90363666	0.217	458620	0.0307397	Graves' disease	Graves' disease || ||	TRUE	igd	13	3.01002e-06	90363666	2871	0.1971	TRUE	reported	2	TRUE	0.00757225	21.8906
HLA DR on DC	Graves' disease || id:ebi-a-GCST90018847	rs34039593	G	T	G	T	1.075	0.1287	0.1174	0.196408	FALSE	FALSE	FALSE	6	32570311	0.0277	458620	3.23802e-06	Graves' disease	Graves' disease || ||	TRUE	igd	6	3.67282e-110	32570311	2871	0.04613	TRUE	reported	2	TRUE	0.159066	542.684
HLA DR on DC	Graves' disease || id:ebi-a-GCST90018847	rs34618458	C	A	C	A	1.681	0.4352	0.0021	0.0220117	FALSE	FALSE	FALSE	7	806948	0.2302	458620	0.0586705	Graves' disease	Graves' disease || ||	TRUE	igd	7	1.18899e-06	806948	2871	0.3454	TRUE	reported	2	TRUE	0.00818256	23.6694
HLA DR on DC	Graves' disease || id:ebi-a-GCST90018847	rs362522	T	C	T	C	0.3225	0.0888	0.1553	0.275006	FALSE	FALSE	FALSE	6	29545208	0.0242	458620	0.000238501	Graves' disease	Graves' disease || ||	TRUE	igd	6	3.42295e-15	29545208	2871	0.04073	TRUE	reported	2	TRUE	0.0213706	62.651
HLA DR on DC	Graves' disease || id:ebi-a-GCST90018847	rs55971447	T	C	T	C	-0.3418	-0.0022	0.2372	0.114503	FALSE	FALSE	FALSE	1	161515326	0.0565	458620	0.9695	Graves' disease	Graves' disease || ||	TRUE	igd	1	2.90603e-26	161515326	2871	0.03192	TRUE	reported	2	TRUE	0.0384041	114.582
HLA DR on DC	Graves' disease || id:ebi-a-GCST90018847	rs7204799	G	C	G	C	0.4473	0.0464	0.9713	0.9251	FALSE	TRUE	FALSE	16	11004549	0.0699	458620	0.5066	Graves' disease	Graves' disease || ||	TRUE	igd	16	8.95695e-08	11004549	2871	0.08344	TRUE	reported	2	TRUE	0.00991038	28.7175
HLA DR on DC	Graves' disease || id:ebi-a-GCST90018847	rs7748976	A	G	A	G	0.2659	-0.0697	0.1365	0.258899	FALSE	FALSE	FALSE	6	33890451	0.0255	458620	0.00626902	Graves' disease	Graves' disease || ||	TRUE	igd	6	1.44099e-10	33890451	2871	0.04133	TRUE	reported	2	TRUE	0.014212	41.3622
HLA DR on DC	Graves' disease || id:ebi-a-GCST90018847	rs9267650	T	A	T	A	-0.3215	-0.0365	0.2882	0.0347989	FALSE	TRUE	FALSE	6	31824912	0.0739	458620	0.6215	Graves' disease	Graves' disease || ||	TRUE	igd	6	3.24863e-18	31824912	2871	0.0367	TRUE	reported	2	TRUE	0.026034	76.688

## Sheet: Supplementary Table 3
Supplementary Table 3. the SNPs information for CCL19 that exhibit a significant association with immune cells.
exposure	outcome	SNP	effect_allele.exposure	other_allele.exposure	effect_allele.outcome	other_allele.outcome	beta.exposure	beta.outcome	eaf.exposure	eaf.outcome	remove	palindromic	ambiguous	se.outcome	pval.outcome	samplesize.outcome	mr_keep.outcome	pval_origin.outcome	chr.exposure	pos.exposure	se.exposure	pval.exposure	samplesize.exposure	mr_keep.exposure	pval_origin.exposure	action	mr_keep	R2	F
CCL19	FSC-A on CD4+	rs10242459	A	G	A	G	0.0729	0.04416	0.8219	0.6796	FALSE	FALSE	FALSE	0.02711	0.1034	3113	TRUE	reported	7	3911280	0.0154	2.2e-06	14729	TRUE	reported	2	TRUE	0.00151908	22.4055
CCL19	FSC-A on CD4+	rs10496135	C	G	C	G	0.1856	0.01428	0.9689	0.9863	FALSE	TRUE	FALSE	0.1109	0.8975	3113	TRUE	reported	2	66640363	0.0384	1.34e-06	14288	TRUE	reported	2	TRUE	0.00163235	23.3578
CCL19	FSC-A on CD4+	rs113539352	C	G	C	G	0.4485	0.1532	0.992	0.9661	FALSE	TRUE	FALSE	0.07229	0.0342	3113	TRUE	reported	3	58516854	0.0922	1.15e-06	11439	TRUE	reported	2	TRUE	0.00206432	23.6585
CCL19	FSC-A on CD4+	rs11574915	A	C	A	C	-0.1464	0.02338	0.8639	0.8995	FALSE	FALSE	FALSE	0.04193	0.5771	3113	TRUE	reported	9	34710084	0.017	7.19e-18	14733	TRUE	reported	2	TRUE	0.00500856	74.1524
CCL19	FSC-A on CD4+	rs138108512	A	G	A	G	-0.2939	0.02919	0.0119	0.0196	FALSE	FALSE	FALSE	0.09156	0.7499	3113	TRUE	reported	14	76855291	0.0616	1.83e-06	13422	TRUE	reported	2	TRUE	0.00169311	22.76
CCL19	FSC-A on CD4+	rs138440733	A	G	A	G	-0.1724	0.02225	0.0585	0.1121	FALSE	FALSE	FALSE	0.04098	0.5872	3113	TRUE	reported	22	17731243	0.036	1.68e-06	12404	TRUE	reported	2	TRUE	0.00184546	22.9298
CCL19	FSC-A on CD4+	rs1415763	C	G	C	G	0.0757	0.004284	0.1687	0.2512	FALSE	TRUE	FALSE	0.0291	0.883	3113	TRUE	reported	6	125027776	0.0157	1.42e-06	14731	TRUE	reported	2	TRUE	0.00157571	23.2452
CCL19	FSC-A on CD4+	rs147708384	T	C	T	C	-0.2707	-0.05017	0.0151	0.0418	FALSE	FALSE	FALSE	0.06371	0.4311	3113	TRUE	reported	17	14918425	0.0574	2.4e-06	13801	TRUE	reported	2	TRUE	0.00160895	22.2377
CCL19	FSC-A on CD4+	rs28635588	A	G	A	G	-0.1775	-0.145	0.8408	0.9844	FALSE	FALSE	FALSE	0.1161	0.2116	3113	TRUE	reported	6	32519041	0.0206	6.9e-18	9182	TRUE	reported	2	TRUE	0.00802098	74.228
CCL19	FSC-A on CD4+	rs34791102	A	G	A	G	0.1238	0.009862	0.0534	0.0532	FALSE	FALSE	FALSE	0.05698	0.8626	3113	TRUE	reported	9	35612978	0.0265	2.99e-06	14735	TRUE	reported	2	TRUE	0.00147896	21.8218
CCL19	FSC-A on CD4+	rs3792790	A	C	A	C	0.0551	0.02623	0.4736	0.5008	FALSE	FALSE	FALSE	0.02532	0.3003	3113	TRUE	reported	5	150442171	0.012	4.4e-06	14288	TRUE	reported	2	TRUE	0.00147343	21.0805
CCL19	FSC-A on CD4+	rs4554017	T	C	T	C	0.0596	0.05299	0.3904	0.4672	FALSE	FALSE	FALSE	0.02575	0.0397	3113	TRUE	reported	4	145124024	0.0122	1.03e-06	14288	TRUE	reported	2	TRUE	0.00166754	23.8623
CCL19	FSC-A on CD4+	rs4907572	A	G	A	G	-0.0671	0.0006684	0.2653	0.2637	FALSE	FALSE	FALSE	0.02851	0.9813	3113	TRUE	reported	13	113647321	0.0137	9.69e-07	14722	TRUE	reported	2	TRUE	0.00162678	23.9853
CCL19	FSC-A on CD4+	rs62292952	T	G	T	G	0.2346	0.03618	0.8822	0.8474	FALSE	FALSE	FALSE	0.03516	0.3035	3113	TRUE	reported	3	132200719	0.0185	7.53e-37	14728	TRUE	reported	2	TRUE	0.0108007	160.788
CCL19	FSC-A on CD4+	rs6486995	A	T	A	T	-0.0697	-0.03308	0.2452	0.2608	FALSE	TRUE	FALSE	0.02876	0.2501	3113	TRUE	reported	12	19813981	0.0135	2.43e-07	14735	TRUE	reported	2	TRUE	0.00180577	26.6526
CCL19	FSC-A on CD4+	rs6870560	T	C	T	C	0.0863	0.02937	0.8559	0.8818	FALSE	FALSE	FALSE	0.0391	0.4526	3113	TRUE	reported	5	174187919	0.0169	3.28e-07	14732	TRUE	reported	2	TRUE	0.00176693	26.0729
CCL19	FSC-A on CD4+	rs73257451	T	C	T	C	-0.3645	0.07455	0.989	0.9958	FALSE	FALSE	FALSE	0.1911	0.6965	3113	TRUE	reported	8	61418130	0.0756	1.43e-06	11337	TRUE	reported	2	TRUE	0.00204627	23.2421
CCL19	FSC-A on CD4+	rs74764632	A	T	A	T	0.1349	-0.05124	0.9557	0.9941	FALSE	TRUE	FALSE	0.1613	0.7508	3113	TRUE	reported	16	57300587	0.0294	4.47e-06	14734	TRUE	reported	2	TRUE	0.00142688	21.0509
CCL19	FSC-A on CD4+	rs7595241	C	G	C	G	0.0615	-0.01229	0.6941	0.6778	FALSE	TRUE	FALSE	0.02762	0.6563	3113	TRUE	reported	2	7425475	0.013	2.24e-06	14288	TRUE	reported	2	TRUE	0.00156391	22.377
CCL19	FSC-A on CD4+	rs79086127	T	C	T	C	-0.2096	-0.08023	0.0195	0.0731	FALSE	FALSE	FALSE	0.0481	0.09545	3113	TRUE	reported	4	123839263	0.045	3.2e-06	14247	TRUE	reported	2	TRUE	0.00152045	21.6918

## Sheet: Supplementary Table 4
Supplementary Table 4. MR estimates for the association between circulating inflammatory cytokines/ proteins on thyroid diseases.
MR estimates for the association between 41 circulating inflammatory cytokines on thyroid diseases.
exposure	outcome	nsnp	b_MR.Egger	se_MR.Egger	pval_MR.Egger	estimate_MR.Egger	b_Weighted.median	se_Weighted.median	pval_Weighted.median	estimate_Weighted.median	b_Inverse.variance.weighted.	se_Inverse.variance.weighted.	pval_Inverse.variance.weighted.	fdr_Inverse.variance.weighted.	estimate_Inverse.variance.weighted.	b_Weighted.mode	se_Weighted.mode	pval_Weighted.mode	estimate_Weighted.mode	b_Simple.mode	se_Simple.mode	pval_Simple.mode	estimate_Simple.mode	correct_causal_direction	steiger_pval
meta_filt_SCGF_B_noBMI.txt	Graves' disease || id:ebi-a-GCST90018847	17	-0.113512	0.124401	0.375956	0.89 (0.70-1.14)	-0.0234903	0.0759901	0.757227	0.98 (0.84-1.13)	-0.101732	0.0469192	0.0301401	0.625842	0.90 (0.82-0.99)	0.013648	0.0958082	0.888502	1.01 (0.84-1.22)	-0.00462009	0.121111	0.970042	1.00 (0.79-1.26)	TRUE	6.95e-127
meta_filt_RANTES_noBMI.txt	Graves' disease || id:ebi-a-GCST90018847	9	-0.059865	0.129294	0.657403	0.94 (0.73-1.21)	-0.145475	0.0733192	0.0472406	0.86 (0.75-1.00)	-0.121543	0.0561877	0.0305289	0.625842	0.89 (0.79-0.99)	-0.177713	0.100348	0.114518	0.84 (0.69-1.02)	-0.163718	0.119607	0.20826	0.85 (0.67-1.07)	TRUE	2.94e-50
meta_filt_MCP_3_noBMI.txt	Graves' disease || id:ebi-a-GCST90018847	4	-0.115069	0.151221	0.526174	0.89 (0.66-1.20)	-0.0792935	0.0722615	0.272505	0.92 (0.80-1.06)	-0.0980968	0.0603906	0.104297	0.996116	0.91 (0.81-1.02)	-0.0789304	0.0831887	0.412715	0.92 (0.79-1.09)	-0.079373	0.0880296	0.433694	0.92 (0.78-1.10)	TRUE	1.1e-20
meta_filt_TNF_B_noBMI.txt	Graves' disease || id:ebi-a-GCST90018847	5	0.163711	0.0993798	0.198048	1.18 (0.97-1.43)	0.0731453	0.0656314	0.26507	1.08 (0.95-1.22)	0.0670126	0.0514242	0.192529	0.996116	1.07 (0.97-1.18)	0.0827544	0.0832126	0.376271	1.09 (0.92-1.28)	0.0514306	0.0921004	0.606338	1.05 (0.88-1.26)	TRUE	1.95e-39
meta_filt_HGF_noBMI.txt	Graves' disease || id:ebi-a-GCST90018847	8	-0.131364	0.29289	0.669527	0.88 (0.49-1.56)	-0.079128	0.136434	0.561934	0.92 (0.71-1.21)	-0.126974	0.105669	0.229511	0.996116	0.88 (0.72-1.08)	-0.0584155	0.14208	0.693262	0.94 (0.71-1.25)	0.037047	0.184577	0.84663	1.04 (0.72-1.49)	TRUE	4.14e-50
meta_filt_MCP_1_MCAF_noBMI.txt	Graves' disease || id:ebi-a-GCST90018847	14	-0.182596	0.128419	0.18053	0.83 (0.65-1.07)	-0.0582548	0.077156	0.450233	0.94 (0.81-1.10)	-0.0640447	0.056708	0.258738	0.996116	0.94 (0.84-1.05)	-0.0607124	0.0720269	0.414517	0.94 (0.82-1.08)	-0.0643002	0.117713	0.594147	0.94 (0.74-1.18)	TRUE	1.92e-135
meta_filt_FGF_BASIC_noBMI.txt	Graves' disease || id:ebi-a-GCST90018847	6	0.29592	0.350716	0.446309	1.34 (0.68-2.67)	-0.130794	0.162041	0.419571	0.88 (0.64-1.21)	-0.134595	0.121181	0.2667	0.996116	0.87 (0.69-1.11)	-0.138686	0.188559	0.495064	0.87 (0.60-1.26)	-0.0122799	0.210895	0.955823	0.99 (0.65-1.49)	TRUE	1.92e-30
meta_filt_IL_2_noBMI.txt	Graves' disease || id:ebi-a-GCST90018847	8	0.0514498	0.223367	0.825482	1.05 (0.68-1.63)	0.102644	0.0979249	0.294553	1.11 (0.91-1.34)	0.0709149	0.0711669	0.319027	0.996116	1.07 (0.93-1.23)	-0.0360559	0.153702	0.821246	0.96 (0.71-1.30)	-0.0699367	0.188595	0.721732	0.93 (0.64-1.35)	TRUE	6.36e-41
meta_filt_SDF_1A_noBMI.txt	Graves' disease || id:ebi-a-GCST90018847	8	0.059068	0.0874104	0.524372	1.06 (0.89-1.26)	0.0655794	0.0735692	0.372716	1.07 (0.92-1.23)	0.0585511	0.0610155	0.337252	0.996116	1.06 (0.94-1.19)	0.0680495	0.063333	0.318247	1.07 (0.95-1.21)	0.0610362	0.146915	0.69025	1.06 (0.80-1.42)	TRUE	3.41e-40
meta_filt_IL_17_noBMI.txt	Graves' disease || id:ebi-a-GCST90018847	11	0.304253	0.229874	0.218281	1.36 (0.86-2.13)	-0.0107128	0.121098	0.929508	0.99 (0.78-1.25)	-0.083995	0.0879984	0.339827	0.996116	0.92 (0.77-1.09)	0.0038291	0.149184	0.980028	1.00 (0.75-1.34)	-0.0633439	0.195523	0.752633	0.94 (0.64-1.38)	TRUE	1.5e-60
meta_filt_IL_7_noBMI.txt	Graves' disease || id:ebi-a-GCST90018847	13	0.0426956	0.0979324	0.671291	1.04 (0.86-1.26)	0.0285139	0.0593264	0.630781	1.03 (0.92-1.16)	0.042037	0.0442703	0.342339	0.996116	1.04 (0.96-1.14)	0.0166469	0.057973	0.778897	1.02 (0.91-1.14)	0.00576253	0.0806629	0.944225	1.01 (0.86-1.18)	TRUE	4.12e-103
meta_filt_MIP_1B_noBMI.txt	Graves' disease || id:ebi-a-GCST90018847	18	-0.0860934	0.0740309	0.261906	0.92 (0.79-1.06)	-0.0399148	0.0615733	0.516825	0.96 (0.85-1.08)	-0.0427486	0.0477352	0.3705	0.996116	0.96 (0.87-1.05)	-0.0541684	0.058342	0.366163	0.95 (0.84-1.06)	-0.0209729	0.0958935	0.82948	0.98 (0.81-1.18)	TRUE	0
meta_filt_TRAIL_noBMI.txt	Graves' disease || id:ebi-a-GCST90018847	15	0.0498827	0.0747543	0.516258	1.05 (0.91-1.22)	-0.0262286	0.0761933	0.730667	0.97 (0.84-1.13)	0.039923	0.0468184	0.393814	0.996116	1.04 (0.95-1.14)	-0.0820067	0.0895321	0.375203	0.92 (0.77-1.10)	-0.131378	0.152429	0.403266	0.88 (0.65-1.18)	TRUE	0
meta_filt_IL_10_noBMI.txt	Graves' disease || id:ebi-a-GCST90018847	13	0.101426	0.121206	0.420507	1.11 (0.87-1.40)	-0.0122681	0.0703104	0.861484	0.99 (0.86-1.13)	-0.0444538	0.0582512	0.44538	0.996116	0.96 (0.85-1.07)	-0.00394573	0.0668596	0.953911	1.00 (0.87-1.14)	-0.142981	0.138165	0.32114	0.87 (0.66-1.14)	TRUE	2.08e-126
meta_filt_IL_1RA_noBMI.txt	Graves' disease || id:ebi-a-GCST90018847	10	0.144828	0.208199	0.506365	1.16 (0.77-1.74)	0.0912397	0.0893736	0.307311	1.10 (0.92-1.31)	0.052666	0.0712279	0.459663	0.996116	1.05 (0.92-1.21)	0.079086	0.102769	0.461286	1.08 (0.88-1.32)	0.0527937	0.119486	0.66903	1.05 (0.83-1.33)	TRUE	7.66e-51
meta_filt_VEGF_noBMI.txt	Graves' disease || id:ebi-a-GCST90018847	13	0.0181214	0.0573197	0.757809	1.02 (0.91-1.14)	0.0272471	0.0416909	0.513401	1.03 (0.95-1.12)	0.0261015	0.0368938	0.479271	0.996116	1.03 (0.95-1.10)	0.0281061	0.0407727	0.503724	1.03 (0.95-1.11)	0.00224732	0.0884839	0.980155	1.00 (0.84-1.19)	TRUE	1.63e-238
meta_filt_M_CSF_noBMI.txt	Graves' disease || id:ebi-a-GCST90018847	10	0.0942213	0.110388	0.41818	1.10 (0.89-1.36)	0.00240447	0.0706358	0.972845	1.00 (0.87-1.15)	0.0301347	0.0525659	0.566458	0.996116	1.03 (0.93-1.14)	0.000412645	0.0898836	0.996437	1.00 (0.84-1.19)	-0.0225034	0.103594	0.832876	0.98 (0.80-1.20)	TRUE	1.09e-53
meta_filt_CTACK_noBMI.txt	Graves' disease || id:ebi-a-GCST90018847	13	-0.0276918	0.116032	0.81576	0.97 (0.77-1.22)	-0.0291341	0.0821761	0.72294	0.97 (0.83-1.14)	0.0347407	0.0625335	0.578516	0.996116	1.04 (0.92-1.17)	-0.0154957	0.0995751	0.878921	0.98 (0.81-1.20)	0.0369452	0.125052	0.772709	1.04 (0.81-1.33)	TRUE	6.43e-98
meta_filt_PDGF_BB_noBMI.txt	Graves' disease || id:ebi-a-GCST90018847	14	0.212755	0.110884	0.0791157	1.24 (1.00-1.54)	0.0379957	0.0750932	0.61287	1.04 (0.90-1.20)	0.0292445	0.0551295	0.595786	0.996116	1.03 (0.92-1.15)	0.0845686	0.0786597	0.301871	1.09 (0.93-1.27)	-0.0610062	0.147485	0.685879	0.94 (0.70-1.26)	TRUE	1.95e-137
meta_filt_B_NGF_noBMI.txt	Graves' disease || id:ebi-a-GCST90018847	3	-0.136169	0.834248	0.896997	0.87 (0.17-4.48)	0.0663679	0.124447	0.593825	1.07 (0.84-1.36)	0.0575117	0.10973	0.600194	0.996116	1.06 (0.85-1.31)	0.0752814	0.147321	0.660171	1.08 (0.81-1.44)	0.0790568	0.150551	0.651908	1.08 (0.81-1.45)	TRUE	7.61e-19
meta_filt_IL_16_noBMI.txt	Graves' disease || id:ebi-a-GCST90018847	9	-0.0579625	0.0676416	0.419862	0.94 (0.83-1.08)	-0.0335999	0.0407982	0.410188	0.97 (0.89-1.05)	-0.0167074	0.0327889	0.61037	0.996116	0.98 (0.92-1.05)	-0.0397403	0.0414563	0.365827	0.96 (0.89-1.04)	-0.0371133	0.0708208	0.614452	0.96 (0.84-1.11)	TRUE	6.54e-81
meta_filt_IL_2RA_noBMI.txt	Graves' disease || id:ebi-a-GCST90018847	9	-0.0197184	0.114476	0.868116	0.98 (0.78-1.23)	-0.0131346	0.0890212	0.882703	0.99 (0.83-1.18)	-0.0307899	0.0670188	0.645931	0.996116	0.97 (0.85-1.11)	-0.0106719	0.0949432	0.913273	0.99 (0.82-1.19)	0.00613011	0.112143	0.957747	1.01 (0.81-1.25)	TRUE	7.06e-79
meta_filt_MIG_noBMI.txt	Graves' disease || id:ebi-a-GCST90018847	12	0.0553759	0.148548	0.71709	1.06 (0.79-1.41)	0.0321372	0.0960961	0.738057	1.03 (0.86-1.25)	0.028998	0.0706329	0.681406	0.996116	1.03 (0.90-1.18)	0.0188731	0.114359	0.871911	1.02 (0.81-1.28)	-0.00145251	0.136352	0.991691	1.00 (0.76-1.30)	TRUE	8.33e-71
meta_filt_IL_18_noBMI.txt	Graves' disease || id:ebi-a-GCST90018847	12	0.147071	0.12031	0.249573	1.16 (0.92-1.47)	0.0754972	0.0685805	0.270959	1.08 (0.94-1.23)	0.0192607	0.0507949	0.70455	0.996116	1.02 (0.92-1.13)	0.0988358	0.0750004	0.214355	1.10 (0.95-1.28)	0.0589665	0.108861	0.598846	1.06 (0.86-1.31)	TRUE	3.44e-107
meta_filt_GROA_noBMI.txt	Graves' disease || id:ebi-a-GCST90018847	9	0.0293525	0.118155	0.810937	1.03 (0.82-1.30)	-0.0183149	0.0393303	0.641452	0.98 (0.91-1.06)	-0.0122754	0.0345484	0.722356	0.996116	0.99 (0.92-1.06)	-0.0200798	0.0387781	0.6186	0.98 (0.91-1.06)	-0.0328183	0.0556273	0.571495	0.97 (0.87-1.08)	TRUE	1.85e-138
meta_filt_EOTAXIN_noBMI.txt	Graves' disease || id:ebi-a-GCST90018847	15	-0.196911	0.188311	0.314766	0.82 (0.57-1.19)	-0.0991504	0.0883782	0.26191	0.91 (0.76-1.08)	0.0202106	0.0668304	0.762335	0.996116	1.02 (0.90-1.16)	-0.09155	0.0882112	0.316934	0.91 (0.77-1.08)	-0.106862	0.118003	0.380478	0.90 (0.71-1.13)	TRUE	3.6e-139
meta_filt_MIP_1A_noBMI.txt	Graves' disease || id:ebi-a-GCST90018847	6	-0.312443	0.362484	0.437323	0.73 (0.36-1.49)	0.00116005	0.149816	0.993822	1.00 (0.75-1.34)	-0.0356902	0.12051	0.767109	0.996116	0.96 (0.76-1.22)	0.0068045	0.159064	0.967534	1.01 (0.74-1.38)	-0.124661	0.195888	0.552511	0.88 (0.60-1.30)	TRUE	5.97e-31
meta_filt_SCF_noBMI.txt	Graves' disease || id:ebi-a-GCST90018847	11	0.0172442	0.110684	0.879632	1.02 (0.82-1.26)	0.00918348	0.0625917	0.883353	1.01 (0.89-1.14)	0.0202289	0.0702887	0.773502	0.996116	1.02 (0.89-1.17)	0.0102582	0.0616595	0.871183	1.01 (0.90-1.14)	0.00725485	0.122773	0.954043	1.01 (0.79-1.28)	TRUE	1.11e-62
meta_filt_IL_9_noBMI.txt	Graves' disease || id:ebi-a-GCST90018847	5	0.000438554	0.460825	0.9993	1.00 (0.41-2.47)	0.121451	0.166191	0.464908	1.13 (0.82-1.56)	0.0309723	0.132078	0.814597	0.996116	1.03 (0.80-1.34)	0.144613	0.20552	0.520457	1.16 (0.77-1.73)	0.147793	0.208527	0.517603	1.16 (0.77-1.74)	TRUE	6.11e-27
meta_filt_IL_6_noBMI.txt	Graves' disease || id:ebi-a-GCST90018847	11	-0.253001	0.235324	0.310299	0.78 (0.49-1.23)	-0.115631	0.130034	0.373878	0.89 (0.69-1.15)	-0.0193815	0.0905161	0.830452	0.996116	0.98 (0.82-1.17)	-0.231778	0.213004	0.302063	0.79 (0.52-1.20)	0.32592	0.259565	0.237793	1.39 (0.83-2.30)	TRUE	3.94e-55
meta_filt_IL_13_noBMI.txt	Graves' disease || id:ebi-a-GCST90018847	13	-0.0702638	0.0897969	0.450452	0.93 (0.78-1.11)	0.0114533	0.0514063	0.823691	1.01 (0.91-1.12)	-0.00838789	0.0421121	0.842122	0.996116	0.99 (0.91-1.08)	0.0208396	0.0537138	0.704829	1.02 (0.92-1.13)	-0.268332	0.145311	0.0896005	0.76 (0.58-1.02)	TRUE	1.43e-129
meta_filt_MIF_noBMI.txt	Graves' disease || id:ebi-a-GCST90018847	9	0.0531675	0.191151	0.788938	1.05 (0.73-1.53)	-0.0576668	0.112051	0.606801	0.94 (0.76-1.18)	0.0159618	0.0815563	0.844833	0.996116	1.02 (0.87-1.19)	-0.0861667	0.160601	0.606188	0.92 (0.67-1.26)	-0.0694733	0.179433	0.708717	0.93 (0.66-1.33)	TRUE	6.03e-47
meta_filt_G_CSF_noBMI.txt	Graves' disease || id:ebi-a-GCST90018847	9	0.183828	0.188088	0.360955	1.20 (0.83-1.74)	0.10057	0.141689	0.477834	1.11 (0.84-1.46)	0.0203857	0.110968	0.854242	0.996116	1.02 (0.82-1.27)	0.108535	0.174708	0.551728	1.11 (0.79-1.57)	0.11094	0.191135	0.577605	1.12 (0.77-1.63)	TRUE	4.63e-46
meta_filt_IL_1B_noBMI.txt	Graves' disease || id:ebi-a-GCST90018847	3	-0.215597	0.170713	0.426364	0.81 (0.58-1.13)	0.00316241	0.0803299	0.968597	1.00 (0.86-1.17)	0.0128975	0.0708028	0.855456	0.996116	1.01 (0.88-1.16)	-0.0433241	0.0854051	0.662365	0.96 (0.81-1.13)	-0.0768608	0.134285	0.624835	0.93 (0.71-1.20)	TRUE	8.86e-16
meta_filt_IP_10_noBMI.txt	Graves' disease || id:ebi-a-GCST90018847	11	0.0396333	0.157553	0.807034	1.04 (0.76-1.42)	-0.035583	0.0847564	0.674612	0.97 (0.82-1.14)	-0.00750557	0.0658943	0.909315	0.996116	0.99 (0.87-1.13)	-0.0611316	0.102888	0.565606	0.94 (0.77-1.15)	0.0380133	0.124748	0.766826	1.04 (0.81-1.33)	TRUE	3.66e-59
meta_filt_IL_5_noBMI.txt	Graves' disease || id:ebi-a-GCST90018847	7	-0.109906	0.222512	0.642284	0.90 (0.58-1.39)	-0.00528546	0.0975869	0.956806	0.99 (0.82-1.20)	-0.00663243	0.0784648	0.932637	0.996116	0.99 (0.85-1.16)	-0.00291688	0.119973	0.981392	1.00 (0.79-1.26)	-0.0277965	0.134571	0.843188	0.97 (0.75-1.27)	TRUE	5.43e-40
meta_filt_IL_12_P70_noBMI.txt	Graves' disease || id:ebi-a-GCST90018847	12	0.0851431	0.0833405	0.331035	1.09 (0.92-1.28)	0.0233411	0.0558088	0.675776	1.02 (0.92-1.14)	-0.00385914	0.0507963	0.939441	0.996116	1.00 (0.90-1.10)	0.0251791	0.0557209	0.660137	1.03 (0.92-1.14)	0.0334776	0.161635	0.839702	1.03 (0.75-1.42)	TRUE	4.54e-177
meta_filt_IL_8_noBMI.txt	Graves' disease || id:ebi-a-GCST90018847	8	0.190999	0.153907	0.260922	1.21 (0.90-1.64)	0.0260355	0.106219	0.806369	1.03 (0.83-1.26)	0.00468088	0.082317	0.954653	0.996116	1.00 (0.85-1.18)	0.0202149	0.139557	0.888912	1.02 (0.78-1.34)	0.0320503	0.146044	0.832557	1.03 (0.78-1.37)	TRUE	5.39e-40
meta_filt_IL_4_noBMI.txt	Graves' disease || id:ebi-a-GCST90018847	14	0.0990528	0.18526	0.602644	1.10 (0.77-1.59)	0.000323474	0.116688	0.997788	1.00 (0.80-1.26)	0.00292675	0.0817767	0.97145	0.996116	1.00 (0.85-1.18)	0.00136851	0.161359	0.993362	1.00 (0.73-1.37)	0.00136851	0.171326	0.993748	1.00 (0.72-1.40)	TRUE	5.11e-74
meta_filt_IFN_G_noBMI.txt	Graves' disease || id:ebi-a-GCST90018847	11	0.18128	0.236045	0.462167	1.20 (0.75-1.90)	0.00699547	0.125585	0.955578	1.01 (0.79-1.29)	0.00144418	0.0940505	0.987749	0.996116	1.00 (0.83-1.20)	0.0130913	0.183089	0.944408	1.01 (0.71-1.45)	-0.00106696	0.19887	0.995825	1.00 (0.68-1.48)	TRUE	2.93e-56
meta_filt_TNF_A_noBMI.txt	Graves' disease || id:ebi-a-GCST90018847	4	0.142029	0.197185	0.546157	1.15 (0.78-1.70)	0.028314	0.150445	0.850719	1.03 (0.77-1.38)	-0.000592298	0.121685	0.996116	0.996116	1.00 (0.79-1.27)	0.167812	0.236903	0.529803	1.18 (0.74-1.88)	0.167812	0.229946	0.518341	1.18 (0.75-1.86)	TRUE	1.01e-21
meta_filt_IL_12_P70_noBMI.txt	Hashimoto thyroiditis || id:ebi-a-GCST90018855	12	0.0889628	0.0661504	0.208378	1.09 (0.96-1.24)	0.084626	0.0405244	0.0367733	1.09 (1.01-1.18)	0.0920539	0.0354424	0.00939651	0.246145	1.10 (1.02-1.18)	0.0739885	0.0412246	0.100187	1.08 (0.99-1.17)	0.155747	0.0910544	0.115194	1.17 (0.98-1.40)	TRUE	3.48e-174
meta_filt_MIP_1B_noBMI.txt	Hashimoto thyroiditis || id:ebi-a-GCST90018855	18	0.0295762	0.0375967	0.44297	1.03 (0.96-1.11)	0.0386445	0.0299593	0.197085	1.04 (0.98-1.10)	0.0596105	0.0237309	0.0120071	0.246145	1.06 (1.01-1.11)	0.0404341	0.0267834	0.149491	1.04 (0.99-1.10)	0.0471033	0.0588943	0.434865	1.05 (0.93-1.18)	TRUE	0
meta_filt_VEGF_noBMI.txt	Hashimoto thyroiditis || id:ebi-a-GCST90018855	13	0.0696106	0.0442662	0.144126	1.07 (0.98-1.17)	0.0601646	0.03282	0.0667776	1.06 (1.00-1.13)	0.0572015	0.0280867	0.0416897	0.454974	1.06 (1.00-1.12)	0.0623984	0.0335904	0.0879204	1.06 (1.00-1.14)	0.120192	0.0734753	0.127817	1.13 (0.98-1.30)	TRUE	8.91e-237
meta_filt_HGF_noBMI.txt	Hashimoto thyroiditis || id:ebi-a-GCST90018855	8	0.156195	0.20798	0.481055	1.17 (0.78-1.76)	0.0669646	0.111251	0.547224	1.07 (0.86-1.33)	0.149638	0.0750494	0.0461678	0.454974	1.16 (1.00-1.35)	-0.0127587	0.116534	0.91589	0.99 (0.79-1.24)	-0.0127587	0.132731	0.926116	0.99 (0.76-1.28)	TRUE	3.81e-49
meta_filt_TNF_A_noBMI.txt	Hashimoto thyroiditis || id:ebi-a-GCST90018855	4	-0.192686	0.108201	0.216897	0.82 (0.67-1.02)	-0.123329	0.0826114	0.135469	0.88 (0.75-1.04)	-0.130613	0.068203	0.0554846	0.454974	0.88 (0.77-1.00)	-0.124955	0.121391	0.379041	0.88 (0.70-1.12)	-0.12053	0.113462	0.366036	0.89 (0.71-1.11)	TRUE	2.05e-21
meta_filt_IL_13_noBMI.txt	Hashimoto thyroiditis || id:ebi-a-GCST90018855	13	7.29e-05	0.0526966	0.99892	1.00 (0.90-1.11)	0.0629785	0.0363891	0.0835057	1.07 (0.99-1.14)	0.0473961	0.027334	0.082925	0.566654	1.05 (0.99-1.11)	0.0604943	0.0387805	0.144752	1.06 (0.98-1.15)	0.0535424	0.0608155	0.395929	1.06 (0.94-1.19)	TRUE	9.71e-130
meta_filt_SCGF_B_noBMI.txt	Hashimoto thyroiditis || id:ebi-a-GCST90018855	17	0.103224	0.0685569	0.152918	1.11 (0.97-1.27)	0.0522599	0.0449224	0.244693	1.05 (0.96-1.15)	0.0479515	0.0293923	0.1028	0.602116	1.05 (0.99-1.11)	0.0805535	0.0704895	0.269945	1.08 (0.94-1.24)	0.0134121	0.0978567	0.892694	1.01 (0.84-1.23)	TRUE	2.16e-126
meta_filt_IL_9_noBMI.txt	Hashimoto thyroiditis || id:ebi-a-GCST90018855	4	0.635925	0.291497	0.160887	1.89 (1.07-3.34)	-0.00853062	0.114212	0.94046	0.99 (0.79-1.24)	0.123237	0.0801125	0.123977	0.63538	1.13 (0.97-1.32)	-0.0284277	0.130486	0.841516	0.97 (0.75-1.26)	-0.0102645	0.183779	0.958971	0.99 (0.69-1.42)	TRUE	2.37e-21
meta_filt_IFN_G_noBMI.txt	Hashimoto thyroiditis || id:ebi-a-GCST90018855	11	0.142746	0.142217	0.341735	1.15 (0.87-1.52)	0.0934841	0.0872967	0.284225	1.10 (0.93-1.30)	0.0909116	0.0632846	0.150845	0.687184	1.10 (0.97-1.24)	0.0977536	0.126338	0.456982	1.10 (0.86-1.41)	0.106328	0.132764	0.441816	1.11 (0.86-1.44)	TRUE	2.47e-55
meta_filt_IL_7_noBMI.txt	Hashimoto thyroiditis || id:ebi-a-GCST90018855	13	0.033279	0.069645	0.64212	1.03 (0.90-1.19)	0.0579128	0.0426215	0.17422	1.06 (0.97-1.15)	0.0405876	0.0316075	0.199102	0.81632	1.04 (0.98-1.11)	0.0658134	0.0443122	0.163276	1.07 (0.98-1.16)	-0.0304651	0.0686836	0.665255	0.97 (0.85-1.11)	TRUE	3.39e-102
meta_filt_IL_5_noBMI.txt	Hashimoto thyroiditis || id:ebi-a-GCST90018855	7	0.0463683	0.124987	0.725849	1.05 (0.82-1.34)	0.0791546	0.0651606	0.224457	1.08 (0.95-1.23)	0.0583386	0.0488855	0.232724	0.867424	1.06 (0.96-1.17)	0.118642	0.0869906	0.221564	1.13 (0.95-1.34)	0.111701	0.0863074	0.243165	1.12 (0.94-1.32)	TRUE	1.32e-39
meta_filt_IL_10_noBMI.txt	Hashimoto thyroiditis || id:ebi-a-GCST90018855	13	0.161231	0.0888855	0.0970341	1.17 (0.99-1.40)	0.0768116	0.0525036	0.143474	1.08 (0.97-1.20)	0.0441238	0.0413671	0.286135	0.91018	1.05 (0.96-1.13)	0.0913302	0.0525335	0.107686	1.10 (0.99-1.21)	0.0662119	0.112306	0.566417	1.07 (0.86-1.33)	TRUE	8.19e-126
meta_filt_EOTAXIN_noBMI.txt	Hashimoto thyroiditis || id:ebi-a-GCST90018855	15	0.0459603	0.0920074	0.625754	1.05 (0.87-1.25)	-0.0585894	0.0551816	0.288346	0.94 (0.85-1.05)	-0.0442334	0.042943	0.302986	0.91018	0.96 (0.88-1.04)	-0.0418682	0.0622603	0.512232	0.96 (0.85-1.08)	-0.127675	0.0854434	0.1573	0.88 (0.74-1.04)	TRUE	3.46e-140
meta_filt_RANTES_noBMI.txt	Hashimoto thyroiditis || id:ebi-a-GCST90018855	9	-0.130278	0.106455	0.260621	0.88 (0.71-1.08)	-0.0329388	0.0581775	0.571273	0.97 (0.86-1.08)	-0.0414905	0.0446152	0.352389	0.91018	0.96 (0.88-1.05)	-0.0206389	0.0823067	0.808323	0.98 (0.83-1.15)	-0.0218993	0.0850125	0.803217	0.98 (0.83-1.16)	TRUE	1.22e-50
meta_filt_IL_1B_noBMI.txt	Hashimoto thyroiditis || id:ebi-a-GCST90018855	3	-0.0718081	0.199318	0.779861	0.93 (0.63-1.38)	-0.0747265	0.0986776	0.448883	0.93 (0.76-1.13)	-0.0739537	0.082036	0.367334	0.91018	0.93 (0.79-1.09)	-0.0778937	0.107703	0.544687	0.93 (0.75-1.14)	-0.0799901	0.110055	0.542896	0.92 (0.74-1.15)	TRUE	7.12e-16
meta_filt_IL_8_noBMI.txt	Hashimoto thyroiditis || id:ebi-a-GCST90018855	8	0.0352368	0.100777	0.738547	1.04 (0.85-1.26)	0.0114874	0.0681265	0.866097	1.01 (0.89-1.16)	0.0428431	0.0500727	0.39221	0.91018	1.04 (0.95-1.15)	-0.00330906	0.0985411	0.974149	1.00 (0.82-1.21)	0.00319251	0.103382	0.976227	1.00 (0.82-1.23)	TRUE	2.3e-39
meta_filt_MIG_noBMI.txt	Hashimoto thyroiditis || id:ebi-a-GCST90018855	12	0.0237253	0.0834048	0.781861	1.02 (0.87-1.21)	0.0210095	0.0605707	0.728697	1.02 (0.91-1.15)	0.033637	0.0441105	0.445725	0.91018	1.03 (0.95-1.13)	0.0208045	0.0702106	0.772508	1.02 (0.89-1.17)	0.0208045	0.0725642	0.779666	1.02 (0.89-1.18)	TRUE	1.92e-70
meta_filt_M_CSF_noBMI.txt	Hashimoto thyroiditis || id:ebi-a-GCST90018855	10	0.0650635	0.0697288	0.378074	1.07 (0.93-1.22)	-0.00624273	0.047601	0.895659	0.99 (0.91-1.09)	-0.0245535	0.0350475	0.483567	0.91018	0.98 (0.91-1.05)	-0.000506757	0.0822891	0.995221	1.00 (0.85-1.17)	-0.00365226	0.0762333	0.962835	1.00 (0.86-1.16)	TRUE	1.44e-53
meta_filt_B_NGF_noBMI.txt	Hashimoto thyroiditis || id:ebi-a-GCST90018855	3	-0.81765	1.74424	0.720934	0.44 (0.01-13.48)	0.062505	0.111998	0.576782	1.06 (0.85- 1.33)	0.124379	0.177656	0.483858	0.91018	1.13 (0.80- 1.60)	-0.0189687	0.107683	0.876396	0.98 (0.79- 1.21)	0.121808	0.190582	0.588166	1.13 (0.78- 1.64)	TRUE	1e-17
meta_filt_CTACK_noBMI.txt	Hashimoto thyroiditis || id:ebi-a-GCST90018855	13	0.0897006	0.0638497	0.187664	1.09 (0.97-1.24)	-0.0237959	0.0483338	0.62249	0.98 (0.89-1.07)	-0.0238797	0.0343732	0.487233	0.91018	0.98 (0.91-1.04)	0.00487762	0.0599434	0.936489	1.00 (0.89-1.13)	-0.107324	0.0833314	0.222057	0.90 (0.76-1.06)	TRUE	1.33e-97
meta_filt_MIF_noBMI.txt	Hashimoto thyroiditis || id:ebi-a-GCST90018855	9	0.0696277	0.101774	0.51589	1.07 (0.88-1.31)	0.000722614	0.0685701	0.991592	1.00 (0.87-1.14)	0.033043	0.0498362	0.50731	0.91018	1.03 (0.94-1.14)	0.00944584	0.0933293	0.921875	1.01 (0.84-1.21)	0.0198665	0.107214	0.857607	1.02 (0.83-1.26)	TRUE	1.46e-46
meta_filt_PDGF_BB_noBMI.txt	Hashimoto thyroiditis || id:ebi-a-GCST90018855	14	0.114508	0.0923434	0.238667	1.12 (0.94-1.34)	0.0146037	0.0544441	0.78852	1.01 (0.91-1.13)	-0.0258975	0.0397148	0.514345	0.91018	0.97 (0.90-1.05)	0.03543	0.0590047	0.558523	1.04 (0.92-1.16)	0.0408537	0.106839	0.708353	1.04 (0.84-1.28)	TRUE	2.81e-135
meta_filt_TRAIL_noBMI.txt	Hashimoto thyroiditis || id:ebi-a-GCST90018855	16	0.004832	0.0379089	0.900386	1.00 (0.93-1.08)	-0.0186966	0.0399982	0.640188	0.98 (0.91-1.06)	-0.0173454	0.0300342	0.563587	0.91018	0.98 (0.93-1.04)	0.00383634	0.0405566	0.925891	1.00 (0.93-1.09)	0.035628	0.0615015	0.570983	1.04 (0.92-1.17)	TRUE	0
meta_filt_IL_2RA_noBMI.txt	Hashimoto thyroiditis || id:ebi-a-GCST90018855	7	-0.161793	0.20311	0.461826	0.85 (0.57-1.27)	0.00960293	0.0766185	0.900259	1.01 (0.87-1.17)	-0.033457	0.0604345	0.579848	0.91018	0.97 (0.86-1.09)	0.0019816	0.0900992	0.983166	1.00 (0.84-1.20)	0.00640007	0.0996634	0.950884	1.01 (0.83-1.22)	TRUE	8.46e-35
meta_filt_GROA_noBMI.txt	Hashimoto thyroiditis || id:ebi-a-GCST90018855	9	0.10433	0.156542	0.52646	1.11 (0.82-1.51)	0.00843966	0.037716	0.822937	1.01 (0.94-1.09)	0.0151787	0.0281162	0.589296	0.91018	1.02 (0.96-1.07)	0.00185236	0.0363723	0.960632	1.00 (0.93-1.08)	0.0176056	0.0582247	0.77008	1.02 (0.91-1.14)	TRUE	1.28e-136
meta_filt_IP_10_noBMI.txt	Hashimoto thyroiditis || id:ebi-a-GCST90018855	11	0.152749	0.0958864	0.14562	1.17 (0.97-1.41)	0.0621142	0.0602977	0.302951	1.06 (0.95-1.20)	0.0237388	0.0458062	0.604288	0.91018	1.02 (0.94-1.12)	0.0585628	0.0699608	0.422101	1.06 (0.92-1.22)	0.0585628	0.0759597	0.458552	1.06 (0.91-1.23)	TRUE	2.26e-58
meta_filt_IL_1RA_noBMI.txt	Hashimoto thyroiditis || id:ebi-a-GCST90018855	10	0.0938367	0.15456	0.560602	1.10 (0.81-1.49)	0.07801	0.0636344	0.220233	1.08 (0.95-1.22)	0.0241493	0.0488989	0.621403	0.91018	1.02 (0.93-1.13)	0.0959288	0.0781736	0.250906	1.10 (0.94-1.28)	0.100451	0.0767587	0.223078	1.11 (0.95-1.29)	TRUE	1.29e-49
meta_filt_G_CSF_noBMI.txt	Hashimoto thyroiditis || id:ebi-a-GCST90018855	9	-0.0094665	0.108804	0.933104	0.99 (0.80-1.23)	0.0640472	0.07981	0.422266	1.07 (0.91-1.25)	0.0276202	0.0645429	0.668698	0.91018	1.03 (0.91-1.17)	0.0447363	0.118744	0.716159	1.05 (0.83-1.32)	0.0767009	0.126751	0.561859	1.08 (0.84-1.38)	TRUE	4.65e-46
meta_filt_SDF_1A_noBMI.txt	Hashimoto thyroiditis || id:ebi-a-GCST90018855	8	0.220579	0.118623	0.112302	1.25 (0.99-1.57)	0.029817	0.102701	0.771565	1.03 (0.84-1.26)	-0.030416	0.0747639	0.684135	0.91018	0.97 (0.84-1.12)	0.049284	0.0914897	0.606803	1.05 (0.88-1.26)	-0.0763353	0.140502	0.603783	0.93 (0.70-1.22)	TRUE	5.32e-39
meta_filt_MCP_1_MCAF_noBMI.txt	Hashimoto thyroiditis || id:ebi-a-GCST90018855	14	0.0481308	0.103152	0.649143	1.05 (0.86-1.28)	-0.0615072	0.0557691	0.270075	0.94 (0.84-1.05)	-0.017189	0.0427474	0.687606	0.91018	0.98 (0.90-1.07)	-0.0419874	0.0676713	0.545679	0.96 (0.84-1.09)	0.0154339	0.0873836	0.862527	1.02 (0.86-1.21)	TRUE	5.55e-135
meta_filt_MCP_3_noBMI.txt	Hashimoto thyroiditis || id:ebi-a-GCST90018855	4	-0.000168731	0.0903116	0.998679	1.00 (0.84-1.19)	0.0105884	0.047697	0.824319	1.01 (0.92-1.11)	0.0165615	0.0412677	0.688185	0.91018	1.02 (0.94-1.10)	0.00371895	0.0629905	0.956633	1.00 (0.89-1.14)	0.00308138	0.0650057	0.965172	1.00 (0.88-1.14)	TRUE	7.32e-21
meta_filt_TNF_B_noBMI.txt	Hashimoto thyroiditis || id:ebi-a-GCST90018855	5	0.00311198	0.0632925	0.963876	1.00 (0.89-1.14)	-0.0190673	0.0440207	0.66491	0.98 (0.90-1.07)	-0.0124472	0.0362218	0.731119	0.920078	0.99 (0.92-1.06)	-0.0233281	0.0555592	0.696146	0.98 (0.88-1.09)	-0.0278527	0.061004	0.671671	0.97 (0.86-1.10)	TRUE	1.18e-39
meta_filt_FGF_BASIC_noBMI.txt	Hashimoto thyroiditis || id:ebi-a-GCST90018855	6	-0.0273732	0.198898	0.897187	0.97 (0.66-1.44)	-0.0377271	0.102172	0.711942	0.96 (0.79-1.18)	-0.0278493	0.084631	0.742105	0.920078	0.97 (0.82-1.15)	-0.0462046	0.116083	0.707034	0.95 (0.76-1.20)	-0.0538214	0.114893	0.659176	0.95 (0.76-1.19)	TRUE	1.69e-31
meta_filt_SCF_noBMI.txt	Hashimoto thyroiditis || id:ebi-a-GCST90018855	11	-0.223596	0.128555	0.115977	0.80 (0.62-1.03)	-0.0395137	0.0780575	0.612707	0.96 (0.82-1.12)	-0.0156776	0.0547489	0.774607	0.920078	0.98 (0.88-1.10)	-0.0458007	0.108925	0.683028	0.96 (0.77-1.18)	-0.032521	0.127119	0.803267	0.97 (0.75-1.24)	TRUE	1.73e-62
meta_filt_IL_17_noBMI.txt	Hashimoto thyroiditis || id:ebi-a-GCST90018855	11	-0.120269	0.115788	0.326041	0.89 (0.71-1.11)	-0.0821286	0.0774067	0.288689	0.92 (0.79-1.07)	-0.0141946	0.0566855	0.802271	0.920078	0.99 (0.88-1.10)	-0.0923415	0.0927778	0.343065	0.91 (0.76-1.09)	-0.0185514	0.11548	0.875572	0.98 (0.78-1.23)	TRUE	1.83e-60
meta_filt_IL_6_noBMI.txt	Hashimoto thyroiditis || id:ebi-a-GCST90018855	11	-0.0288021	0.141041	0.842732	0.97 (0.74-1.28)	-0.0356283	0.0810249	0.66014	0.96 (0.82-1.13)	0.0143955	0.0623558	0.817423	0.920078	1.01 (0.90-1.15)	-0.0447794	0.125559	0.728772	0.96 (0.75-1.22)	-0.0481568	0.134523	0.727799	0.95 (0.73-1.24)	TRUE	3.3e-56
meta_filt_IL_4_noBMI.txt	Hashimoto thyroiditis || id:ebi-a-GCST90018855	14	-0.0972402	0.115439	0.416066	0.91 (0.72-1.14)	0.0314009	0.076461	0.681309	1.03 (0.89-1.20)	0.0119468	0.0557484	0.830314	0.920078	1.01 (0.91-1.13)	0.114306	0.124544	0.375438	1.12 (0.88-1.43)	0.136582	0.138644	0.342543	1.15 (0.87-1.50)	TRUE	2.94e-73
meta_filt_IL_18_noBMI.txt	Hashimoto thyroiditis || id:ebi-a-GCST90018855	11	-0.104802	0.0832981	0.239997	0.90 (0.76-1.06)	0.00846244	0.0427563	0.843106	1.01 (0.93-1.10)	-0.00595591	0.032305	0.853727	0.921126	0.99 (0.93-1.06)	0.0288528	0.0626178	0.654817	1.03 (0.91-1.16)	0.0187498	0.0715709	0.798658	1.02 (0.89-1.17)	TRUE	3.39e-100
meta_filt_IL_16_noBMI.txt	Hashimoto thyroiditis || id:ebi-a-GCST90018855	9	0.0269922	0.0746714	0.728406	1.03 (0.89-1.19)	-0.016303	0.0444746	0.713941	0.98 (0.90-1.07)	0.00467211	0.0323774	0.885262	0.925963	1.00 (0.94-1.07)	-0.0244577	0.0467838	0.615292	0.98 (0.89-1.07)	-0.0405407	0.069665	0.576635	0.96 (0.84-1.10)	TRUE	2.15e-80
meta_filt_IL_2_noBMI.txt	Hashimoto thyroiditis || id:ebi-a-GCST90018855	8	-0.0756235	0.103972	0.494405	0.93 (0.76-1.14)	-0.0373628	0.0629386	0.552753	0.96 (0.85-1.09)	0.00580232	0.047797	0.903378	0.925963	1.01 (0.92-1.10)	-0.0386148	0.071732	0.607041	0.96 (0.84-1.11)	-0.0470543	0.075562	0.553203	0.95 (0.82-1.11)	TRUE	6.04e-41
meta_filt_MIP_1A_noBMI.txt	Hashimoto thyroiditis || id:ebi-a-GCST90018855	6	0.0611259	0.213175	0.788551	1.06 (0.70-1.61)	0.00960385	0.0961668	0.92045	1.01 (0.84-1.22)	0.0067554	0.0808967	0.933449	0.933449	1.01 (0.86-1.18)	0.0202049	0.0928719	0.836374	1.02 (0.85-1.22)	-0.00946938	0.110797	0.935208	0.99 (0.80-1.23)	TRUE	5.43e-31
meta_filt_VEGF_noBMI.txt	Thyroid cancer || id:ebi-a-GCST90018929	13	0.137338	0.118381	0.270551	1.15 (0.91-1.45)	0.0824563	0.0762291	0.27939	1.09 (0.94-1.26)	0.153415	0.0632589	0.0152999	0.543069	1.17 (1.03-1.32)	0.0734428	0.0808863	0.381764	1.08 (0.92-1.26)	0.35411	0.219512	0.132679	1.42 (0.93-2.19)	TRUE	3.52e-236
meta_filt_B_NGF_noBMI.txt	Thyroid cancer || id:ebi-a-GCST90018929	3	1.41388	1.75967	0.569093	4.11 (0.13-129.39)	0.363702	0.236103	0.123454	1.44 (0.91- 2.29)	0.39801	0.17937	0.0264911	0.543069	1.49 (1.05- 2.12)	0.345705	0.261779	0.317499	1.41 (0.85- 2.36)	0.345705	0.292404	0.358608	1.41 (0.80- 2.51)	TRUE	3.12e-18
meta_filt_M_CSF_noBMI.txt	Thyroid cancer || id:ebi-a-GCST90018929	10	-0.167322	0.165388	0.3413	0.85 (0.61-1.17)	-0.143336	0.106252	0.177332	0.87 (0.70-1.07)	-0.14362	0.0788349	0.0684882	0.714342	0.87 (0.74-1.01)	-0.135674	0.16751	0.438863	0.87 (0.63-1.21)	-0.14929	0.169347	0.400942	0.86 (0.62-1.20)	TRUE	2.07e-53
meta_filt_IL_1RA_noBMI.txt	Thyroid cancer || id:ebi-a-GCST90018929	10	0.0440865	0.368876	0.907813	1.05 (0.51-2.15)	0.215468	0.16648	0.195578	1.24 (0.90-1.72)	0.204309	0.119401	0.0870591	0.714342	1.23 (0.97-1.55)	0.267485	0.260377	0.331098	1.31 (0.78-2.18)	0.3118	0.281579	0.296869	1.37 (0.79-2.37)	TRUE	4.97e-50
meta_filt_IL_5_noBMI.txt	Thyroid cancer || id:ebi-a-GCST90018929	7	0.00983193	0.288934	0.974171	1.01 (0.57-1.78)	0.227413	0.15575	0.144259	1.26 (0.93-1.70)	0.200887	0.120946	0.0967199	0.714342	1.22 (0.96-1.55)	0.211286	0.220352	0.374658	1.24 (0.80-1.90)	0.120082	0.226428	0.614927	1.13 (0.72-1.76)	TRUE	5.63e-40
meta_filt_MIP_1B_noBMI.txt	Thyroid cancer || id:ebi-a-GCST90018929	18	0.124922	0.107236	0.261123	1.13 (0.92-1.40)	0.171489	0.0883672	0.0523018	1.19 (1.00-1.41)	0.103715	0.0638939	0.104538	0.714342	1.11 (0.98-1.26)	0.0986707	0.0830166	0.25095	1.10 (0.94-1.30)	0.207853	0.175104	0.251539	1.23 (0.87-1.74)	TRUE	0
meta_filt_IL_12_P70_noBMI.txt	Thyroid cancer || id:ebi-a-GCST90018929	12	0.0787665	0.170398	0.653796	1.08 (0.77-1.51)	0.0854111	0.0966748	0.376973	1.09 (0.90-1.32)	0.117902	0.084832	0.16458	0.905604	1.13 (0.95-1.33)	0.0835659	0.0977162	0.410686	1.09 (0.90-1.32)	-0.0742795	0.266163	0.785364	0.93 (0.55-1.56)	TRUE	4.55e-176
meta_filt_CTACK_noBMI.txt	Thyroid cancer || id:ebi-a-GCST90018929	13	-0.139112	0.150045	0.373752	0.87 (0.65-1.17)	-0.141388	0.113196	0.211646	0.87 (0.70-1.08)	-0.10568	0.0836676	0.206556	0.905604	0.90 (0.76-1.06)	-0.201955	0.151169	0.206347	0.82 (0.61-1.10)	-0.233535	0.197358	0.2596	0.79 (0.54-1.17)	TRUE	8.03e-98
meta_filt_IL_13_noBMI.txt	Thyroid cancer || id:ebi-a-GCST90018929	13	0.157818	0.121969	0.222202	1.17 (0.92-1.49)	0.0826807	0.0854252	0.333108	1.09 (0.92-1.28)	0.0740193	0.0662834	0.264119	0.905604	1.08 (0.95-1.23)	0.0882703	0.0897036	0.34453	1.09 (0.92-1.30)	0.0814821	0.143042	0.579432	1.08 (0.82-1.44)	TRUE	9.17e-131
meta_filt_MIF_noBMI.txt	Thyroid cancer || id:ebi-a-GCST90018929	9	0.173939	0.244628	0.500063	1.19 (0.74-1.92)	-0.0894557	0.173736	0.606626	0.91 (0.65-1.29)	-0.131722	0.121415	0.27797	0.905604	0.88 (0.69-1.11)	-0.118085	0.281008	0.685386	0.89 (0.51-1.54)	-0.0746276	0.257588	0.7794	0.93 (0.56-1.54)	TRUE	1.07e-46
meta_filt_MIG_noBMI.txt	Thyroid cancer || id:ebi-a-GCST90018929	13	0.224379	0.225761	0.341642	1.25 (0.80-1.95)	0.0301207	0.137408	0.82649	1.03 (0.79-1.35)	0.0997611	0.0929673	0.283236	0.905604	1.10 (0.92-1.33)	0.0460942	0.199386	0.821069	1.05 (0.71-1.55)	-0.0495125	0.224763	0.82935	0.95 (0.61-1.48)	TRUE	1.04e-75
meta_filt_IL_9_noBMI.txt	Thyroid cancer || id:ebi-a-GCST90018929	5	0.0546792	0.539108	0.925612	1.06 (0.37-3.04)	0.154708	0.184599	0.401987	1.17 (0.81-1.68)	0.15967	0.155113	0.303302	0.905604	1.17 (0.87-1.59)	0.279926	0.257975	0.338906	1.32 (0.80-2.19)	0.312968	0.248647	0.276598	1.37 (0.84-2.23)	TRUE	6.71e-27
meta_filt_IL_7_noBMI.txt	Thyroid cancer || id:ebi-a-GCST90018929	13	0.126965	0.156918	0.435601	1.14 (0.83-1.54)	0.0882971	0.102025	0.386794	1.09 (0.89-1.33)	0.0739569	0.0731388	0.311927	0.905604	1.08 (0.93-1.24)	0.0926078	0.10656	0.401858	1.10 (0.89-1.35)	-0.0305211	0.148989	0.841119	0.97 (0.72-1.30)	TRUE	3.33e-103
meta_filt_IL_2_noBMI.txt	Thyroid cancer || id:ebi-a-GCST90018929	8	0.386874	0.227809	0.14038	1.47 (0.94-2.30)	0.106726	0.144843	0.46122	1.11 (0.84-1.48)	0.101769	0.11052	0.357144	0.905604	1.11 (0.89-1.37)	0.156377	0.185548	0.427203	1.17 (0.81-1.68)	0.119938	0.210885	0.587312	1.13 (0.75-1.70)	TRUE	3.52e-41
meta_filt_GROA_noBMI.txt	Thyroid cancer || id:ebi-a-GCST90018929	9	0.187606	0.270724	0.510654	1.21 (0.71-2.05)	0.0901549	0.0712876	0.205992	1.09 (0.95-1.26)	0.055514	0.0611737	0.364152	0.905604	1.06 (0.94-1.19)	0.0890938	0.0740449	0.263279	1.09 (0.95-1.26)	0.161536	0.0920353	0.11731	1.18 (0.98-1.41)	TRUE	3.89e-137
meta_filt_SCF_noBMI.txt	Thyroid cancer || id:ebi-a-GCST90018929	11	0.0504552	0.181966	0.78783	1.05 (0.74-1.50)	0.0541871	0.144963	0.708554	1.06 (0.79-1.40)	0.0963398	0.10683	0.367158	0.905604	1.10 (0.89-1.36)	0.051551	0.1525	0.742322	1.05 (0.78-1.42)	-0.0619645	0.204319	0.767896	0.94 (0.63-1.40)	TRUE	3.06e-64
meta_filt_MCP_1_MCAF_noBMI.txt	Thyroid cancer || id:ebi-a-GCST90018929	14	0.127738	0.224418	0.579722	1.14 (0.73-1.76)	-0.0508575	0.140674	0.717705	0.95 (0.72-1.25)	-0.0814438	0.0988507	0.409992	0.905604	0.92 (0.76-1.12)	0.00540649	0.145936	0.97101	1.01 (0.76-1.34)	-0.208792	0.202917	0.322266	0.81 (0.55-1.21)	TRUE	5.7e-135
meta_filt_SDF_1A_noBMI.txt	Thyroid cancer || id:ebi-a-GCST90018929	8	-0.0760178	0.223356	0.745197	0.93 (0.60-1.44)	-0.0227119	0.168087	0.892517	0.98 (0.70-1.36)	-0.099606	0.126307	0.430343	0.905604	0.91 (0.71-1.16)	0.043807	0.160771	0.793116	1.04 (0.76-1.43)	-0.606337	0.373083	0.148145	0.55 (0.26-1.13)	TRUE	8.67e-40
meta_filt_IFN_G_noBMI.txt	Thyroid cancer || id:ebi-a-GCST90018929	11	-0.246564	0.362085	0.513037	0.78 (0.38-1.59)	-0.024961	0.210315	0.905526	0.98 (0.65-1.47)	-0.11155	0.148139	0.451444	0.905604	0.89 (0.67-1.20)	-0.0064872	0.327176	0.984571	0.99 (0.52-1.89)	0.0748053	0.337883	0.829241	1.08 (0.56-2.09)	TRUE	8.08e-56
meta_filt_MCP_3_noBMI.txt	Thyroid cancer || id:ebi-a-GCST90018929	4	-0.000207186	0.276991	0.999471	1.00 (0.58-1.72)	-0.00962055	0.119568	0.935871	0.99 (0.78-1.25)	0.063826	0.0974746	0.512599	0.905604	1.07 (0.88-1.29)	-0.0761002	0.170485	0.68558	0.93 (0.66-1.29)	-0.0639108	0.187188	0.755299	0.94 (0.65-1.35)	TRUE	1.18e-20
meta_filt_G_CSF_noBMI.txt	Thyroid cancer || id:ebi-a-GCST90018929	9	-0.174315	0.216671	0.447556	0.84 (0.55-1.28)	-0.115471	0.180565	0.522499	0.89 (0.63-1.27)	-0.0914252	0.141415	0.517954	0.905604	0.91 (0.69-1.20)	-0.099185	0.205265	0.641897	0.91 (0.61-1.35)	0.125617	0.269161	0.653162	1.13 (0.67-1.92)	TRUE	1e-45
meta_filt_IL_18_noBMI.txt	Thyroid cancer || id:ebi-a-GCST90018929	12	0.243348	0.180228	0.206711	1.28 (0.90-1.82)	0.00166565	0.108381	0.987738	1.00 (0.81-1.24)	0.0441023	0.0740904	0.551676	0.905604	1.05 (0.90-1.21)	-0.126651	0.18891	0.516412	0.88 (0.61-1.28)	-0.17294	0.209833	0.427349	0.84 (0.56-1.27)	TRUE	1.87e-106
meta_filt_PDGF_BB_noBMI.txt	Thyroid cancer || id:ebi-a-GCST90018929	14	-0.108371	0.181648	0.561864	0.90 (0.63-1.28)	0.0544768	0.121224	0.653149	1.06 (0.83-1.34)	0.052565	0.0917881	0.566863	0.905604	1.05 (0.88-1.26)	0.0531958	0.123134	0.67281	1.05 (0.83-1.34)	0.0372877	0.217709	0.866646	1.04 (0.68-1.59)	TRUE	2.18e-138
meta_filt_FGF_BASIC_noBMI.txt	Thyroid cancer || id:ebi-a-GCST90018929	6	0.0807647	0.48889	0.876799	1.08 (0.42-2.83)	-0.0872123	0.244928	0.721786	0.92 (0.57-1.48)	-0.105542	0.189189	0.576936	0.905604	0.90 (0.62-1.30)	-0.0964075	0.264142	0.730054	0.91 (0.54-1.52)	-0.17637	0.320857	0.606187	0.84 (0.45-1.57)	TRUE	1.49e-30
meta_filt_TNF_A_noBMI.txt	Thyroid cancer || id:ebi-a-GCST90018929	4	0.0882045	0.236183	0.744677	1.09 (0.69-1.74)	-0.139485	0.189719	0.462207	0.87 (0.60-1.26)	-0.0782639	0.152842	0.60861	0.905604	0.92 (0.69-1.25)	-0.263184	0.28025	0.416956	0.77 (0.44-1.33)	-0.258251	0.276558	0.41929	0.77 (0.45-1.33)	TRUE	8.92e-22
meta_filt_IL_2RA_noBMI.txt	Thyroid cancer || id:ebi-a-GCST90018929	9	0.00694141	0.192513	0.972244	1.01 (0.69-1.47)	0.236361	0.130478	0.0700625	1.27 (0.98-1.64)	0.0416933	0.0901354	0.643677	0.905604	1.04 (0.87-1.24)	0.251837	0.131929	0.0926895	1.29 (0.99-1.67)	0.240703	0.253916	0.3709	1.27 (0.77-2.09)	TRUE	1.02e-77
meta_filt_IL_10_noBMI.txt	Thyroid cancer || id:ebi-a-GCST90018929	13	0.261569	0.207505	0.233555	1.30 (0.86-1.95)	0.0538016	0.123003	0.66182	1.06 (0.83-1.34)	-0.0448514	0.0976701	0.646081	0.905604	0.96 (0.79-1.16)	0.0856827	0.1181	0.482051	1.09 (0.86-1.37)	-0.148248	0.256485	0.573952	0.86 (0.52-1.43)	TRUE	6.37e-127
meta_filt_SCGF_B_noBMI.txt	Thyroid cancer || id:ebi-a-GCST90018929	17	0.0784435	0.13554	0.571347	1.08 (0.83-1.41)	0.0619209	0.095888	0.518433	1.06 (0.88-1.28)	0.0316289	0.0715186	0.658311	0.905604	1.03 (0.90-1.19)	0.0515863	0.12775	0.6917	1.05 (0.82-1.35)	0.109192	0.152953	0.485576	1.12 (0.83-1.51)	TRUE	1.15e-128
meta_filt_IL_1B_noBMI.txt	Thyroid cancer || id:ebi-a-GCST90018929	3	0.0745889	0.360853	0.870237	1.08 (0.53-2.19)	0.0825865	0.168679	0.624411	1.09 (0.78-1.51)	0.0663301	0.150757	0.659951	0.905604	1.07 (0.80-1.44)	0.0930807	0.183045	0.661636	1.10 (0.77-1.57)	0.0820857	0.20724	0.7303	1.09 (0.72-1.63)	TRUE	4.57e-16
meta_filt_IL_16_noBMI.txt	Thyroid cancer || id:ebi-a-GCST90018929	9	-0.113598	0.103308	0.307874	0.89 (0.73-1.09)	0.00749534	0.0821596	0.927311	1.01 (0.86-1.18)	0.0274284	0.0632624	0.664604	0.905604	1.03 (0.91-1.16)	-0.0234196	0.0889932	0.799077	0.98 (0.82-1.16)	0.148142	0.160819	0.383898	1.16 (0.85-1.59)	TRUE	2.32e-81
meta_filt_HGF_noBMI.txt	Thyroid cancer || id:ebi-a-GCST90018929	8	-0.174575	0.391997	0.671687	0.84 (0.39-1.81)	0.012742	0.194056	0.947647	1.01 (0.69-1.48)	0.0661606	0.162948	0.684725	0.905604	1.07 (0.78-1.47)	-0.0659086	0.251184	0.800574	0.94 (0.57-1.53)	-0.0471929	0.268131	0.865272	0.95 (0.56-1.61)	TRUE	2.68e-51
meta_filt_IL_17_noBMI.txt	Thyroid cancer || id:ebi-a-GCST90018929	11	0.200038	0.293019	0.511996	1.22 (0.69-2.17)	0.0164013	0.176585	0.925999	1.02 (0.72-1.44)	-0.0390758	0.135038	0.772299	0.989509	0.96 (0.74-1.25)	0.0784071	0.234335	0.744844	1.08 (0.68-1.71)	0.0474571	0.261197	0.859455	1.05 (0.63-1.75)	TRUE	5.98e-62
meta_filt_RANTES_noBMI.txt	Thyroid cancer || id:ebi-a-GCST90018929	9	-0.253569	0.254617	0.352478	0.78 (0.47-1.28)	-0.113091	0.137664	0.411364	0.89 (0.68-1.17)	-0.0156946	0.102045	0.877766	0.996859	0.98 (0.81-1.20)	-0.213856	0.224163	0.368006	0.81 (0.52-1.25)	-0.233967	0.247353	0.371896	0.79 (0.49-1.29)	TRUE	2.08e-50
meta_filt_IL_6_noBMI.txt	Thyroid cancer || id:ebi-a-GCST90018929	11	0.215787	0.309145	0.502803	1.24 (0.68-2.27)	-0.00660673	0.189233	0.972149	0.99 (0.69-1.44)	0.0221255	0.14475	0.878514	0.996859	1.02 (0.77-1.36)	0.0447898	0.332436	0.895497	1.05 (0.55-2.01)	0.0679526	0.306078	0.828774	1.07 (0.59-1.95)	TRUE	3.55e-56
meta_filt_IP_10_noBMI.txt	Thyroid cancer || id:ebi-a-GCST90018929	11	0.300117	0.283293	0.317027	1.35 (0.77-2.35)	-0.169841	0.148778	0.253631	0.84 (0.63-1.13)	-0.015016	0.104223	0.88544	0.996859	0.99 (0.80-1.21)	-0.161075	0.190676	0.417999	0.85 (0.59-1.24)	-0.190762	0.22508	0.416524	0.83 (0.53-1.28)	TRUE	2.75e-58
meta_filt_MIP_1A_noBMI.txt	Thyroid cancer || id:ebi-a-GCST90018929	6	0.0716683	0.4847	0.889606	1.07 (0.42-2.78)	-0.190118	0.217376	0.381789	0.83 (0.54-1.27)	-0.0178488	0.168337	0.915558	0.996859	0.98 (0.71-1.37)	-0.206407	0.324739	0.55298	0.81 (0.43-1.54)	-0.194835	0.304227	0.550089	0.82 (0.45-1.49)	TRUE	5.94e-31
meta_filt_TRAIL_noBMI.txt	Thyroid cancer || id:ebi-a-GCST90018929	16	-0.0440792	0.0876355	0.622796	0.96 (0.81-1.14)	0.0295127	0.0922039	0.748907	1.03 (0.86-1.23)	0.00580655	0.068654	0.932598	0.996859	1.01 (0.88-1.15)	-0.0146229	0.0993156	0.884906	0.99 (0.81-1.20)	0.00571665	0.142148	0.968451	1.01 (0.76-1.33)	TRUE	0
meta_filt_EOTAXIN_noBMI.txt	Thyroid cancer || id:ebi-a-GCST90018929	15	0.0013671	0.23883	0.99552	1.00 (0.63-1.60)	0.108388	0.145152	0.455232	1.11 (0.84-1.48)	-0.00501084	0.103296	0.96131	0.996859	1.00 (0.81-1.22)	0.138957	0.168361	0.423014	1.15 (0.83-1.60)	0.100765	0.230717	0.668955	1.11 (0.70-1.74)	TRUE	1.07e-140
meta_filt_IL_4_noBMI.txt	Thyroid cancer || id:ebi-a-GCST90018929	14	0.0652524	0.232917	0.784131	1.07 (0.68-1.69)	0.0503218	0.170184	0.767466	1.05 (0.75-1.47)	0.00451692	0.123598	0.970848	0.996859	1.00 (0.79-1.28)	0.0743858	0.235976	0.757592	1.08 (0.68-1.71)	0.138103	0.261335	0.60609	1.15 (0.69-1.92)	TRUE	1.6e-74
meta_filt_TNF_B_noBMI.txt	Thyroid cancer || id:ebi-a-GCST90018929	5	0.000194228	0.125778	0.998865	1.00 (0.78-1.28)	0.0013716	0.0961389	0.988617	1.00 (0.83-1.21)	-0.00264636	0.0768918	0.972545	0.996859	1.00 (0.86-1.16)	0.00252775	0.107146	0.982308	1.00 (0.81-1.24)	0.00468066	0.132853	0.973583	1.00 (0.77-1.30)	TRUE	1.39e-39
meta_filt_IL_8_noBMI.txt	Thyroid cancer || id:ebi-a-GCST90018929	8	-0.130488	0.184331	0.505562	0.88 (0.61-1.26)	-0.0423297	0.14626	0.772265	0.96 (0.72-1.28)	-9.85e-05	0.110173	0.999287	0.999287	1.00 (0.81-1.24)	-0.122274	0.198154	0.556722	0.88 (0.60-1.30)	-0.141441	0.226102	0.551444	0.87 (0.56-1.35)	TRUE	6.14e-40
MR estimates for the association between 91 circulating inflammatory proteins on thyroid diseases.
exposure	exposure abbreviation	outcome	nsnp	b_MR.Egger	se_MR.Egger	pval_MR.Egger	estimate_MR.Egger	b_Weighted.median	se_Weighted.median	pval_Weighted.median	estimate_Weighted.median	b_Inverse.variance.weighted.	se_Inverse.variance.weighted.	pval_Inverse.variance.weighted.	fdr_Inverse.variance.weighted.	estimate_Inverse.variance.weighted.	b_Weighted.mode	se_Weighted.mode	pval_Weighted.mode	estimate_Weighted.mode	b_Simple.mode	se_Simple.mode	pval_Simple.mode	estimate_Simple.mode	correct_causal_direction	steiger_pval
Eukaryotic translation initiation factor 4E-binding protein 1	4EBP1	Graves' disease || id:ebi-a-GCST90018847	11	-0.529221	0.284464	0.0957503	0.59 (0.34-1.03)	-0.0209561	0.141027	0.881873	0.98 (0.74-1.29)	-0.0489715	0.102184	0.631764	0.940286	0.95 (0.78-1.16)	-0.134131	0.161352	0.425212	0.87 (0.64-1.20)	0.14904	0.243418	0.554018	1.16 (0.72-1.87)	TRUE	1.79e-78
Adenosine Deaminase	ADA	Graves' disease || id:ebi-a-GCST90018847	15	-0.0139959	0.094419	0.884434	0.99 (0.82-1.19)	-0.00971218	0.0843425	0.908325	0.99 (0.84-1.17)	-0.0927342	0.0674808	0.16937	0.706711	0.91 (0.80-1.04)	-0.0332043	0.0720739	0.65209	0.97 (0.84-1.11)	-0.149279	0.157997	0.360771	0.86 (0.63-1.17)	TRUE	0
Artemin	ARTN	Graves' disease || id:ebi-a-GCST90018847	20	0.288042	0.30913	0.36378	1.33 (0.73-2.44)	0.120499	0.132816	0.364267	1.13 (0.87-1.46)	0.166331	0.0959941	0.083145	0.553407	1.18 (0.98-1.43)	0.113358	0.179544	0.535323	1.12 (0.79-1.59)	0.06653	0.210054	0.754903	1.07 (0.71-1.61)	TRUE	3.24e-95
Axin-1	AXIN1	Graves' disease || id:ebi-a-GCST90018847	7	0.0989797	0.431853	0.827796	1.10 (0.47-2.57)	0.0851225	0.175415	0.62749	1.09 (0.77-1.54)	0.226767	0.130508	0.082285	0.553407	1.25 (0.97-1.62)	0.0657086	0.184029	0.733272	1.07 (0.74-1.53)	0.0932933	0.253978	0.725982	1.10 (0.67-1.81)	TRUE	7.82e-34
Beta-nerve growth factor	NGF	Graves' disease || id:ebi-a-GCST90018847	19	0.148951	0.208558	0.484798	1.16 (0.77-1.75)	0.0326476	0.118056	0.782131	1.03 (0.82-1.30)	0.0931802	0.0768321	0.225215	0.706711	1.10 (0.94-1.28)	0.0160209	0.117001	0.892607	1.02 (0.81-1.28)	-0.134947	0.174991	0.450613	0.87 (0.62-1.23)	TRUE	2.9e-96
Caspase 8	CASP8	Graves' disease || id:ebi-a-GCST90018847	14	0.00535428	0.232965	0.982041	1.01 (0.64-1.59)	-0.0136192	0.154029	0.929543	0.99 (0.73-1.33)	-0.0242022	0.112847	0.830181	0.944331	0.98 (0.78-1.22)	0.0315619	0.193179	0.872731	1.03 (0.71-1.51)	0.0648398	0.219427	0.772282	1.07 (0.69-1.64)	TRUE	5.7e-91
Eotaxin-1	CCL11	Graves' disease || id:ebi-a-GCST90018847	20	0.0937205	0.234899	0.6946	1.10 (0.69-1.74)	0.214716	0.125906	0.0881262	1.24 (0.97-1.59)	0.125563	0.0843835	0.136751	0.654966	1.13 (0.96-1.34)	0.401305	0.19498	0.0535545	1.49 (1.02-2.19)	0.415253	0.220597	0.0751869	1.51 (0.98-2.33)	TRUE	1.11e-165
C-C motif chemokine 19	CCL19	Graves' disease || id:ebi-a-GCST90018847	20	-0.377919	0.0988429	0.00124468	0.69 (0.56-0.83)	-0.364959	0.070564	2.32e-07	0.69 (0.60-0.80)	-0.333282	0.0531558	3.61e-10	3.29e-08	0.72 (0.65-0.80)	-0.339227	0.0666412	6.5e-05	0.71 (0.63-0.81)	-0.12422	0.191372	0.524042	0.88 (0.61-1.29)	TRUE	2.12e-201
C-C motif chemokine 20	CCL20	Graves' disease || id:ebi-a-GCST90018847	19	-0.0169049	0.291364	0.954409	0.98 (0.56-1.74)	-0.135222	0.140602	0.336184	0.87 (0.66-1.15)	-0.272069	0.100995	0.00706233	0.214224	0.76 (0.62-0.93)	-0.131912	0.209572	0.536972	0.88 (0.58-1.32)	-0.249809	0.257497	0.344831	0.78 (0.47-1.29)	TRUE	1.87e-97
C-C motif chemokine 23	CCL23	Graves' disease || id:ebi-a-GCST90018847	23	-0.0065925	0.0582272	0.910931	0.99 (0.89-1.11)	-0.00745099	0.0488114	0.878675	0.99 (0.90-1.09)	-0.0155339	0.0434023	0.720414	0.940286	0.98 (0.90-1.07)	-0.00834185	0.0458293	0.857234	0.99 (0.91-1.08)	-0.232747	0.185319	0.222318	0.79 (0.55-1.14)	TRUE	0
C-C motif chemokine 25	CCL25	Graves' disease || id:ebi-a-GCST90018847	23	0.0637206	0.0715662	0.383353	1.07 (0.93-1.23)	0.00504837	0.0537869	0.925221	1.01 (0.90-1.12)	0.0453257	0.0395761	0.252093	0.726701	1.05 (0.97-1.13)	-0.00984822	0.0517687	0.850869	0.99 (0.89-1.10)	-0.0305972	0.12126	0.803131	0.97 (0.76-1.23)	TRUE	0
C-C motif chemokine 28	CCL28	Graves' disease || id:ebi-a-GCST90018847	18	-0.248065	0.224555	0.285628	0.78 (0.50-1.21)	-0.254083	0.154462	0.0999795	0.78 (0.57-1.05)	-0.138313	0.105818	0.191185	0.706711	0.87 (0.71-1.07)	-0.228626	0.161791	0.175678	0.80 (0.58-1.09)	-0.17756	0.239081	0.467817	0.84 (0.52-1.34)	TRUE	7.86e-92
C-C motif chemokine 4	CCL4	Graves' disease || id:ebi-a-GCST90018847	18	-0.0292937	0.0946204	0.760867	0.97 (0.81-1.17)	-0.0699076	0.078777	0.374857	0.93 (0.80-1.09)	-0.024401	0.0602912	0.685684	0.940286	0.98 (0.87-1.10)	-0.073198	0.0707266	0.315195	0.93 (0.81-1.07)	-0.00626353	0.188811	0.973923	0.99 (0.69-1.44)	TRUE	0
Natural killer cell receptor 2B4	CD244	Graves' disease || id:ebi-a-GCST90018847	19	-0.181425	0.144263	0.225538	0.83 (0.63-1.11)	-0.0947587	0.0986002	0.336532	0.91 (0.75-1.10)	0.0184877	0.0713778	0.795626	0.940286	1.02 (0.89-1.17)	-0.100386	0.101259	0.334639	0.90 (0.74-1.10)	-0.100386	0.206418	0.632605	0.90 (0.60-1.36)	TRUE	2.04e-160
CD40L receptor	CD40	Graves' disease || id:ebi-a-GCST90018847	15	-0.182927	0.288535	0.537087	0.83 (0.47-1.47)	0.0221613	0.162052	0.891225	1.02 (0.74-1.40)	0.0043997	0.121799	0.971185	0.979279	1.00 (0.79-1.28)	-0.00271413	0.185331	0.988522	1.00 (0.69-1.43)	0.00641333	0.222224	0.977384	1.01 (0.65-1.56)	TRUE	2.42e-83
T-cell surface glycoprotein CD5	CD5	Graves' disease || id:ebi-a-GCST90018847	19	0.176963	0.247625	0.48453	1.19 (0.73-1.94)	0.117883	0.136701	0.388502	1.13 (0.86-1.47)	0.0878544	0.0928289	0.343938	0.823641	1.09 (0.91-1.31)	-0.0612117	0.173163	0.727826	0.94 (0.67-1.32)	-0.0122001	0.211582	0.954654	0.99 (0.65-1.50)	TRUE	1.39e-124
T-cell surface glycoprotein CD6 isoform	CD6	Graves' disease || id:ebi-a-GCST90018847	16	-0.0684855	0.0593162	0.267589	0.93 (0.83-1.05)	-0.0777599	0.0486834	0.110209	0.93 (0.84-1.02)	-0.0921116	0.0424629	0.0300655	0.390851	0.91 (0.84-0.99)	-0.0802998	0.0472216	0.109673	0.92 (0.84-1.01)	-0.328998	0.171962	0.0750062	0.72 (0.51-1.01)	TRUE	0
CUB domain-containing protein 1	CDCP1	Graves' disease || id:ebi-a-GCST90018847	21	-0.0766111	0.174716	0.665976	0.93 (0.66-1.30)	0.0203213	0.109662	0.852987	1.02 (0.82-1.27)	-0.0210109	0.0803522	0.793719	0.940286	0.98 (0.84-1.15)	0.0300407	0.154383	0.847681	1.03 (0.76-1.39)	-0.0160943	0.18684	0.932212	0.98 (0.68-1.42)	TRUE	1.94e-146
Macrophage colony-stimulating factor 1	CSF1	Graves' disease || id:ebi-a-GCST90018847	15	-0.272638	0.260901	0.315072	0.76 (0.46-1.27)	-0.109262	0.128499	0.39516	0.90 (0.70-1.15)	-0.0713759	0.0989441	0.470678	0.940286	0.93 (0.77-1.13)	-0.0998565	0.126319	0.442414	0.90 (0.71-1.16)	-0.142661	0.21792	0.523304	0.87 (0.57-1.33)	TRUE	2.1e-107
Cystatin D	CST5	Graves' disease || id:ebi-a-GCST90018847	31	0.0379937	0.0826234	0.649059	1.04 (0.88-1.22)	0.0429967	0.0560239	0.442802	1.04 (0.94-1.17)	0.056443	0.0429204	0.188489	0.706711	1.06 (0.97-1.15)	0.0471729	0.0508191	0.360686	1.05 (0.95-1.16)	0.0768189	0.129371	0.557106	1.08 (0.84-1.39)	TRUE	0
Fractalkine	CX3CL1	Graves' disease || id:ebi-a-GCST90018847	20	0.296621	0.333756	0.385867	1.35 (0.70-2.59)	0.135917	0.15685	0.386195	1.15 (0.84-1.56)	0.169458	0.0981658	0.0843047	0.553407	1.18 (0.98-1.44)	-0.0237738	0.294868	0.936583	0.98 (0.55-1.74)	0.084036	0.273043	0.761601	1.09 (0.64-1.86)	TRUE	3.09e-105
C-X-C motif chemokine 1	CXCL1	Graves' disease || id:ebi-a-GCST90018847	11	-0.0486367	0.1015	0.643241	0.95 (0.78-1.16)	-0.0365652	0.0685838	0.593932	0.96 (0.84-1.10)	-0.00492973	0.0624577	0.937089	0.979279	1.00 (0.88-1.12)	-0.0390709	0.0711386	0.594904	0.96 (0.84-1.11)	-0.0434389	0.149809	0.777769	0.96 (0.71-1.28)	TRUE	5.73e-155
C-X-C motif chemokine 10	CXCL10	Graves' disease || id:ebi-a-GCST90018847	20	0.345116	0.169279	0.0564388	1.41 (1.01-1.97)	0.0752779	0.122135	0.537665	1.08 (0.85-1.37)	0.150086	0.0876386	0.0867933	0.553407	1.16 (0.98-1.38)	0.120638	0.140237	0.40038	1.13 (0.86-1.49)	0.136813	0.16741	0.423926	1.15 (0.83-1.59)	TRUE	1.43e-141
C-X-C motif chemokine 11	CXCL11	Graves' disease || id:ebi-a-GCST90018847	21	-0.15173	0.316385	0.637005	0.86 (0.46-1.60)	0.112153	0.132161	0.396097	1.12 (0.86-1.45)	0.00769522	0.11759	0.947823	0.979279	1.01 (0.80-1.27)	0.0773724	0.126296	0.547026	1.08 (0.84-1.38)	-0.213886	0.242586	0.388416	0.81 (0.50-1.30)	TRUE	3.49e-143
C-X-C motif chemokine 5	CXCL5	Graves' disease || id:ebi-a-GCST90018847	15	0.100015	0.108141	0.371892	1.11 (0.89-1.37)	0.0450786	0.0895087	0.614526	1.05 (0.88-1.25)	-0.0203329	0.0686252	0.767009	0.940286	0.98 (0.86-1.12)	0.0566134	0.0851217	0.516802	1.06 (0.90-1.25)	-0.272838	0.175527	0.1424	0.76 (0.54-1.07)	TRUE	3.53e-249
C-X-C motif chemokine 6	CXCL6	Graves' disease || id:ebi-a-GCST90018847	11	0.111179	0.0877027	0.236728	1.12 (0.94-1.33)	0.0351563	0.0584223	0.547333	1.04 (0.92-1.16)	0.012418	0.0546357	0.820201	0.944331	1.01 (0.91-1.13)	0.0405194	0.0578501	0.499635	1.04 (0.93-1.17)	0.0475027	0.180804	0.798092	1.05 (0.74-1.49)	TRUE	2.94e-272
C-X-C motif chemokine 9	CXCL9	Graves' disease || id:ebi-a-GCST90018847	19	0.131798	0.209938	0.538482	1.14 (0.76-1.72)	-0.0842927	0.145878	0.56338	0.92 (0.69-1.22)	-0.105213	0.0980283	0.283141	0.726701	0.90 (0.74-1.09)	-0.0646485	0.154337	0.68026	0.94 (0.69-1.27)	-0.0135102	0.212863	0.950093	0.99 (0.65-1.50)	TRUE	2.39e-116
Delta and Notch-like epidermal growth factor related receptor	DNER	Graves' disease || id:ebi-a-GCST90018847	14	0.06382	0.34212	0.855136	1.07 (0.55-2.08)	-0.0966074	0.135117	0.474615	0.91 (0.70-1.18)	-0.116958	0.10039	0.244002	0.726701	0.89 (0.73-1.08)	-0.0558654	0.154906	0.724161	0.95 (0.70-1.28)	0.00972705	0.201142	0.962165	1.01 (0.68-1.50)	TRUE	2.98e-94
Protein S100-A12	S100A12	Graves' disease || id:ebi-a-GCST90018847	17	-0.0283927	0.171705	0.87087	0.97 (0.69-1.36)	-0.0116747	0.103275	0.909995	0.99 (0.81-1.21)	0.0379888	0.0737281	0.606374	0.940286	1.04 (0.90-1.20)	-0.00608922	0.111352	0.957067	0.99 (0.80-1.24)	-0.147068	0.188265	0.446104	0.86 (0.60-1.25)	TRUE	2.62e-114
Fibroblast growth factor 19	FGF19	Graves' disease || id:ebi-a-GCST90018847	22	0.139094	0.210964	0.517206	1.15 (0.76-1.74)	-0.00311635	0.110084	0.977416	1.00 (0.80-1.24)	-0.0530563	0.0788594	0.501077	0.940286	0.95 (0.81-1.11)	0.105634	0.148372	0.484325	1.11 (0.83-1.49)	-0.288688	0.195847	0.155302	0.75 (0.51-1.10)	TRUE	2.59e-153
Fibroblast growth factor 21	FGF21	Graves' disease || id:ebi-a-GCST90018847	8	0.0461389	0.271249	0.870524	1.05 (0.62-1.78)	0.00566489	0.130597	0.965401	1.01 (0.78-1.30)	-0.0310668	0.110472	0.778543	0.940286	0.97 (0.78-1.20)	0.0139048	0.140936	0.924174	1.01 (0.77-1.34)	-0.0749774	0.202177	0.721718	0.93 (0.62-1.38)	TRUE	8.83e-70
Fibroblast growth factor 23	FGF23	Graves' disease || id:ebi-a-GCST90018847	17	-0.488863	0.337924	0.168563	0.61 (0.32-1.19)	-0.156008	0.132425	0.238761	0.86 (0.66-1.11)	-0.101342	0.0928847	0.275252	0.726701	0.90 (0.75-1.08)	-0.24727	0.212405	0.261433	0.78 (0.52-1.18)	-0.223202	0.222418	0.330544	0.80 (0.52-1.24)	TRUE	3.12e-99
Fibroblast growth factor 5	FGF5	Graves' disease || id:ebi-a-GCST90018847	23	-0.168183	0.136076	0.230125	0.85 (0.65-1.10)	-0.138086	0.10195	0.175593	0.87 (0.71-1.06)	-0.133836	0.0699721	0.0557859	0.507652	0.87 (0.76-1.00)	-0.146675	0.111264	0.200976	0.86 (0.69-1.07)	-0.12126	0.159125	0.454126	0.89 (0.65-1.21)	TRUE	3.89e-126
Fms-related tyrosine kinase 3 ligand	FLT3L	Graves' disease || id:ebi-a-GCST90018847	27	-0.0573541	0.193863	0.769789	0.94 (0.65-1.38)	-0.0982496	0.10553	0.35185	0.91 (0.74-1.11)	-0.0592888	0.0961318	0.537403	0.940286	0.94 (0.78-1.14)	-0.0439011	0.112642	0.699904	0.96 (0.77-1.19)	-0.0352112	0.189109	0.853737	0.97 (0.67-1.40)	TRUE	7.12e-258
Glial cell line-derived neutrophic factor	GDNF	Graves' disease || id:ebi-a-GCST90018847	16	-0.148876	0.177793	0.41646	0.86 (0.61-1.22)	-0.028103	0.117754	0.81137	0.97 (0.77-1.22)	0.027237	0.0920245	0.767249	0.940286	1.03 (0.86-1.23)	-0.0226493	0.126841	0.860669	0.98 (0.76-1.25)	-0.0389591	0.181961	0.833347	0.96 (0.67-1.37)	TRUE	5.83e-173
Hepatocyte growth factor	HGF	Graves' disease || id:ebi-a-GCST90018847	18	0.145063	0.280361	0.611946	1.16 (0.67-2.00)	0.102666	0.153285	0.503	1.11 (0.82-1.50)	0.110677	0.0973967	0.25581	0.726701	1.12 (0.92-1.35)	0.196982	0.161937	0.240446	1.22 (0.89-1.67)	-0.0286704	0.248405	0.909466	0.97 (0.60-1.58)	TRUE	1.64e-107
Interferon gamma	IFNg	Graves' disease || id:ebi-a-GCST90018847	10	-0.114319	0.324753	0.733918	0.89 (0.47-1.69)	-0.0349522	0.19175	0.855363	0.97 (0.66-1.41)	-0.137847	0.13176	0.295472	0.726701	0.87 (0.67-1.13)	-0.0212446	0.228633	0.928002	0.98 (0.63-1.53)	0.175993	0.259508	0.514715	1.19 (0.72-1.98)	TRUE	4.24e-53
Interleukin-10	IL10	Graves' disease || id:ebi-a-GCST90018847	18	0.0597155	0.231768	0.79996	1.06 (0.67-1.67)	0.0440869	0.149009	0.767331	1.05 (0.78-1.40)	0.0804337	0.104271	0.440477	0.940286	1.08 (0.88-1.33)	-0.00596565	0.190562	0.97539	0.99 (0.68-1.44)	0.0339779	0.236563	0.88748	1.03 (0.65-1.64)	TRUE	6.06e-108
Interleukin-10 receptor subunit alpha	IL10RA	Graves' disease || id:ebi-a-GCST90018847	9	-0.118127	0.120407	0.359243	0.89 (0.70-1.13)	-0.0195113	0.095018	0.837304	0.98 (0.81-1.18)	0.0114383	0.0788458	0.884654	0.979279	1.01 (0.87-1.18)	-0.0265728	0.0926671	0.781586	0.97 (0.81-1.17)	-0.031544	0.173247	0.860053	0.97 (0.69-1.36)	TRUE	7.99e-44
Interleukin-10 receptor subunit beta	IL10RB	Graves' disease || id:ebi-a-GCST90018847	18	-0.0385666	0.0752076	0.615097	0.96 (0.83-1.11)	-0.0100461	0.0585725	0.863818	0.99 (0.88-1.11)	-0.0258332	0.0500775	0.60595	0.940286	0.97 (0.88-1.07)	-0.0216721	0.0543438	0.695008	0.98 (0.88-1.09)	-0.187081	0.171126	0.289541	0.83 (0.59-1.16)	TRUE	0
Interleukin-12 subunit beta	IL12B	Graves' disease || id:ebi-a-GCST90018847	22	0.0296838	0.0750874	0.69679	1.03 (0.89-1.19)	0.0186571	0.0610954	0.76008	1.02 (0.90-1.15)	0.0567609	0.0508561	0.264376	0.726701	1.06 (0.96-1.17)	0.0126949	0.0608398	0.836723	1.01 (0.90-1.14)	-0.0144393	0.17702	0.935762	0.99 (0.70-1.39)	TRUE	0
Interleukin-13	IL13	Graves' disease || id:ebi-a-GCST90018847	13	-0.284051	0.288923	0.34667	0.75 (0.43-1.33)	-0.0575761	0.139615	0.680053	0.94 (0.72-1.24)	-0.0763072	0.132022	0.563272	0.940286	0.93 (0.72-1.20)	-0.0478652	0.127619	0.714158	0.95 (0.74-1.22)	-0.0199665	0.199911	0.922091	0.98 (0.66-1.45)	TRUE	9.52e-64
Interleukin-15 receptor subunit alpha	IL15RA	Graves' disease || id:ebi-a-GCST90018847	12	-0.231782	0.112932	0.0672361	0.79 (0.64-0.99)	-0.0962828	0.0562417	0.0869063	0.91 (0.81-1.01)	-0.0274865	0.0770768	0.721383	0.940286	0.97 (0.84-1.13)	-0.0828445	0.056488	0.170486	0.92 (0.82-1.03)	0.0409978	0.161235	0.803975	1.04 (0.76-1.43)	TRUE	1.53e-256
Interleukin-17A	IL17A	Graves' disease || id:ebi-a-GCST90018847	12	-0.0504138	0.370281	0.894404	0.95 (0.46-1.96)	0.164921	0.164244	0.31532	1.18 (0.85-1.63)	-0.12548	0.118991	0.291641	0.726701	0.88 (0.70-1.11)	0.126421	0.176679	0.489188	1.13 (0.80-1.60)	0.0362729	0.230468	0.877791	1.04 (0.66-1.63)	TRUE	8.96e-57
Interleukin-17C	IL17C	Graves' disease || id:ebi-a-GCST90018847	19	-0.0294679	0.283259	0.918361	0.97 (0.56-1.69)	0.0466421	0.125111	0.709293	1.05 (0.82-1.34)	0.0440954	0.0877802	0.615429	0.940286	1.05 (0.88-1.24)	0.0738329	0.202979	0.720285	1.08 (0.72-1.60)	0.109164	0.242381	0.657813	1.12 (0.69-1.79)	TRUE	5.58e-100
Interleukin-18	IL18	Graves' disease || id:ebi-a-GCST90018847	22	0.0260651	0.157594	0.870295	1.03 (0.75-1.40)	0.0612664	0.0995969	0.53846	1.06 (0.87-1.29)	0.0246185	0.0694387	0.722938	0.940286	1.02 (0.89-1.17)	0.0967688	0.0933829	0.311868	1.10 (0.92-1.32)	0.0143566	0.169503	0.933303	1.01 (0.73-1.41)	TRUE	5.18e-198
Interleukin-18 receptor 1	IL18R1	Graves' disease || id:ebi-a-GCST90018847	22	-0.0180951	0.0528294	0.735533	0.98 (0.89-1.09)	0.00589935	0.0435189	0.89217	1.01 (0.92-1.10)	-0.0216989	0.0355217	0.541291	0.940286	0.98 (0.91-1.05)	-0.0254815	0.0385276	0.515559	0.97 (0.90-1.05)	-0.102658	0.116167	0.386858	0.90 (0.72-1.13)	TRUE	0
Interleukin-1 alpha	IL1A	Graves' disease || id:ebi-a-GCST90018847	14	0.029687	0.157172	0.853342	1.03 (0.76-1.40)	-0.021545	0.0936394	0.818026	0.98 (0.81-1.18)	0.0340979	0.0649018	0.599322	0.940286	1.03 (0.91-1.18)	-0.0490292	0.087073	0.582961	0.95 (0.80-1.13)	0.0873153	0.143746	0.554029	1.09 (0.82-1.45)	TRUE	2.51e-96
Interleukin-2	IL2	Graves' disease || id:ebi-a-GCST90018847	16	-0.0967012	0.23977	0.692813	0.91 (0.57-1.45)	-0.125329	0.112957	0.267205	0.88 (0.71-1.10)	-0.0589212	0.0856487	0.49149	0.940286	0.94 (0.80-1.12)	-0.147931	0.120576	0.238782	0.86 (0.68-1.09)	-0.165089	0.165852	0.33533	0.85 (0.61-1.17)	TRUE	5.98e-76
Interleukin-20	IL20	Graves' disease || id:ebi-a-GCST90018847	13	-0.209134	0.255288	0.43006	0.81 (0.49-1.34)	-0.161141	0.191322	0.399646	0.85 (0.59-1.24)	-0.205353	0.131299	0.117814	0.654966	0.81 (0.63-1.05)	-0.145151	0.202761	0.487766	0.86 (0.58-1.29)	-0.295743	0.289985	0.327918	0.74 (0.42-1.31)	TRUE	8.32e-64
Interleukin-20 receptor subunit alpha	IL20RA	Graves' disease || id:ebi-a-GCST90018847	12	0.0303463	0.289726	0.918652	1.03 (0.58-1.82)	0.132852	0.157677	0.399476	1.14 (0.84-1.56)	0.0145056	0.122056	0.905399	0.979279	1.01 (0.80-1.29)	0.145205	0.168652	0.407629	1.16 (0.83-1.61)	0.139781	0.229945	0.555603	1.15 (0.73-1.80)	TRUE	6.27e-60
Interleukin-22 receptor subunit alpha-1	IL22RA1	Graves' disease || id:ebi-a-GCST90018847	11	-0.0208856	0.153465	0.894743	0.98 (0.72-1.32)	0.0549459	0.101008	0.586457	1.06 (0.87-1.29)	0.0344362	0.0823934	0.675984	0.940286	1.04 (0.88-1.22)	0.06002	0.0957289	0.544721	1.06 (0.88-1.28)	0.125184	0.162175	0.458023	1.13 (0.82-1.56)	TRUE	1.71e-52
Interleukin-24	IL24	Graves' disease || id:ebi-a-GCST90018847	11	0.578735	0.370281	0.152498	1.78 (0.86-3.69)	0.171983	0.192708	0.372149	1.19 (0.81-1.73)	0.112416	0.142945	0.431616	0.940286	1.12 (0.85-1.48)	0.156992	0.23359	0.516755	1.17 (0.74-1.85)	0.199354	0.249657	0.443126	1.22 (0.75-1.99)	TRUE	8.98e-53
Interleukin-2 receptor subunit beta	IL2RB	Graves' disease || id:ebi-a-GCST90018847	9	0.114155	0.431329	0.798896	1.12 (0.48-2.61)	0.0174383	0.261222	0.946776	1.02 (0.61-1.70)	0.0505997	0.193102	0.793293	0.940286	1.05 (0.72-1.54)	-0.00448885	0.364976	0.990488	1.00 (0.49-2.04)	-0.427323	0.45142	0.371545	0.65 (0.27-1.58)	TRUE	2.51e-43
Interleukin-33	IL33	Graves' disease || id:ebi-a-GCST90018847	12	0.67732	0.399238	0.120639	1.97 (0.90-4.31)	-0.0071868	0.143898	0.960167	0.99 (0.75-1.32)	0.04457	0.148389	0.763904	0.940286	1.05 (0.78-1.40)	0.0569162	0.150716	0.712883	1.06 (0.79-1.42)	0.110902	0.185052	0.56111	1.12 (0.78-1.61)	TRUE	3.92e-55
Interleukin-4	IL4	Graves' disease || id:ebi-a-GCST90018847	10	0.495608	0.362097	0.208285	1.64 (0.81-3.34)	-0.0129138	0.157438	0.934627	0.99 (0.73-1.34)	0.0434277	0.122153	0.722202	0.940286	1.04 (0.82-1.33)	-0.0515616	0.196377	0.798798	0.95 (0.65-1.40)	-0.0911246	0.223479	0.692982	0.91 (0.59-1.41)	TRUE	1.57e-49
Interleukin-5	IL5	Graves' disease || id:ebi-a-GCST90018847	10	0.305526	0.236282	0.23208	1.36 (0.85-2.16)	0.0162331	0.155985	0.917115	1.02 (0.75-1.38)	0.070521	0.11881	0.552807	0.940286	1.07 (0.85-1.35)	0.0504171	0.17401	0.778582	1.05 (0.75-1.48)	0.0109033	0.213824	0.960446	1.01 (0.66-1.54)	TRUE	8.75e-48
Interleukin-6	IL6	Graves' disease || id:ebi-a-GCST90018847	8	-0.243547	0.200445	0.269992	0.78 (0.53-1.16)	-0.175849	0.11603	0.129632	0.84 (0.67-1.05)	-0.146305	0.0948931	0.123125	0.654966	0.86 (0.72-1.04)	-0.180097	0.107582	0.138035	0.84 (0.68-1.03)	-0.253016	0.183707	0.210852	0.78 (0.54-1.11)	TRUE	1.02e-72
Interleukin-7	IL7	Graves' disease || id:ebi-a-GCST90018847	14	0.54012	0.439646	0.242796	1.72 (0.72-4.06)	0.42945	0.193895	0.0267695	1.54 (1.05-2.25)	0.395221	0.140726	0.00497827	0.214224	1.48 (1.13-1.96)	0.400205	0.247371	0.129695	1.49 (0.92-2.42)	0.400205	0.275634	0.170222	1.49 (0.87-2.56)	TRUE	7.55e-76
Interleukin-8	IL8	Graves' disease || id:ebi-a-GCST90018847	17	-0.0649909	0.212051	0.763447	0.94 (0.62-1.42)	0.13189	0.124445	0.289223	1.14 (0.89-1.46)	0.0441627	0.0852894	0.604599	0.940286	1.05 (0.88-1.24)	0.117294	0.134462	0.395936	1.12 (0.86-1.46)	0.208818	0.209688	0.334148	1.23 (0.82-1.86)	TRUE	6.28e-91
Latency-associated peptide transforming growth factor beta 1	LAPTGFB1	Graves' disease || id:ebi-a-GCST90018847	20	0.0201948	0.185317	0.914428	1.02 (0.71-1.47)	0.0476481	0.126918	0.707345	1.05 (0.82-1.35)	-0.0381355	0.0936113	0.683728	0.940286	0.96 (0.80-1.16)	0.0674822	0.16337	0.684185	1.07 (0.78-1.47)	0.00189999	0.208376	0.99282	1.00 (0.67-1.51)	TRUE	1.56e-137
Leukemia inhibitory factor	LIF	Graves' disease || id:ebi-a-GCST90018847	11	-0.12417	0.244223	0.623379	0.88 (0.55-1.43)	-0.0614621	0.15547	0.692598	0.94 (0.69-1.28)	-0.00296273	0.113778	0.979226	0.979279	1.00 (0.80-1.25)	-0.0371963	0.154299	0.814375	0.96 (0.71-1.30)	0.0916564	0.20972	0.671368	1.10 (0.73-1.65)	TRUE	3.64e-52
Leukemia inhibitory factor receptor	LIFR	Graves' disease || id:ebi-a-GCST90018847	16	0.333311	0.130824	0.0232167	1.40 (1.08-1.80)	0.260489	0.0862951	0.00253957	1.30 (1.10-1.54)	0.159514	0.0656859	0.0151639	0.275983	1.17 (1.03-1.33)	0.299698	0.081476	0.00223602	1.35 (1.15-1.58)	-0.124852	0.223958	0.585423	0.88 (0.57-1.37)	TRUE	5.46e-149
Monocyte chemotactic protein 1	MCP1	Graves' disease || id:ebi-a-GCST90018847	22	-0.142749	0.105384	0.190663	0.87 (0.71-1.07)	-0.0478094	0.084135	0.569868	0.95 (0.81-1.12)	0.0188026	0.0587458	0.748917	0.940286	1.02 (0.91-1.14)	-0.0221106	0.0772885	0.777621	0.98 (0.84-1.14)	0.0838805	0.143433	0.564909	1.09 (0.82-1.44)	TRUE	1.08e-196
Monocyte chemotactic protein 2	MCP2	Graves' disease || id:ebi-a-GCST90018847	29	-0.00907949	0.0470145	0.848309	0.99 (0.90-1.09)	0.0184522	0.0487746	0.705196	1.02 (0.93-1.12)	0.000926154	0.0356594	0.979279	0.979279	1.00 (0.93-1.07)	0.00903713	0.0413836	0.828721	1.01 (0.93-1.09)	0.0435418	0.100706	0.668789	1.04 (0.86-1.27)	TRUE	0
Monocyte chemotactic protein 3	MCP3	Graves' disease || id:ebi-a-GCST90018847	18	0.0326019	0.286075	0.910685	1.03 (0.59-1.81)	-0.124963	0.126949	0.324943	0.88 (0.69-1.13)	-0.151973	0.118938	0.201337	0.706711	0.86 (0.68-1.08)	-0.15003	0.167218	0.382135	0.86 (0.62-1.19)	-0.141355	0.207029	0.503945	0.87 (0.58-1.30)	TRUE	9.83e-126
Monocyte chemotactic protein 4	MCP4	Graves' disease || id:ebi-a-GCST90018847	15	0.227091	0.129723	0.103564	1.25 (0.97-1.62)	0.133067	0.0793577	0.0935821	1.14 (0.98-1.33)	0.0693662	0.0558794	0.214474	0.706711	1.07 (0.96-1.20)	0.145487	0.0740452	0.0695968	1.16 (1.00-1.34)	0.0676684	0.118934	0.5784	1.07 (0.85-1.35)	TRUE	3.6e-222
Macrophage inflammatory protein 1-alpha	MIP-1A	Graves' disease || id:ebi-a-GCST90018847	12	0.0815014	0.116114	0.498745	1.08 (0.86-1.36)	0.00476678	0.0577995	0.934272	1.00 (0.90-1.13)	-0.0251719	0.0797504	0.75228	0.940286	0.98 (0.83-1.14)	0.00516778	0.0629007	0.935997	1.01 (0.89-1.14)	-0.0177548	0.153905	0.910237	0.98 (0.73-1.33)	TRUE	4.1e-256
Matrix metalloproteinase-1	MMP1	Graves' disease || id:ebi-a-GCST90018847	15	0.309816	0.132903	0.0364851	1.36 (1.05-1.77)	0.0014905	0.107076	0.988894	1.00 (0.81-1.24)	-0.00393589	0.0744335	0.957829	0.979279	1.00 (0.86-1.15)	0.0762293	0.108772	0.494902	1.08 (0.87-1.34)	-0.110061	0.177835	0.545925	0.90 (0.63-1.27)	TRUE	2.18e-121
Matrix metalloproteinase-10	MMP10	Graves' disease || id:ebi-a-GCST90018847	15	0.0019457	0.128355	0.988136	1.00 (0.78-1.29)	-0.137221	0.124697	0.271144	0.87 (0.68-1.11)	-0.0605395	0.0871056	0.487048	0.940286	0.94 (0.79-1.12)	-0.0400662	0.116827	0.73673	0.96 (0.76-1.21)	-0.0171835	0.211887	0.936512	0.98 (0.65-1.49)	TRUE	2.18e-255
Neurturin	NRTN	Graves' disease || id:ebi-a-GCST90018847	13	0.0786064	0.244265	0.753631	1.08 (0.67-1.75)	0.047554	0.161057	0.767794	1.05 (0.76-1.44)	0.0798599	0.116159	0.491765	0.940286	1.08 (0.86-1.36)	0.0104563	0.224214	0.963571	1.01 (0.65-1.57)	-0.0067726	0.228735	0.976866	0.99 (0.63-1.56)	TRUE	2.75e-64
Neurotrophin-3	NT-3	Graves' disease || id:ebi-a-GCST90018847	18	0.174707	0.27585	0.53546	1.19 (0.69-2.04)	-0.0467131	0.147181	0.750951	0.95 (0.72-1.27)	-0.0095152	0.101602	0.925386	0.979279	0.99 (0.81-1.21)	-0.0235582	0.190672	0.903118	0.98 (0.67-1.42)	0.0372122	0.218041	0.866501	1.04 (0.68-1.59)	TRUE	7.22e-88
Osteoprotegerin	OPG	Graves' disease || id:ebi-a-GCST90018847	19	0.255354	0.174736	0.162152	1.29 (0.92-1.82)	-0.0273281	0.0981594	0.780701	0.97 (0.80-1.18)	-0.00458073	0.0765135	0.952261	0.979279	1.00 (0.86-1.16)	-0.0327993	0.0942041	0.731749	0.97 (0.80-1.16)	-0.0642824	0.156695	0.686471	0.94 (0.69-1.27)	TRUE	4.75e-171
Oncostatin-M	OSM	Graves' disease || id:ebi-a-GCST90018847	11	-0.115917	0.233188	0.631037	0.89 (0.56-1.41)	0.0898031	0.129059	0.486535	1.09 (0.85-1.41)	0.0629513	0.0969597	0.516176	0.940286	1.06 (0.88-1.29)	0.120526	0.151393	0.444452	1.13 (0.84-1.52)	0.138924	0.219003	0.540094	1.15 (0.75-1.77)	TRUE	1.31e-61
Programmed cell death 1 ligand 1	PDL1	Graves' disease || id:ebi-a-GCST90018847	17	0.14677	0.167336	0.394264	1.16 (0.83-1.61)	0.0106431	0.097941	0.913466	1.01 (0.83-1.22)	0.0377756	0.0677904	0.577362	0.940286	1.04 (0.91-1.19)	0.0224387	0.109255	0.839867	1.02 (0.83-1.27)	-0.0328869	0.140598	0.818023	0.97 (0.73-1.27)	TRUE	7.35e-103
Stem cell factor	SCF	Graves' disease || id:ebi-a-GCST90018847	28	-0.176598	0.0946425	0.0733686	0.84 (0.70-1.01)	-0.0894341	0.0695354	0.198385	0.91 (0.80-1.05)	-0.0612304	0.0498264	0.219119	0.706711	0.94 (0.85-1.04)	-0.0818263	0.068812	0.244742	0.92 (0.81-1.05)	-0.0668363	0.128145	0.606223	0.94 (0.73-1.20)	TRUE	2e-267
SIR2-like protein 2	SIRT2	Graves' disease || id:ebi-a-GCST90018847	13	-0.251474	0.279698	0.387862	0.78 (0.45-1.35)	-0.0354305	0.173094	0.837815	0.97 (0.69-1.36)	0.168321	0.125405	0.179525	0.706711	1.18 (0.93-1.51)	-0.0652745	0.252696	0.800543	0.94 (0.57-1.54)	-0.0550041	0.288613	0.85204	0.95 (0.54-1.67)	TRUE	6.06e-81
Signaling lymphocytic activation molecule	SLAMF1	Graves' disease || id:ebi-a-GCST90018847	25	0.155578	0.219632	0.485843	1.17 (0.76-1.80)	-0.239298	0.130592	0.0668912	0.79 (0.61-1.02)	-0.116018	0.0864974	0.179827	0.706711	0.89 (0.75-1.05)	-0.261939	0.218322	0.241935	0.77 (0.50-1.18)	-0.238748	0.259383	0.3665	0.79 (0.47-1.31)	TRUE	6.36e-170
Sulfotransferase 1A1	ST1A1	Graves' disease || id:ebi-a-GCST90018847	21	0.235142	0.204231	0.263868	1.27 (0.85-1.89)	0.101136	0.108006	0.349073	1.11 (0.90-1.37)	0.0402073	0.0655357	0.539534	0.940286	1.04 (0.92-1.18)	0.0953478	0.12098	0.439864	1.10 (0.87-1.39)	0.276219	0.179945	0.140448	1.32 (0.93-1.88)	TRUE	3.56e-131
STAM-binding protein	STAMBP	Graves' disease || id:ebi-a-GCST90018847	12	0.150085	0.367729	0.691773	1.16 (0.57-2.39)	0.227854	0.162902	0.161897	1.26 (0.91-1.73)	0.139516	0.113854	0.220425	0.706711	1.15 (0.92-1.44)	0.219317	0.161596	0.201915	1.25 (0.91-1.71)	-0.00136118	0.251011	0.99577	1.00 (0.61-1.63)	TRUE	2.17e-57
Transforming growth factor alpha	TGFA	Graves' disease || id:ebi-a-GCST90018847	12	-0.32728	0.364512	0.390367	0.72 (0.35-1.47)	0.0470099	0.164644	0.775242	1.05 (0.76-1.45)	-0.170901	0.112946	0.130248	0.654966	0.84 (0.68-1.05)	0.0838895	0.156906	0.603532	1.09 (0.80-1.48)	0.126366	0.262108	0.639175	1.13 (0.68-1.90)	TRUE	2.66e-64
Tumor necrosis factor	TNF	Graves' disease || id:ebi-a-GCST90018847	17	0.301707	0.292031	0.317912	1.35 (0.76-2.40)	0.0711228	0.160137	0.656943	1.07 (0.78-1.47)	0.183111	0.108414	0.0912209	0.553407	1.20 (0.97-1.49)	0.00881048	0.186444	0.962895	1.01 (0.70-1.45)	0.108386	0.242236	0.660555	1.11 (0.69-1.79)	TRUE	3.34e-84
TNF-beta	TNFB	Graves' disease || id:ebi-a-GCST90018847	24	-0.0637526	0.0865551	0.469175	0.94 (0.79-1.11)	-0.0494664	0.0504285	0.326631	0.95 (0.86-1.05)	0.0297054	0.0576361	0.606276	0.940286	1.03 (0.92-1.15)	-0.0387901	0.044286	0.390141	0.96 (0.88-1.05)	0.0525233	0.161565	0.748051	1.05 (0.77-1.45)	TRUE	0
Tumor necrosis factor receptor superfamily member 9	TNFRSF9	Graves' disease || id:ebi-a-GCST90018847	25	-0.0517722	0.214885	0.811744	0.95 (0.62-1.45)	0.174263	0.116377	0.134289	1.19 (0.95-1.50)	0.0326245	0.0778156	0.675031	0.940286	1.03 (0.89-1.20)	0.221139	0.187785	0.250494	1.25 (0.86-1.80)	0.20484	0.223305	0.368107	1.23 (0.79-1.90)	TRUE	7.99e-125
Tumor necrosis factor ligand superfamily member 14	TNFSF14	Graves' disease || id:ebi-a-GCST90018847	25	-0.28249	0.0882013	0.00395231	0.75 (0.63-0.90)	-0.168393	0.077863	0.0305656	0.85 (0.73-0.98)	-0.115804	0.0549052	0.0349297	0.397325	0.89 (0.80-0.99)	-0.215713	0.0754875	0.00868187	0.81 (0.70-0.93)	-0.0455692	0.15925	0.777219	0.96 (0.70-1.31)	TRUE	9.6e-195
TNF-related apoptosis ligand	TRAIL	Graves' disease || id:ebi-a-GCST90018847	24	0.0253529	0.104442	0.810451	1.03 (0.84-1.26)	0.101822	0.0911915	0.264178	1.11 (0.93-1.32)	0.130706	0.0566661	0.0210775	0.319675	1.14 (1.02-1.27)	0.100038	0.085973	0.256518	1.11 (0.93-1.31)	-0.0563805	0.154709	0.718867	0.95 (0.70-1.28)	TRUE	0
TNF-related activation cytokine	TRANCE	Graves' disease || id:ebi-a-GCST90018847	26	-0.0546528	0.154242	0.726184	0.95 (0.70-1.28)	-0.0262384	0.0877423	0.76491	0.97 (0.82-1.16)	-0.158018	0.0629834	0.0121116	0.275539	0.85 (0.75-0.97)	-0.0428075	0.0963339	0.660601	0.96 (0.79-1.16)	0.00201157	0.167798	0.99053	1.00 (0.72-1.39)	TRUE	1.23e-251
Thymic stromal lymphopoietin	TSLP	Graves' disease || id:ebi-a-GCST90018847	14	0.00661584	0.277525	0.981373	1.01 (0.58-1.73)	0.0184179	0.163047	0.910061	1.02 (0.74-1.40)	-0.0143613	0.120295	0.904971	0.979279	0.99 (0.78-1.25)	0.0179545	0.184246	0.923857	1.02 (0.71-1.46)	-0.499308	0.245674	0.0630638	0.61 (0.38-0.98)	TRUE	1.21e-68
Tumor necrosis factor (Ligand) superfamily member 12	TWEAK	Graves' disease || id:ebi-a-GCST90018847	26	0.325275	0.195665	0.109438	1.38 (0.94-2.03)	0.126184	0.123045	0.305123	1.13 (0.89-1.44)	0.143759	0.0738093	0.0514504	0.507652	1.15 (1.00-1.33)	0.114423	0.154882	0.466924	1.12 (0.83-1.52)	-0.272801	0.264782	0.312741	0.76 (0.45-1.28)	TRUE	6.93e-193
Urokinase-type plasminogen activator	uPA	Graves' disease || id:ebi-a-GCST90018847	22	0.162353	0.140612	0.261858	1.18 (0.89-1.55)	0.0610566	0.0964731	0.526807	1.06 (0.88-1.28)	-0.0179002	0.079306	0.821427	0.944331	0.98 (0.84-1.15)	0.0664592	0.0866921	0.451845	1.07 (0.90-1.27)	-0.0879255	0.138443	0.532221	0.92 (0.70-1.20)	TRUE	7.01e-173
Vascular endothelial growth factor A	VEGFA	Graves' disease || id:ebi-a-GCST90018847	21	0.0453837	0.0886299	0.614511	1.05 (0.88-1.24)	0.0563725	0.0583777	0.334219	1.06 (0.94-1.19)	0.0360689	0.0506214	0.476142	0.940286	1.04 (0.94-1.14)	0.0517237	0.0575612	0.379565	1.05 (0.94-1.18)	-0.0378415	0.136511	0.784467	0.96 (0.74-1.26)	TRUE	3.5e-305
Eukaryotic translation initiation factor 4E-binding protein 1	4EBP1	Hashimoto thyroiditis || id:ebi-a-GCST90018855	11	-0.225075	0.173564	0.226965	0.80 (0.57-1.12)	-0.132361	0.0951237	0.164084	0.88 (0.73-1.06)	-0.107146	0.0693914	0.122568	0.444321	0.90 (0.78-1.03)	-0.131286	0.110134	0.260761	0.88 (0.71-1.09)	-0.11906	0.13577	0.401102	0.89 (0.68-1.16)	TRUE	2.68e-77
Adenosine Deaminase	ADA	Hashimoto thyroiditis || id:ebi-a-GCST90018855	15	-0.0159917	0.0431312	0.716781	0.98 (0.90-1.07)	0.00586052	0.0408841	0.886018	1.01 (0.93-1.09)	0.0101352	0.0345206	0.769066	0.872486	1.01 (0.94-1.08)	0.00706998	0.0377988	0.854311	1.01 (0.94-1.08)	0.0468317	0.0898558	0.610382	1.05 (0.88-1.25)	TRUE	0
Artemin	ARTN	Hashimoto thyroiditis || id:ebi-a-GCST90018855	20	-0.125078	0.19625	0.531926	0.88 (0.60-1.30)	0.0248027	0.0917962	0.787012	1.03 (0.86-1.23)	0.0331775	0.0617236	0.590911	0.821545	1.03 (0.92-1.17)	0.0302225	0.129804	0.818381	1.03 (0.80-1.33)	0.0302225	0.154574	0.84706	1.03 (0.76-1.40)	TRUE	7.54e-93
Axin-1	AXIN1	Hashimoto thyroiditis || id:ebi-a-GCST90018855	7	0.158099	0.231652	0.525261	1.17 (0.74-1.84)	0.0913961	0.122694	0.456327	1.10 (0.86-1.39)	0.0676543	0.0929267	0.46659	0.721632	1.07 (0.89-1.28)	0.110458	0.172549	0.545727	1.12 (0.80-1.57)	0.118851	0.17517	0.522756	1.13 (0.80-1.59)	TRUE	6.2e-35
Beta-nerve growth factor	NGF	Hashimoto thyroiditis || id:ebi-a-GCST90018855	21	0.0155642	0.199533	0.938641	1.02 (0.69-1.50)	-0.0373796	0.101846	0.713602	0.96 (0.79-1.18)	0.0504819	0.0635204	0.426767	0.721632	1.05 (0.93-1.19)	-0.129794	0.141689	0.370556	0.88 (0.67-1.16)	-0.119787	0.171684	0.493385	0.89 (0.63-1.24)	TRUE	2.97e-104
Caspase 8	CASP8	Hashimoto thyroiditis || id:ebi-a-GCST90018855	14	0.0444713	0.15609	0.780572	1.05 (0.77-1.42)	0.0193876	0.0901936	0.829802	1.02 (0.85-1.22)	-0.0225412	0.0842114	0.78895	0.872486	0.98 (0.83-1.15)	0.0314673	0.0947727	0.74516	1.03 (0.86-1.24)	-0.108667	0.164751	0.521036	0.90 (0.65-1.24)	TRUE	4.21e-88
Eotaxin-1	CCL11	Hashimoto thyroiditis || id:ebi-a-GCST90018855	20	0.154806	0.10639	0.162866	1.17 (0.95-1.44)	0.00842799	0.0779321	0.91388	1.01 (0.87-1.17)	-0.0524418	0.052318	0.316166	0.719279	0.95 (0.86-1.05)	-0.00369378	0.0830879	0.965005	1.00 (0.85-1.17)	-0.231479	0.140986	0.117069	0.79 (0.60-1.05)	TRUE	4.02e-165
C-C motif chemokine 19	CCL19	Hashimoto thyroiditis || id:ebi-a-GCST90018855	19	0.0190745	0.13296	0.887613	1.02 (0.79-1.32)	-0.00478575	0.0800442	0.952324	1.00 (0.85-1.16)	-0.0154452	0.0551137	0.779292	0.872486	0.98 (0.88-1.10)	-0.0389457	0.0855583	0.654412	0.96 (0.81-1.14)	-0.0851366	0.139102	0.548161	0.92 (0.70-1.21)	TRUE	1.42e-142
C-C motif chemokine 20	CCL20	Hashimoto thyroiditis || id:ebi-a-GCST90018855	19	-0.0883996	0.168732	0.607108	0.92 (0.66-1.27)	-0.166068	0.0913059	0.0689401	0.85 (0.71-1.01)	-0.121586	0.0661832	0.066193	0.444321	0.89 (0.78-1.01)	-0.200123	0.136667	0.160355	0.82 (0.63-1.07)	-0.222428	0.159168	0.17927	0.80 (0.59-1.09)	TRUE	2.66e-97
C-C motif chemokine 23	CCL23	Hashimoto thyroiditis || id:ebi-a-GCST90018855	23	-0.0159404	0.0607747	0.795656	0.98 (0.87-1.11)	-0.0503688	0.045442	0.26768	0.95 (0.87-1.04)	-0.0267671	0.037096	0.470563	0.721632	0.97 (0.91-1.05)	-0.0532025	0.0433404	0.232589	0.95 (0.87-1.03)	-0.110193	0.126042	0.391421	0.90 (0.70-1.15)	TRUE	0
C-C motif chemokine 25	CCL25	Hashimoto thyroiditis || id:ebi-a-GCST90018855	23	-0.0430301	0.0522983	0.419878	0.96 (0.86-1.06)	0.0213824	0.0398773	0.591817	1.02 (0.94-1.10)	0.0217137	0.0309545	0.483009	0.721632	1.02 (0.96-1.09)	0.0149381	0.0398132	0.711101	1.02 (0.94-1.10)	-0.0762716	0.0918515	0.415245	0.93 (0.77-1.11)	TRUE	0
C-C motif chemokine 28	CCL28	Hashimoto thyroiditis || id:ebi-a-GCST90018855	18	-0.0163857	0.145306	0.911618	0.98 (0.74-1.31)	0.0726731	0.100566	0.469899	1.08 (0.88-1.31)	0.0833058	0.0751078	0.267366	0.64027	1.09 (0.94-1.26)	0.0614613	0.142156	0.67092	1.06 (0.80-1.41)	0.120351	0.146545	0.422865	1.13 (0.85-1.50)	TRUE	2.98e-94
C-C motif chemokine 4	CCL4	Hashimoto thyroiditis || id:ebi-a-GCST90018855	18	0.0523463	0.0445655	0.257344	1.05 (0.97-1.15)	0.038114	0.0373115	0.307014	1.04 (0.97-1.12)	0.0272562	0.0304034	0.369994	0.721632	1.03 (0.97-1.09)	0.0339627	0.0332313	0.321102	1.03 (0.97-1.10)	0.00587844	0.0844508	0.945318	1.01 (0.85-1.19)	TRUE	0
Natural killer cell receptor 2B4	CD244	Hashimoto thyroiditis || id:ebi-a-GCST90018855	19	-0.133171	0.101023	0.204915	0.88 (0.72-1.07)	-0.0466115	0.0717705	0.516047	0.95 (0.83-1.10)	0.0602386	0.0505507	0.233399	0.606839	1.06 (0.96-1.17)	-0.0529607	0.0764125	0.4971	0.95 (0.82-1.10)	-0.0250424	0.157339	0.875313	0.98 (0.72-1.33)	TRUE	3.64e-158
CD40L receptor	CD40	Hashimoto thyroiditis || id:ebi-a-GCST90018855	16	-0.089188	0.0632574	0.180391	0.91 (0.81-1.04)	-0.0911964	0.0428024	0.033119	0.91 (0.84-0.99)	-0.0565863	0.0374592	0.130888	0.444321	0.94 (0.88-1.02)	-0.0880886	0.0422925	0.0547936	0.92 (0.84-0.99)	0.138459	0.123063	0.278225	1.15 (0.90-1.46)	TRUE	4.36e-279
T-cell surface glycoprotein CD5	CD5	Hashimoto thyroiditis || id:ebi-a-GCST90018855	19	-0.340065	0.201428	0.109617	0.71 (0.48-1.06)	-0.113431	0.0915624	0.215406	0.89 (0.75-1.07)	-0.155267	0.0772469	0.0444295	0.444321	0.86 (0.74-1.00)	-0.144151	0.185992	0.448378	0.87 (0.60-1.25)	-0.158801	0.161336	0.338018	0.85 (0.62-1.17)	TRUE	4.5e-120
T-cell surface glycoprotein CD6 isoform	CD6	Hashimoto thyroiditis || id:ebi-a-GCST90018855	16	0.0334032	0.0518201	0.529608	1.03 (0.93-1.14)	0.0184018	0.0401165	0.646443	1.02 (0.94-1.10)	0.0396578	0.0340418	0.244029	0.616852	1.04 (0.97-1.11)	0.00482478	0.0400917	0.905808	1.00 (0.93-1.09)	-0.116287	0.132412	0.393674	0.89 (0.69-1.15)	TRUE	0
CUB domain-containing protein 1	CDCP1	Hashimoto thyroiditis || id:ebi-a-GCST90018855	21	0.0747823	0.0858215	0.394429	1.08 (0.91-1.28)	0.125419	0.0708871	0.0768487	1.13 (0.99-1.30)	0.0822358	0.0470125	0.0802505	0.444321	1.09 (0.99-1.19)	0.168605	0.110619	0.143117	1.18 (0.95-1.47)	0.150742	0.122239	0.231806	1.16 (0.91-1.48)	TRUE	5.59e-144
Macrophage colony-stimulating factor 1	CSF1	Hashimoto thyroiditis || id:ebi-a-GCST90018855	15	0.408974	0.172537	0.0339137	1.51 (1.07-2.11)	0.105394	0.0856466	0.218485	1.11 (0.94-1.31)	0.0690846	0.0638499	0.27926	0.651606	1.07 (0.95-1.21)	0.149223	0.090824	0.122646	1.16 (0.97-1.39)	-0.0927151	0.172228	0.598805	0.91 (0.65-1.28)	TRUE	2.11e-104
Cystatin D	CST5	Hashimoto thyroiditis || id:ebi-a-GCST90018855	31	-0.0454083	0.0487951	0.359748	0.96 (0.87-1.05)	-0.0694047	0.0433748	0.109573	0.93 (0.86-1.02)	-0.0502814	0.0315498	0.111	0.444321	0.95 (0.89-1.01)	-0.0722358	0.0408763	0.0873707	0.93 (0.86-1.01)	-0.043416	0.0916089	0.638982	0.96 (0.80-1.15)	TRUE	0
Fractalkine	CX3CL1	Hashimoto thyroiditis || id:ebi-a-GCST90018855	19	-0.262607	0.20492	0.217219	0.77 (0.51-1.15)	-0.0107251	0.0985392	0.913329	0.99 (0.82-1.20)	0.0295186	0.0693273	0.670264	0.872192	1.03 (0.90-1.18)	0.0364329	0.134581	0.789692	1.04 (0.80-1.35)	0.0173541	0.146179	0.906814	1.02 (0.76-1.36)	TRUE	2.53e-100
C-X-C motif chemokine 1	CXCL1	Hashimoto thyroiditis || id:ebi-a-GCST90018855	11	0.0686504	0.104839	0.528962	1.07 (0.87-1.32)	0.0400805	0.0576093	0.486599	1.04 (0.93-1.17)	0.0208452	0.0533571	0.696038	0.872192	1.02 (0.92-1.13)	0.0394238	0.0579394	0.511677	1.04 (0.93-1.17)	0.0394238	0.138562	0.781816	1.04 (0.79-1.36)	TRUE	1.86e-150
C-X-C motif chemokine 10	CXCL10	Hashimoto thyroiditis || id:ebi-a-GCST90018855	18	0.150153	0.132027	0.272161	1.16 (0.90-1.51)	0.150346	0.091218	0.0993108	1.16 (0.97-1.39)	0.11749	0.0623771	0.059626	0.444321	1.12 (1.00-1.27)	0.173765	0.109888	0.132237	1.19 (0.96-1.48)	0.160299	0.143626	0.279914	1.17 (0.89-1.56)	TRUE	5.93e-104
C-X-C motif chemokine 11	CXCL11	Hashimoto thyroiditis || id:ebi-a-GCST90018855	21	-0.131066	0.153203	0.402931	0.88 (0.65-1.18)	-0.079291	0.0874806	0.364732	0.92 (0.78-1.10)	-0.0644737	0.0576785	0.263647	0.64027	0.94 (0.84-1.05)	-0.0820105	0.0858309	0.350738	0.92 (0.78-1.09)	-0.128034	0.122454	0.308231	0.88 (0.69-1.12)	TRUE	3.55e-144
C-X-C motif chemokine 5	CXCL5	Hashimoto thyroiditis || id:ebi-a-GCST90018855	15	0.102091	0.0612114	0.119239	1.11 (0.98-1.25)	0.0828389	0.0506697	0.102074	1.09 (0.98-1.20)	0.0721269	0.0413126	0.0808312	0.444321	1.07 (0.99-1.17)	0.0819795	0.0477645	0.108136	1.09 (0.99-1.19)	0.101155	0.0978276	0.318661	1.11 (0.91-1.34)	TRUE	1.96e-245
C-X-C motif chemokine 6	CXCL6	Hashimoto thyroiditis || id:ebi-a-GCST90018855	11	0.0487156	0.079457	0.554982	1.05 (0.90-1.23)	0.0177478	0.0416163	0.669771	1.02 (0.94-1.10)	0.0207587	0.0390886	0.595372	0.821545	1.02 (0.95-1.10)	0.012923	0.0416163	0.762535	1.01 (0.93-1.10)	-0.027646	0.0996495	0.787099	0.97 (0.80-1.18)	TRUE	2.66e-269
C-X-C motif chemokine 9	CXCL9	Hashimoto thyroiditis || id:ebi-a-GCST90018855	20	0.185552	0.175241	0.303675	1.20 (0.85-1.70)	0.144359	0.0908514	0.112071	1.16 (0.97-1.38)	0.151253	0.0837783	0.0710118	0.444321	1.16 (0.99-1.37)	0.139667	0.110284	0.220664	1.15 (0.93-1.43)	0.119119	0.12325	0.345942	1.13 (0.88-1.43)	TRUE	1.13e-117
Delta and Notch-like epidermal growth factor related receptor	DNER	Hashimoto thyroiditis || id:ebi-a-GCST90018855	14	-0.0978396	0.226844	0.673891	0.91 (0.58-1.41)	0.0282117	0.0881862	0.749036	1.03 (0.87-1.22)	0.00534273	0.0681093	0.937475	0.964636	1.01 (0.88-1.15)	0.0352997	0.105614	0.743533	1.04 (0.84-1.27)	-0.0119307	0.122962	0.924185	0.99 (0.78-1.26)	TRUE	3.51e-94
Protein S100-A12	S100A12	Hashimoto thyroiditis || id:ebi-a-GCST90018855	17	-0.120835	0.118585	0.324371	0.89 (0.70-1.12)	0.0377438	0.0827544	0.648323	1.04 (0.88-1.22)	0.0514421	0.0585647	0.379737	0.721632	1.05 (0.94-1.18)	0.0209132	0.0980642	0.833818	1.02 (0.84-1.24)	0.0126944	0.123227	0.91923	1.01 (0.80-1.29)	TRUE	1.92e-115
Fibroblast growth factor 19	FGF19	Hashimoto thyroiditis || id:ebi-a-GCST90018855	21	-0.386099	0.126529	0.00656739	0.68 (0.53-0.87)	-0.155868	0.073855	0.0348185	0.86 (0.74-0.99)	-0.105228	0.0515307	0.0411477	0.444321	0.90 (0.81-1.00)	-0.157346	0.0746328	0.0478196	0.85 (0.74-0.99)	-0.144673	0.0973068	0.15267	0.87 (0.72-1.05)	TRUE	1.29e-143
Fibroblast growth factor 21	FGF21	Hashimoto thyroiditis || id:ebi-a-GCST90018855	8	0.0597571	0.183522	0.755774	1.06 (0.74-1.52)	0.0840423	0.088658	0.34316	1.09 (0.91-1.29)	0.0178716	0.0750509	0.811783	0.872486	1.02 (0.88-1.18)	0.065238	0.096637	0.52129	1.07 (0.88-1.29)	0.00715386	0.145207	0.962083	1.01 (0.76-1.34)	TRUE	4.23e-69
Fibroblast growth factor 23	FGF23	Hashimoto thyroiditis || id:ebi-a-GCST90018855	17	-0.504793	0.237894	0.0509078	0.60 (0.38-0.96)	-0.128601	0.107346	0.230914	0.88 (0.71-1.09)	-0.140044	0.0695653	0.0441009	0.444321	0.87 (0.76-1.00)	-0.306533	0.182008	0.111552	0.74 (0.52-1.05)	0.0473142	0.205023	0.820414	1.05 (0.70-1.57)	TRUE	1.01e-95
Fibroblast growth factor 5	FGF5	Hashimoto thyroiditis || id:ebi-a-GCST90018855	23	0.106768	0.0842265	0.218808	1.11 (0.94-1.31)	0.0921398	0.0726041	0.204415	1.10 (0.95-1.26)	0.0374274	0.0476709	0.432384	0.721632	1.04 (0.95-1.14)	0.104701	0.0984226	0.298959	1.11 (0.92-1.35)	0.0884104	0.130248	0.504352	1.09 (0.85-1.41)	TRUE	5.51e-125
Fms-related tyrosine kinase 3 ligand	FLT3L	Hashimoto thyroiditis || id:ebi-a-GCST90018855	26	-0.0439501	0.160199	0.786166	0.96 (0.70-1.31)	-0.0902166	0.0774431	0.244043	0.91 (0.79-1.06)	-0.0848517	0.0514527	0.0991227	0.444321	0.92 (0.83-1.02)	-0.123449	0.116846	0.300835	0.88 (0.70-1.11)	-0.091942	0.138146	0.5118	0.91 (0.70-1.20)	TRUE	1.58e-162
Glial cell line-derived neutrophic factor	GDNF	Hashimoto thyroiditis || id:ebi-a-GCST90018855	16	-0.182437	0.0942767	0.07344	0.83 (0.69-1.00)	-0.0762782	0.0702999	0.277904	0.93 (0.81-1.06)	-0.0377703	0.0539334	0.483731	0.721632	0.96 (0.87-1.07)	-0.0978197	0.0683742	0.173032	0.91 (0.79-1.04)	0.0798835	0.122479	0.524126	1.08 (0.85-1.38)	TRUE	3.25e-168
Hepatocyte growth factor	HGF	Hashimoto thyroiditis || id:ebi-a-GCST90018855	18	-0.00634383	0.155864	0.968038	0.99 (0.73-1.35)	-0.0448613	0.0985302	0.64889	0.96 (0.79-1.16)	-0.00296637	0.0700754	0.966235	0.976971	1.00 (0.87-1.14)	-0.0617	0.106532	0.570071	0.94 (0.76-1.16)	-0.0567482	0.129266	0.666189	0.94 (0.73-1.22)	TRUE	1.48e-108
Interferon gamma	IFNg	Hashimoto thyroiditis || id:ebi-a-GCST90018855	10	0.127996	0.13549	0.372471	1.14 (0.87-1.48)	-0.0905367	0.112201	0.419716	0.91 (0.73-1.14)	-0.165417	0.0763433	0.0302533	0.444321	0.85 (0.73-0.98)	0.0310371	0.180401	0.867209	1.03 (0.72-1.47)	0.0380777	0.2023	0.854877	1.04 (0.70-1.54)	TRUE	2.47e-52
Interleukin-10	IL10	Hashimoto thyroiditis || id:ebi-a-GCST90018855	17	-0.0225365	0.144973	0.878537	0.98 (0.74-1.30)	0.0219047	0.0843472	0.795097	1.02 (0.87-1.21)	0.00402457	0.0567213	0.943435	0.964636	1.00 (0.90-1.12)	0.0786486	0.119125	0.518507	1.08 (0.86-1.37)	0.12228	0.129796	0.360153	1.13 (0.88-1.46)	TRUE	3.85e-100
Interleukin-10 receptor subunit alpha	IL10RA	Hashimoto thyroiditis || id:ebi-a-GCST90018855	9	0.100125	0.127996	0.459702	1.11 (0.86-1.42)	0.0182648	0.0872642	0.83421	1.02 (0.86-1.21)	0.0471227	0.0631817	0.455771	0.721632	1.05 (0.93-1.19)	0.0086858	0.0916481	0.926826	1.01 (0.84-1.21)	0.084514	0.122473	0.509675	1.09 (0.86-1.38)	TRUE	2.53e-42
Interleukin-10 receptor subunit beta	IL10RB	Hashimoto thyroiditis || id:ebi-a-GCST90018855	18	0.00903779	0.0590087	0.880187	1.01 (0.90-1.13)	-0.0358365	0.0388653	0.356493	0.96 (0.89-1.04)	-0.0270596	0.0323612	0.403057	0.721632	0.97 (0.91-1.04)	-0.0338138	0.0357441	0.357403	0.97 (0.90-1.04)	-0.132628	0.0926716	0.170512	0.88 (0.73-1.05)	TRUE	0
Interleukin-12 subunit beta	IL12B	Hashimoto thyroiditis || id:ebi-a-GCST90018855	21	-0.0795947	0.0472388	0.108355	0.92 (0.84-1.01)	-0.0035473	0.0375787	0.924794	1.00 (0.93-1.07)	0.0660587	0.0427848	0.122594	0.444321	1.07 (0.98-1.16)	0.00251298	0.0373868	0.947077	1.00 (0.93-1.08)	0.0601216	0.140624	0.673558	1.06 (0.81-1.40)	TRUE	0
Interleukin-13	IL13	Hashimoto thyroiditis || id:ebi-a-GCST90018855	13	-0.0119272	0.128111	0.927498	0.99 (0.77-1.27)	0.0764695	0.0854964	0.371098	1.08 (0.91-1.28)	0.0769731	0.0618417	0.21325	0.588053	1.08 (0.96-1.22)	0.0575921	0.106788	0.599535	1.06 (0.86-1.31)	0.0269328	0.123491	0.83102	1.03 (0.81-1.31)	TRUE	3.1e-65
Interleukin-15 receptor subunit alpha	IL15RA	Hashimoto thyroiditis || id:ebi-a-GCST90018855	12	-0.0642466	0.0974456	0.52459	0.94 (0.77-1.14)	-0.057527	0.0431224	0.182191	0.94 (0.87-1.03)	-0.0442881	0.052076	0.395074	0.721632	0.96 (0.86-1.06)	-0.0636579	0.0424416	0.161785	0.94 (0.86-1.02)	-0.145731	0.100913	0.176577	0.86 (0.71-1.05)	TRUE	3.82e-255
Interleukin-17A	IL17A	Hashimoto thyroiditis || id:ebi-a-GCST90018855	12	-0.294501	0.221189	0.212597	0.74 (0.48-1.15)	-0.000413611	0.116592	0.997169	1.00 (0.80-1.26)	0.0302327	0.0813751	0.710249	0.872192	1.03 (0.88-1.21)	-0.0054664	0.161347	0.97358	0.99 (0.72-1.36)	-0.0054664	0.158584	0.97312	0.99 (0.73-1.36)	TRUE	2.9e-56
Interleukin-17C	IL17C	Hashimoto thyroiditis || id:ebi-a-GCST90018855	19	-0.168388	0.187492	0.381671	0.85 (0.59-1.22)	-0.0430032	0.083948	0.608469	0.96 (0.81-1.13)	0.0139175	0.0627759	0.824547	0.872486	1.01 (0.90-1.15)	-0.0631091	0.121866	0.610866	0.94 (0.74-1.19)	0.0232786	0.131427	0.86139	1.02 (0.79-1.32)	TRUE	3.98e-99
Interleukin-18	IL18	Hashimoto thyroiditis || id:ebi-a-GCST90018855	22	0.0513642	0.111538	0.65012	1.05 (0.85-1.31)	-0.0533132	0.0673557	0.428642	0.95 (0.83-1.08)	-0.0370597	0.0454524	0.414871	0.721632	0.96 (0.88-1.05)	-0.0120406	0.0694017	0.863927	0.99 (0.86-1.13)	-0.0254721	0.102949	0.806983	0.97 (0.80-1.19)	TRUE	4.52e-193
Interleukin-18 receptor 1	IL18R1	Hashimoto thyroiditis || id:ebi-a-GCST90018855	22	0.0690363	0.041092	0.108503	1.07 (0.99-1.16)	0.0421691	0.0318166	0.185045	1.04 (0.98-1.11)	0.0397578	0.0263835	0.131832	0.444321	1.04 (0.99-1.10)	0.043414	0.0290835	0.150379	1.04 (0.99-1.11)	0.020438	0.0731677	0.782724	1.02 (0.88-1.18)	TRUE	0
Interleukin-1 alpha	IL1A	Hashimoto thyroiditis || id:ebi-a-GCST90018855	14	0.0905414	0.121596	0.470839	1.09 (0.86-1.39)	0.0971768	0.0874553	0.2665	1.10 (0.93-1.31)	0.0374366	0.0649874	0.564575	0.821545	1.04 (0.91-1.18)	0.120421	0.0976021	0.239121	1.13 (0.93-1.37)	0.12967	0.134668	0.353174	1.14 (0.87-1.48)	TRUE	1.01e-97
Interleukin-2	IL2	Hashimoto thyroiditis || id:ebi-a-GCST90018855	15	0.0175698	0.217735	0.936915	1.02 (0.66-1.56)	0.137886	0.102592	0.17894	1.15 (0.94-1.40)	0.125939	0.0662237	0.0572082	0.444321	1.13 (1.00-1.29)	0.181699	0.157074	0.266724	1.20 (0.88-1.63)	0.218196	0.179515	0.244286	1.24 (0.87-1.77)	TRUE	6.77e-69
Interleukin-20	IL20	Hashimoto thyroiditis || id:ebi-a-GCST90018855	13	0.0128212	0.209851	0.952378	1.01 (0.67-1.53)	0.19195	0.11988	0.109334	1.21 (0.96-1.53)	0.102051	0.0797896	0.200897	0.571301	1.11 (0.95-1.29)	0.229608	0.150974	0.154203	1.26 (0.94-1.69)	0.208706	0.166736	0.234522	1.23 (0.89-1.71)	TRUE	5.57e-62
Interleukin-20 receptor subunit alpha	IL20RA	Hashimoto thyroiditis || id:ebi-a-GCST90018855	11	-0.118549	0.219682	0.60254	0.89 (0.58-1.37)	0.0476567	0.112644	0.672241	1.05 (0.84-1.31)	0.0670539	0.0832358	0.420479	0.721632	1.07 (0.91-1.26)	0.0722383	0.112022	0.533534	1.07 (0.86-1.34)	0.0505381	0.14968	0.742614	1.05 (0.78-1.41)	TRUE	2.99e-54
Interleukin-22 receptor subunit alpha-1	IL22RA1	Hashimoto thyroiditis || id:ebi-a-GCST90018855	11	-0.180402	0.158597	0.28471	0.83 (0.61-1.14)	0.0243106	0.119401	0.838663	1.02 (0.81-1.29)	0.00140698	0.0847848	0.98676	0.98676	1.00 (0.85-1.18)	0.0576292	0.155288	0.718296	1.06 (0.78-1.44)	-0.0645189	0.203713	0.757972	0.94 (0.63-1.40)	TRUE	9.63e-52
Interleukin-24	IL24	Hashimoto thyroiditis || id:ebi-a-GCST90018855	11	-0.429039	0.222056	0.0853818	0.65 (0.42-1.01)	-0.235891	0.130107	0.0698224	0.79 (0.61-1.02)	-0.159038	0.0982741	0.105596	0.444321	0.85 (0.70-1.03)	-0.235397	0.157415	0.165686	0.79 (0.58-1.08)	-0.182163	0.165223	0.296059	0.83 (0.60-1.15)	TRUE	5.87e-52
Interleukin-2 receptor subunit beta	IL2RB	Hashimoto thyroiditis || id:ebi-a-GCST90018855	9	0.380048	0.207002	0.108988	1.46 (0.97-2.19)	0.228636	0.133124	0.0858942	1.26 (0.97-1.63)	0.171592	0.103994	0.0989395	0.444321	1.19 (0.97-1.46)	0.248113	0.174766	0.193468	1.28 (0.91-1.81)	0.261264	0.171437	0.166022	1.30 (0.93-1.82)	TRUE	1.59e-43
Interleukin-33	IL33	Hashimoto thyroiditis || id:ebi-a-GCST90018855	12	0.424985	0.187961	0.0472859	1.53 (1.06-2.21)	0.0507667	0.1029	0.621759	1.05 (0.86-1.29)	0.0527638	0.0717277	0.461966	0.721632	1.05 (0.92-1.21)	0.106086	0.147308	0.486446	1.11 (0.83-1.48)	0.0987046	0.157698	0.544143	1.10 (0.81-1.50)	TRUE	1.38e-55
Interleukin-4	IL4	Hashimoto thyroiditis || id:ebi-a-GCST90018855	10	-0.182131	0.210262	0.411599	0.83 (0.55-1.26)	0.195605	0.113652	0.0852346	1.22 (0.97-1.52)	0.140575	0.0822945	0.0876006	0.444321	1.15 (0.98-1.35)	0.212513	0.162609	0.223653	1.24 (0.90-1.70)	0.198981	0.174013	0.282341	1.22 (0.87-1.72)	TRUE	1.53e-47
Interleukin-5	IL5	Hashimoto thyroiditis || id:ebi-a-GCST90018855	10	-0.0571882	0.142322	0.698336	0.94 (0.71-1.25)	-0.0280924	0.100682	0.780228	0.97 (0.80-1.18)	-0.0264604	0.0764381	0.729217	0.872486	0.97 (0.84-1.13)	-0.0377516	0.125547	0.770476	0.96 (0.75-1.23)	0.00688364	0.153171	0.965136	1.01 (0.75-1.36)	TRUE	9.06e-48
Interleukin-6	IL6	Hashimoto thyroiditis || id:ebi-a-GCST90018855	8	-0.0608022	0.157444	0.712683	0.94 (0.69-1.28)	-0.0511406	0.091835	0.577613	0.95 (0.79-1.14)	-0.0318352	0.0734985	0.664913	0.872192	0.97 (0.84-1.12)	-0.0518488	0.0915893	0.589005	0.95 (0.79-1.14)	-0.0692916	0.126999	0.60228	0.93 (0.73-1.20)	TRUE	8.99e-73
Interleukin-7	IL7	Hashimoto thyroiditis || id:ebi-a-GCST90018855	14	0.289459	0.349834	0.424149	1.34 (0.67-2.65)	0.0944928	0.136252	0.487988	1.10 (0.84-1.44)	0.1379	0.0890453	0.121466	0.444321	1.15 (0.96-1.37)	0.0496857	0.165355	0.768564	1.05 (0.76-1.45)	0.0145017	0.187346	0.939479	1.01 (0.70-1.46)	TRUE	5.37e-74
Interleukin-8	IL8	Hashimoto thyroiditis || id:ebi-a-GCST90018855	17	0.0562908	0.131896	0.675601	1.06 (0.82-1.37)	0.020539	0.086416	0.812132	1.02 (0.86-1.21)	-0.0200261	0.0658627	0.761084	0.872486	0.98 (0.86-1.12)	0.0493743	0.107794	0.653082	1.05 (0.85-1.30)	0.0259536	0.130675	0.845069	1.03 (0.79-1.33)	TRUE	5.14e-93
Latency-associated peptide transforming growth factor beta 1	LAPTGFB1	Hashimoto thyroiditis || id:ebi-a-GCST90018855	20	0.194755	0.108952	0.0907019	1.22 (0.98-1.50)	0.124625	0.0806512	0.122288	1.13 (0.97-1.33)	0.10018	0.0550358	0.0687181	0.444321	1.11 (0.99-1.23)	0.158346	0.0828752	0.0712579	1.17 (1.00-1.38)	0.215418	0.127941	0.108593	1.24 (0.97-1.59)	TRUE	7.77e-132
Leukemia inhibitory factor	LIF	Hashimoto thyroiditis || id:ebi-a-GCST90018855	11	0.337225	0.171116	0.0802462	1.40 (1.00-1.96)	0.109636	0.114049	0.336395	1.12 (0.89-1.40)	0.0189974	0.0816415	0.816	0.872486	1.02 (0.87-1.20)	0.153342	0.159737	0.359708	1.17 (0.85-1.59)	0.153342	0.181374	0.41763	1.17 (0.82-1.66)	TRUE	5.92e-52
Leukemia inhibitory factor receptor	LIFR	Hashimoto thyroiditis || id:ebi-a-GCST90018855	16	0.0378144	0.089206	0.67808	1.04 (0.87-1.24)	0.0449125	0.0603065	0.45643	1.05 (0.93-1.18)	0.0748252	0.0465479	0.107947	0.444321	1.08 (0.98-1.18)	0.0127783	0.0615916	0.838435	1.01 (0.90-1.14)	0.182825	0.105988	0.105072	1.20 (0.98-1.48)	TRUE	8.87e-150
Monocyte chemotactic protein 1	MCP1	Hashimoto thyroiditis || id:ebi-a-GCST90018855	22	-0.0183699	0.0678468	0.789353	0.98 (0.86-1.12)	-0.104059	0.0570094	0.0679571	0.90 (0.81-1.01)	-0.0599473	0.0389361	0.12365	0.444321	0.94 (0.87-1.02)	-0.101617	0.0645845	0.130572	0.90 (0.80-1.03)	-0.13308	0.0951103	0.176344	0.88 (0.73-1.05)	TRUE	1.9e-195
Monocyte chemotactic protein 2	MCP2	Hashimoto thyroiditis || id:ebi-a-GCST90018855	29	0.0165611	0.040401	0.6851	1.02 (0.94-1.10)	0.0251067	0.0358804	0.484093	1.03 (0.96-1.10)	0.0293942	0.0312508	0.346915	0.721632	1.03 (0.97-1.09)	0.0341094	0.031195	0.283525	1.03 (0.97-1.10)	0.0166325	0.0620238	0.79054	1.02 (0.90-1.15)	TRUE	0
Monocyte chemotactic protein 3	MCP3	Hashimoto thyroiditis || id:ebi-a-GCST90018855	18	-0.0878057	0.111108	0.440925	0.92 (0.74-1.14)	0.0376548	0.0760043	0.620297	1.04 (0.89-1.21)	0.0214401	0.0529001	0.685261	0.872192	1.02 (0.92-1.13)	0.048216	0.0844478	0.5755	1.05 (0.89-1.24)	-0.0868385	0.116893	0.467692	0.92 (0.73-1.15)	TRUE	1.74e-128
Monocyte chemotactic protein 4	MCP4	Hashimoto thyroiditis || id:ebi-a-GCST90018855	15	-0.0720363	0.0987135	0.478486	0.93 (0.77-1.13)	-0.0597174	0.0554394	0.281406	0.94 (0.85-1.05)	-0.0399374	0.042379	0.345995	0.721632	0.96 (0.88-1.04)	-0.0571366	0.0557025	0.32241	0.94 (0.85-1.05)	-0.0106169	0.0771662	0.892528	0.99 (0.85-1.15)	TRUE	1.12e-221
Macrophage inflammatory protein 1-alpha	MIP-1A	Hashimoto thyroiditis || id:ebi-a-GCST90018855	12	0.0243887	0.0730744	0.74546	1.02 (0.89-1.18)	0.0571348	0.0478327	0.232294	1.06 (0.96-1.16)	0.0699589	0.0437786	0.110039	0.444321	1.07 (0.98-1.17)	0.0551946	0.051731	0.308851	1.06 (0.95-1.17)	0.129286	0.11727	0.293796	1.14 (0.90-1.43)	TRUE	5.77e-257
Matrix metalloproteinase-1	MMP1	Hashimoto thyroiditis || id:ebi-a-GCST90018855	14	-0.0310833	0.103013	0.768015	0.97 (0.79-1.19)	-0.002091	0.0824999	0.979779	1.00 (0.85-1.17)	-0.021425	0.0568208	0.706127	0.872192	0.98 (0.88-1.09)	-0.0308756	0.10823	0.779926	0.97 (0.78-1.20)	0.0097809	0.134395	0.943091	1.01 (0.78-1.31)	TRUE	3.02e-115
Matrix metalloproteinase-10	MMP10	Hashimoto thyroiditis || id:ebi-a-GCST90018855	15	0.00949916	0.0826699	0.910276	1.01 (0.86-1.19)	-0.011863	0.0686115	0.862729	0.99 (0.86-1.13)	-0.0742621	0.051591	0.150026	0.487584	0.93 (0.84-1.03)	-0.0253698	0.0633775	0.69498	0.97 (0.86-1.10)	-0.128704	0.110943	0.265414	0.88 (0.71-1.09)	TRUE	5.24e-253
Neurturin	NRTN	Hashimoto thyroiditis || id:ebi-a-GCST90018855	13	-0.172201	0.111737	0.151547	0.84 (0.68-1.05)	-0.146609	0.0898453	0.102723	0.86 (0.72-1.03)	-0.0516489	0.0621096	0.405648	0.721632	0.95 (0.84-1.07)	-0.17171	0.113101	0.154861	0.84 (0.67-1.05)	-0.16265	0.126933	0.224266	0.85 (0.66-1.09)	TRUE	8.84e-64
Neurotrophin-3	NT-3	Hashimoto thyroiditis || id:ebi-a-GCST90018855	18	-0.32038	0.149269	0.0475274	0.73 (0.54-0.97)	-0.0934627	0.0956497	0.328503	0.91 (0.76-1.10)	-0.0358999	0.0666947	0.590389	0.821545	0.96 (0.85-1.10)	-0.110726	0.148572	0.466289	0.90 (0.67-1.20)	-0.105164	0.160528	0.521163	0.90 (0.66-1.23)	TRUE	1.68e-87
Osteoprotegerin	OPG	Hashimoto thyroiditis || id:ebi-a-GCST90018855	19	-0.0225271	0.120404	0.8538	0.98 (0.77-1.24)	-0.121329	0.0753341	0.107278	0.89 (0.76-1.03)	-0.110587	0.0528587	0.0364264	0.444321	0.90 (0.81-0.99)	-0.110856	0.0805305	0.185528	0.90 (0.76-1.05)	-0.0549815	0.108466	0.618378	0.95 (0.77-1.17)	TRUE	6.91e-167
Oncostatin-M	OSM	Hashimoto thyroiditis || id:ebi-a-GCST90018855	9	0.143697	0.144208	0.352221	1.15 (0.87-1.53)	0.12984	0.0983234	0.186656	1.14 (0.94-1.38)	0.0912567	0.0760148	0.22994	0.606839	1.10 (0.94-1.27)	0.174278	0.124679	0.199712	1.19 (0.93-1.52)	0.252258	0.145997	0.122283	1.29 (0.97-1.71)	TRUE	3.6e-51
Programmed cell death 1 ligand 1	PDL1	Hashimoto thyroiditis || id:ebi-a-GCST90018855	17	0.0307398	0.162328	0.852343	1.03 (0.75-1.42)	-0.168916	0.0901117	0.0608593	0.84 (0.71-1.01)	-0.0872845	0.0627071	0.163941	0.514434	0.92 (0.81-1.04)	-0.178106	0.101645	0.0988737	0.84 (0.69-1.02)	-0.185857	0.123796	0.152751	0.83 (0.65-1.06)	TRUE	6.45e-101
Stem cell factor	SCF	Hashimoto thyroiditis || id:ebi-a-GCST90018855	28	-0.0138605	0.0762476	0.857163	0.99 (0.85-1.15)	-0.0511911	0.0537812	0.341178	0.95 (0.86-1.06)	0.0100086	0.0356435	0.778866	0.872486	1.01 (0.94-1.08)	-0.0584181	0.0577435	0.320671	0.94 (0.84-1.06)	-0.0666246	0.0807603	0.41662	0.94 (0.80-1.10)	TRUE	1.11e-264
SIR2-like protein 2	SIRT2	Hashimoto thyroiditis || id:ebi-a-GCST90018855	13	-0.135511	0.159374	0.413299	0.87 (0.64-1.19)	-0.0761529	0.100053	0.446582	0.93 (0.76-1.13)	-0.0369688	0.0697018	0.595845	0.821545	0.96 (0.84-1.10)	-0.0913567	0.128841	0.491831	0.91 (0.71-1.17)	-0.0913567	0.166814	0.593967	0.91 (0.66-1.27)	TRUE	1.14e-79
Signaling lymphocytic activation molecule	SLAMF1	Hashimoto thyroiditis || id:ebi-a-GCST90018855	25	0.0694052	0.149933	0.647779	1.07 (0.80-1.44)	-0.0992273	0.0830489	0.232163	0.91 (0.77-1.07)	-0.076578	0.0580925	0.187434	0.550209	0.93 (0.83-1.04)	-0.0805389	0.112934	0.482631	0.92 (0.74-1.15)	-0.0666084	0.131519	0.617158	0.94 (0.72-1.21)	TRUE	6.12e-167
Sulfotransferase 1A1	ST1A1	Hashimoto thyroiditis || id:ebi-a-GCST90018855	21	-0.00746069	0.12587	0.953354	0.99 (0.78-1.27)	0.0180826	0.0693693	0.794346	1.02 (0.89-1.17)	0.00599013	0.0481683	0.901032	0.942458	1.01 (0.92-1.11)	0.0210242	0.0871616	0.811848	1.02 (0.86-1.21)	-0.113727	0.122341	0.363666	0.89 (0.70-1.13)	TRUE	3.68e-132
STAM-binding protein	STAMBP	Hashimoto thyroiditis || id:ebi-a-GCST90018855	12	-0.468252	0.299665	0.149215	0.63 (0.35-1.13)	-0.105628	0.145379	0.467488	0.90 (0.68-1.20)	-0.0436774	0.0933529	0.639875	0.869084	0.96 (0.80-1.15)	-0.294048	0.212299	0.193479	0.75 (0.49-1.13)	0.255339	0.255187	0.338526	1.29 (0.78-2.13)	TRUE	1.13e-56
Transforming growth factor alpha	TGFA	Hashimoto thyroiditis || id:ebi-a-GCST90018855	12	-0.153228	0.217449	0.497102	0.86 (0.56-1.31)	-0.134494	0.111301	0.226903	0.87 (0.70-1.09)	-0.0544784	0.075547	0.470836	0.721632	0.95 (0.82-1.10)	-0.121442	0.140915	0.407185	0.89 (0.67-1.17)	-0.0716816	0.163363	0.669309	0.93 (0.68-1.28)	TRUE	2.58e-64
Tumor necrosis factor	TNF	Hashimoto thyroiditis || id:ebi-a-GCST90018855	17	-0.0198657	0.183181	0.915078	0.98 (0.68-1.40)	0.181123	0.102539	0.0773338	1.20 (0.98-1.47)	0.137993	0.0711194	0.0523429	0.444321	1.15 (1.00-1.32)	0.233216	0.139458	0.113902	1.26 (0.96-1.66)	0.274452	0.158896	0.103374	1.32 (0.96-1.80)	TRUE	3.21e-83
TNF-beta	TNFB	Hashimoto thyroiditis || id:ebi-a-GCST90018855	24	0.0627037	0.0586346	0.296484	1.06 (0.95-1.19)	0.00956685	0.0363123	0.792196	1.01 (0.94-1.08)	0.00875381	0.0373931	0.814906	0.872486	1.01 (0.94-1.09)	0.00417256	0.0349258	0.905941	1.00 (0.94-1.08)	-0.118612	0.0822599	0.162804	0.89 (0.76-1.04)	TRUE	0
Tumor necrosis factor receptor superfamily member 9	TNFRSF9	Hashimoto thyroiditis || id:ebi-a-GCST90018855	24	-0.0103754	0.132614	0.938346	0.99 (0.76-1.28)	0.0562683	0.0734975	0.443926	1.06 (0.92-1.22)	0.0597156	0.0645357	0.354804	0.721632	1.06 (0.94-1.20)	0.00847088	0.105115	0.936468	1.01 (0.82-1.24)	-0.0470686	0.122424	0.704161	0.95 (0.75-1.21)	TRUE	4.45e-114
Tumor necrosis factor ligand superfamily member 14	TNFSF14	Hashimoto thyroiditis || id:ebi-a-GCST90018855	25	-0.0809241	0.0676017	0.243472	0.92 (0.81-1.05)	-0.0171981	0.0624054	0.782866	0.98 (0.87-1.11)	0.0137216	0.0427653	0.748317	0.872486	1.01 (0.93-1.10)	-0.0196051	0.0609047	0.750318	0.98 (0.87-1.10)	0.0183609	0.114256	0.873675	1.02 (0.81-1.27)	TRUE	1.29e-192
TNF-related apoptosis ligand	TRAIL	Hashimoto thyroiditis || id:ebi-a-GCST90018855	24	-0.0194429	0.0522046	0.713131	0.98 (0.89-1.09)	-0.0320095	0.0466331	0.492453	0.97 (0.88-1.06)	-0.0445022	0.0329794	0.17721	0.537538	0.96 (0.90-1.02)	-0.0310339	0.0416101	0.463327	0.97 (0.89-1.05)	-0.0489907	0.0794842	0.543711	0.95 (0.81-1.11)	TRUE	0
TNF-related activation cytokine	TRANCE	Hashimoto thyroiditis || id:ebi-a-GCST90018855	26	-0.0427202	0.0983666	0.667953	0.96 (0.79-1.16)	-0.0172613	0.0591942	0.770589	0.98 (0.88-1.10)	-0.0713339	0.0391025	0.0681101	0.444321	0.93 (0.86-1.01)	-0.0728322	0.0691063	0.302002	0.93 (0.81-1.06)	-0.0912251	0.110195	0.415587	0.91 (0.74-1.13)	TRUE	4.09e-248
Thymic stromal lymphopoietin	TSLP	Hashimoto thyroiditis || id:ebi-a-GCST90018855	14	-0.066915	0.184241	0.722778	0.94 (0.65-1.34)	-0.0348431	0.101587	0.731607	0.97 (0.79-1.18)	0.0273288	0.0734689	0.70991	0.872192	1.03 (0.89-1.19)	-0.0340429	0.128922	0.795875	0.97 (0.75-1.24)	-0.00180773	0.154954	0.990869	1.00 (0.74-1.35)	TRUE	5.29e-67
Tumor necrosis factor (Ligand) superfamily member 12	TWEAK	Hashimoto thyroiditis || id:ebi-a-GCST90018855	26	-0.00578251	0.158288	0.971161	0.99 (0.73-1.36)	0.00555564	0.0782979	0.943433	1.01 (0.86-1.17)	0.041413	0.0543616	0.446176	0.721632	1.04 (0.94-1.16)	-0.0201332	0.120512	0.868664	0.98 (0.77-1.24)	0.0714286	0.133773	0.598089	1.07 (0.83-1.40)	TRUE	6.07e-191
Urokinase-type plasminogen activator	uPA	Hashimoto thyroiditis || id:ebi-a-GCST90018855	22	-0.0961487	0.113853	0.408379	0.91 (0.73-1.14)	-0.0880279	0.0690428	0.202318	0.92 (0.80-1.05)	-0.0398632	0.0483091	0.409275	0.721632	0.96 (0.87-1.06)	-0.0937474	0.0806081	0.257874	0.91 (0.78-1.07)	-0.0320575	0.111553	0.776642	0.97 (0.78-1.21)	TRUE	5.57e-172
Vascular endothelial growth factor A	VEGFA	Hashimoto thyroiditis || id:ebi-a-GCST90018855	21	0.00654403	0.0753345	0.931687	1.01 (0.87-1.17)	0.0240952	0.0441927	0.585596	1.02 (0.94-1.12)	0.0136107	0.0378065	0.718839	0.872192	1.01 (0.94-1.09)	0.0340866	0.0430445	0.437716	1.03 (0.95-1.13)	0.161692	0.119536	0.191258	1.18 (0.93-1.49)	TRUE	1.67e-299
Eukaryotic translation initiation factor 4E-binding protein 1	4EBP1	Thyroid cancer || id:ebi-a-GCST90018929	11	0.489927	0.592802	0.429908	1.63 (0.51-5.22)	0.203949	0.241202	0.397801	1.23 (0.76-1.97)	0.10909	0.168859	0.518254	0.934498	1.12 (0.80-1.55)	0.248967	0.258494	0.358187	1.28 (0.77-2.13)	-0.698444	0.481762	0.17775	0.50 (0.19-1.28)	TRUE	4.67e-77
Adenosine Deaminase	ADA	Thyroid cancer || id:ebi-a-GCST90018929	15	-0.00906901	0.108154	0.934451	0.99 (0.80-1.22)	-0.00264764	0.112771	0.981269	1.00 (0.80-1.24)	-0.0337739	0.0872352	0.698639	0.939752	0.97 (0.81-1.15)	-0.0176237	0.101328	0.864413	0.98 (0.81-1.20)	0.183026	0.239025	0.45656	1.20 (0.75-1.92)	TRUE	0
Artemin	ARTN	Thyroid cancer || id:ebi-a-GCST90018929	20	-0.202868	0.429453	0.642328	0.82 (0.35-1.89)	-0.134684	0.193267	0.485879	0.87 (0.60-1.28)	-0.118163	0.146704	0.420559	0.898383	0.89 (0.67-1.18)	-0.134004	0.273275	0.629492	0.87 (0.51-1.49)	-0.134004	0.329702	0.688961	0.87 (0.46-1.67)	TRUE	8.12e-95
Axin-1	AXIN1	Thyroid cancer || id:ebi-a-GCST90018929	7	1.36573	0.575688	0.0637668	3.92 (1.27-12.11)	0.419446	0.300621	0.162937	1.52 (0.84- 2.74)	0.205849	0.221728	0.353208	0.895197	1.23 (0.80- 1.90)	0.539433	0.382478	0.208111	1.72 (0.81- 3.63)	0.546291	0.439417	0.260162	1.73 (0.73- 4.09)	TRUE	3.34e-34
Beta-nerve growth factor	NGF	Thyroid cancer || id:ebi-a-GCST90018929	21	-0.401083	0.328998	0.237724	0.67 (0.35-1.28)	0.0700094	0.202087	0.729018	1.07 (0.72-1.59)	0.0765663	0.139869	0.584094	0.939752	1.08 (0.82-1.42)	0.0495382	0.242933	0.840479	1.05 (0.65-1.69)	0.0986524	0.299304	0.745125	1.10 (0.61-1.98)	TRUE	3.84e-108
Caspase 8	CASP8	Thyroid cancer || id:ebi-a-GCST90018929	14	0.25813	0.317967	0.432707	1.29 (0.69-2.41)	0.318387	0.227556	0.161765	1.37 (0.88-2.15)	0.261262	0.163967	0.111074	0.6985	1.30 (0.94-1.79)	0.445823	0.278384	0.133282	1.56 (0.91-2.70)	0.120044	0.385906	0.760679	1.13 (0.53-2.40)	TRUE	1.8e-91
Eotaxin-1	CCL11	Thyroid cancer || id:ebi-a-GCST90018929	20	-0.0625058	0.315102	0.844981	0.94 (0.51-1.74)	0.0444553	0.187414	0.812499	1.05 (0.72-1.51)	0.126361	0.125958	0.315765	0.877161	1.13 (0.89-1.45)	0.0278193	0.202146	0.891989	1.03 (0.69-1.53)	0.0394997	0.287381	0.892124	1.04 (0.59-1.83)	TRUE	1.78e-166
C-C motif chemokine 19	CCL19	Thyroid cancer || id:ebi-a-GCST90018929	18	-0.426377	0.299489	0.173748	0.65 (0.36-1.17)	-0.309937	0.217834	0.15479	0.73 (0.48-1.12)	-0.376338	0.135329	0.00542074	0.199823	0.69 (0.53-0.89)	-0.31998	0.242408	0.204333	0.73 (0.45-1.17)	-0.513487	0.356499	0.167929	0.60 (0.30-1.20)	TRUE	3.02e-139
C-C motif chemokine 20	CCL20	Thyroid cancer || id:ebi-a-GCST90018929	19	-0.683203	0.459513	0.15538	0.50 (0.21-1.24)	-0.380898	0.218284	0.0809905	0.68 (0.45-1.05)	-0.153293	0.15663	0.327731	0.877161	0.86 (0.63-1.17)	-0.414761	0.354796	0.257648	0.66 (0.33-1.32)	-0.44101	0.369018	0.247561	0.64 (0.31-1.33)	TRUE	7.04e-97
C-C motif chemokine 23	CCL23	Thyroid cancer || id:ebi-a-GCST90018929	23	-0.0264285	0.138412	0.850406	0.97 (0.74-1.28)	-0.0309857	0.097178	0.749836	0.97 (0.80-1.17)	0.015322	0.0815355	0.850941	0.961255	1.02 (0.87-1.19)	-0.0363227	0.0934254	0.70117	0.96 (0.80-1.16)	0.406908	0.388888	0.306766	1.50 (0.70-3.22)	TRUE	0
C-C motif chemokine 25	CCL25	Thyroid cancer || id:ebi-a-GCST90018929	23	0.0103239	0.118157	0.931202	1.01 (0.80-1.27)	0.0170695	0.0947373	0.857014	1.02 (0.84-1.22)	0.0844497	0.0693624	0.223408	0.84709	1.09 (0.95-1.25)	0.0790679	0.102898	0.450412	1.08 (0.88-1.32)	0.26626	0.231261	0.261952	1.31 (0.83-2.05)	TRUE	0
C-C motif chemokine 28	CCL28	Thyroid cancer || id:ebi-a-GCST90018929	18	-0.0193156	0.333978	0.954596	0.98 (0.51-1.89)	0.083128	0.244393	0.733751	1.09 (0.67-1.75)	0.0105449	0.167669	0.949853	0.967679	1.01 (0.73-1.40)	0.0493678	0.424344	0.908747	1.05 (0.46-2.41)	-0.577075	0.460246	0.226868	0.56 (0.23-1.38)	TRUE	1.84e-93
C-C motif chemokine 4	CCL4	Thyroid cancer || id:ebi-a-GCST90018929	18	0.151291	0.116184	0.211296	1.16 (0.93-1.46)	0.159305	0.120187	0.185016	1.17 (0.93-1.48)	0.0356464	0.0806304	0.658419	0.939752	1.04 (0.88-1.21)	0.0512873	0.100536	0.616515	1.05 (0.86-1.28)	-0.217365	0.251944	0.400284	0.80 (0.49-1.32)	TRUE	0
Natural killer cell receptor 2B4	CD244	Thyroid cancer || id:ebi-a-GCST90018929	19	0.0621624	0.242207	0.800529	1.06 (0.66-1.71)	0.0625134	0.167978	0.70978	1.06 (0.77-1.48)	-0.0418024	0.119804	0.727147	0.939752	0.96 (0.76-1.21)	0.102173	0.178233	0.573567	1.11 (0.78-1.57)	0.21701	0.333723	0.523732	1.24 (0.65-2.39)	TRUE	1.26e-160
CD40L receptor	CD40	Thyroid cancer || id:ebi-a-GCST90018929	16	0.0486021	0.125832	0.705121	1.05 (0.82-1.34)	-0.05145	0.0992005	0.604007	0.95 (0.78-1.15)	-0.0636539	0.0884423	0.471696	0.913284	0.94 (0.79-1.12)	-0.0590644	0.0964828	0.54959	0.94 (0.78-1.14)	-0.227547	0.27906	0.427598	0.80 (0.46-1.38)	TRUE	5.81e-285
T-cell surface glycoprotein CD5	CD5	Thyroid cancer || id:ebi-a-GCST90018929	20	0.262584	0.350695	0.463678	1.30 (0.65-2.59)	0.0551226	0.189316	0.770923	1.06 (0.73-1.53)	0.0118899	0.137244	0.930963	0.963887	1.01 (0.77-1.32)	0.0499237	0.264093	0.852067	1.05 (0.63-1.76)	0.0566512	0.303965	0.854127	1.06 (0.58-1.92)	TRUE	1.79e-133
T-cell surface glycoprotein CD6 isoform	CD6	Thyroid cancer || id:ebi-a-GCST90018929	16	-0.105671	0.114541	0.371862	0.90 (0.72-1.13)	-0.1031	0.0883045	0.242987	0.90 (0.76-1.07)	-0.00400696	0.074393	0.957045	0.967679	1.00 (0.86-1.15)	-0.0802762	0.0880418	0.376297	0.92 (0.78-1.10)	0.273665	0.311734	0.393854	1.31 (0.71-2.42)	TRUE	0
CUB domain-containing protein 1	CDCP1	Thyroid cancer || id:ebi-a-GCST90018929	21	-0.218723	0.258274	0.407611	0.80 (0.48-1.33)	-0.0952998	0.177559	0.591459	0.91 (0.64-1.29)	-0.253986	0.125114	0.0423524	0.441951	0.78 (0.61-0.99)	-0.117867	0.242277	0.631903	0.89 (0.55-1.43)	-0.61731	0.328092	0.0745387	0.54 (0.28-1.03)	TRUE	5.83e-146
Macrophage colony-stimulating factor 1	CSF1	Thyroid cancer || id:ebi-a-GCST90018929	15	0.757326	0.398674	0.0798963	2.13 (0.98-4.66)	0.21514	0.20707	0.298818	1.24 (0.83-1.86)	0.0689546	0.1522	0.650512	0.939752	1.07 (0.80-1.44)	0.241182	0.223735	0.299266	1.27 (0.82-1.97)	-0.179798	0.439035	0.688348	0.84 (0.35-1.98)	TRUE	2.59e-107
Cystatin D	CST5	Thyroid cancer || id:ebi-a-GCST90018929	31	-0.120367	0.113909	0.299374	0.89 (0.71-1.11)	-0.0340445	0.104885	0.745492	0.97 (0.79-1.19)	0.0483216	0.073112	0.50866	0.934498	1.05 (0.91-1.21)	-0.0603596	0.0987917	0.545815	0.94 (0.78-1.14)	0.194507	0.258299	0.457301	1.21 (0.73-2.02)	TRUE	0
Fractalkine	CX3CL1	Thyroid cancer || id:ebi-a-GCST90018929	21	0.779339	0.379877	0.0542564	2.18 (1.04-4.59)	-0.0996167	0.219621	0.650128	0.91 (0.59-1.39)	0.0134952	0.149975	0.9283	0.963887	1.01 (0.76-1.36)	-0.274257	0.490938	0.582609	0.76 (0.29-1.99)	-0.293335	0.450446	0.522324	0.75 (0.31-1.80)	TRUE	3.98e-112
C-X-C motif chemokine 1	CXCL1	Thyroid cancer || id:ebi-a-GCST90018929	11	-0.202532	0.201492	0.341076	0.82 (0.55-1.21)	0.0172317	0.130294	0.894785	1.02 (0.79-1.31)	0.0732367	0.116882	0.53093	0.934498	1.08 (0.86-1.35)	0.0139968	0.133574	0.918617	1.01 (0.78-1.32)	0.0520555	0.356261	0.886733	1.05 (0.52-2.12)	TRUE	2.18e-152
C-X-C motif chemokine 10	CXCL10	Thyroid cancer || id:ebi-a-GCST90018929	20	-0.15775	0.225631	0.493395	0.85 (0.55-1.33)	-0.222522	0.191435	0.245078	0.80 (0.55-1.16)	-0.116392	0.133182	0.382155	0.895197	0.89 (0.69-1.16)	-0.2009	0.212428	0.356158	0.82 (0.54-1.24)	-0.221517	0.316167	0.492023	0.80 (0.43-1.49)	TRUE	8.57e-143
C-X-C motif chemokine 11	CXCL11	Thyroid cancer || id:ebi-a-GCST90018929	21	0.0871887	0.311528	0.782598	1.09 (0.59-2.01)	0.0394734	0.192788	0.837767	1.04 (0.71-1.52)	-0.0580721	0.133178	0.662801	0.939752	0.94 (0.73-1.23)	-0.0023807	0.210278	0.991079	1.00 (0.66-1.51)	-0.0886738	0.268081	0.744257	0.92 (0.54-1.55)	TRUE	3.13e-148
C-X-C motif chemokine 5	CXCL5	Thyroid cancer || id:ebi-a-GCST90018929	15	-0.0843531	0.152262	0.588982	0.92 (0.68-1.24)	-0.118658	0.127133	0.350643	0.89 (0.69-1.14)	-0.00861008	0.101069	0.93211	0.963887	0.99 (0.81-1.21)	-0.124829	0.123228	0.328252	0.88 (0.69-1.12)	-0.236948	0.284658	0.41916	0.79 (0.45-1.38)	TRUE	6.63e-249
C-X-C motif chemokine 6	CXCL6	Thyroid cancer || id:ebi-a-GCST90018929	11	-0.0252504	0.166358	0.882706	0.98 (0.70-1.35)	0.0446791	0.0981245	0.648872	1.05 (0.86-1.27)	0.0715282	0.0915018	0.434383	0.898383	1.07 (0.90-1.29)	0.0518086	0.0991388	0.612643	1.05 (0.87-1.28)	0.934871	0.31643	0.0144247	2.55 (1.37-4.74)	TRUE	3.57e-272
C-X-C motif chemokine 9	CXCL9	Thyroid cancer || id:ebi-a-GCST90018929	21	0.343341	0.37929	0.376685	1.41 (0.67-2.96)	0.132714	0.219804	0.545988	1.14 (0.74-1.76)	-0.0164444	0.190636	0.931259	0.963887	0.98 (0.68-1.43)	0.195306	0.329704	0.560243	1.22 (0.64-2.32)	0.0591633	0.427059	0.891202	1.06 (0.46-2.45)	TRUE	4.4e-125
Delta and Notch-like epidermal growth factor related receptor	DNER	Thyroid cancer || id:ebi-a-GCST90018929	14	-0.349153	0.51754	0.512693	0.71 (0.26-1.94)	-0.15681	0.214551	0.464854	0.85 (0.56-1.30)	-0.00284157	0.160936	0.985913	0.985913	1.00 (0.73-1.37)	-0.195963	0.2659	0.474226	0.82 (0.49-1.38)	-0.16901	0.340712	0.628141	0.84 (0.43-1.65)	TRUE	8.24e-96
Protein S100-A12	S100A12	Thyroid cancer || id:ebi-a-GCST90018929	17	-0.2718	0.284097	0.353878	0.76 (0.44-1.33)	-0.0723386	0.205353	0.724639	0.93 (0.62-1.39)	-0.141638	0.131119	0.280043	0.877161	0.87 (0.67-1.12)	-0.547505	0.273232	0.0623244	0.58 (0.34-0.99)	-0.0484002	0.426892	0.911141	0.95 (0.41-2.20)	TRUE	1.82e-115
Fibroblast growth factor 19	FGF19	Thyroid cancer || id:ebi-a-GCST90018929	22	-0.047758	0.319213	0.882569	0.95 (0.51-1.78)	-0.164262	0.181256	0.364806	0.85 (0.59-1.21)	-0.262968	0.123521	0.0332593	0.441951	0.77 (0.60-0.98)	-0.1321	0.213005	0.541818	0.88 (0.58-1.33)	-0.0495122	0.274963	0.858825	0.95 (0.56-1.63)	TRUE	8.05e-151
Fibroblast growth factor 21	FGF21	Thyroid cancer || id:ebi-a-GCST90018929	8	0.585445	0.425515	0.218018	1.80 (0.78-4.13)	0.251985	0.221865	0.256057	1.29 (0.83-1.99)	0.191559	0.177394	0.280208	0.877161	1.21 (0.86-1.71)	0.450046	0.243481	0.107021	1.57 (0.97-2.53)	-0.164093	0.433805	0.716444	0.85 (0.36-1.99)	TRUE	1.31e-69
Fibroblast growth factor 23	FGF23	Thyroid cancer || id:ebi-a-GCST90018929	17	0.0640408	0.501212	0.900027	1.07 (0.40-2.85)	-0.181788	0.203374	0.371395	0.83 (0.56-1.24)	-0.167713	0.154531	0.277787	0.877161	0.85 (0.62-1.14)	0.169691	0.347267	0.631721	1.18 (0.60-2.34)	-0.129792	0.348363	0.714352	0.88 (0.44-1.74)	TRUE	2.22e-100
Fibroblast growth factor 5	FGF5	Thyroid cancer || id:ebi-a-GCST90018929	23	0.542482	0.222355	0.0236554	1.72 (1.11-2.66)	0.125522	0.178072	0.480875	1.13 (0.80-1.61)	0.120291	0.117822	0.307273	0.877161	1.13 (0.90-1.42)	0.0931735	0.232347	0.69228	1.10 (0.70-1.73)	-0.320225	0.335134	0.349701	0.73 (0.38-1.40)	TRUE	2.53e-126
Fms-related tyrosine kinase 3 ligand	FLT3L	Thyroid cancer || id:ebi-a-GCST90018929	25	-0.0163971	0.362632	0.964325	0.98 (0.48-2.00)	0.15597	0.178442	0.382083	1.17 (0.82-1.66)	0.0757683	0.128209	0.554537	0.934498	1.08 (0.84-1.39)	0.218475	0.289681	0.45807	1.24 (0.71-2.20)	0.299329	0.321199	0.360664	1.35 (0.72-2.53)	TRUE	5.83e-149
Glial cell line-derived neutrophic factor	GDNF	Thyroid cancer || id:ebi-a-GCST90018929	16	0.0615327	0.229044	0.792117	1.06 (0.68-1.67)	0.0656273	0.169692	0.698947	1.07 (0.77-1.49)	0.0932787	0.128198	0.46685	0.913284	1.10 (0.85-1.41)	0.0844277	0.172887	0.632371	1.09 (0.78-1.53)	0.339562	0.264868	0.219302	1.40 (0.84-2.36)	TRUE	1.4e-173
Hepatocyte growth factor	HGF	Thyroid cancer || id:ebi-a-GCST90018929	18	0.00599674	0.364039	0.987061	1.01 (0.49-2.05)	-0.119047	0.232281	0.608292	0.89 (0.56-1.40)	-0.2487	0.157853	0.115137	0.6985	0.78 (0.57-1.06)	-0.0963516	0.264192	0.71983	0.91 (0.54-1.52)	-0.15872	0.355304	0.660719	0.85 (0.43-1.71)	TRUE	1.52e-108
Interferon gamma	IFNg	Thyroid cancer || id:ebi-a-GCST90018929	10	-0.633598	0.351975	0.109532	0.53 (0.27-1.06)	-0.508409	0.276893	0.06634	0.60 (0.35-1.03)	-0.287545	0.194995	0.140312	0.729402	0.75 (0.51-1.10)	-0.664573	0.459916	0.182362	0.51 (0.21-1.27)	-0.629765	0.456219	0.200779	0.53 (0.22-1.30)	TRUE	1e-53
Interleukin-10	IL10	Thyroid cancer || id:ebi-a-GCST90018929	18	-0.764564	0.311752	0.0260433	0.47 (0.25-0.86)	-0.449736	0.215183	0.0366159	0.64 (0.42-0.97)	-0.397882	0.146441	0.00658758	0.199823	0.67 (0.50-0.90)	-0.421354	0.300572	0.178957	0.66 (0.36-1.18)	-0.585368	0.373406	0.135388	0.56 (0.27-1.16)	TRUE	6.89e-107
Interleukin-10 receptor subunit alpha	IL10RA	Thyroid cancer || id:ebi-a-GCST90018929	9	-0.176285	0.243084	0.491852	0.84 (0.52-1.35)	-0.0740287	0.204961	0.717962	0.93 (0.62-1.39)	-0.0934371	0.15433	0.544889	0.934498	0.91 (0.67-1.23)	-0.0498048	0.216267	0.823644	0.95 (0.62-1.45)	-0.232787	0.30985	0.473997	0.79 (0.43-1.45)	TRUE	1.29e-43
Interleukin-10 receptor subunit beta	IL10RB	Thyroid cancer || id:ebi-a-GCST90018929	18	0.138694	0.116181	0.249963	1.15 (0.91-1.44)	0.12545	0.0943075	0.183444	1.13 (0.94-1.36)	0.0812133	0.0803297	0.312017	0.877161	1.08 (0.93-1.27)	0.108392	0.0925831	0.257848	1.11 (0.93-1.34)	-0.060745	0.264964	0.821405	0.94 (0.56-1.58)	TRUE	0
Interleukin-12 subunit beta	IL12B	Thyroid cancer || id:ebi-a-GCST90018929	23	-0.0690334	0.102852	0.509417	0.93 (0.76-1.14)	-0.0569174	0.0831064	0.493424	0.94 (0.80-1.11)	-0.0282563	0.0673568	0.674849	0.939752	0.97 (0.85-1.11)	-0.0582395	0.0748258	0.444662	0.94 (0.81-1.09)	0.1396	0.219766	0.531835	1.15 (0.75-1.77)	TRUE	0
Interleukin-13	IL13	Thyroid cancer || id:ebi-a-GCST90018929	11	-0.404758	0.460363	0.402149	0.67 (0.27-1.64)	0.0179879	0.257949	0.944405	1.02 (0.61-1.69)	0.066797	0.169359	0.693277	0.939752	1.07 (0.77-1.49)	0.106902	0.423108	0.805649	1.11 (0.49-2.55)	0.106902	0.419236	0.803896	1.11 (0.49-2.53)	TRUE	5.04e-54
Interleukin-15 receptor subunit alpha	IL15RA	Thyroid cancer || id:ebi-a-GCST90018929	12	-0.0324914	0.203381	0.876254	0.97 (0.65-1.44)	0.0459073	0.0976486	0.638264	1.05 (0.86-1.27)	0.0703569	0.0841904	0.403331	0.895197	1.07 (0.91-1.27)	0.0356987	0.103629	0.736978	1.04 (0.85-1.27)	-0.237297	0.265342	0.390307	0.79 (0.47-1.33)	TRUE	1.33e-258
Interleukin-17A	IL17A	Thyroid cancer || id:ebi-a-GCST90018929	12	0.200637	0.444831	0.661582	1.22 (0.51-2.92)	0.0611062	0.251947	0.808365	1.06 (0.65-1.74)	0.0481901	0.187476	0.797142	0.961255	1.05 (0.73-1.52)	0.138469	0.362991	0.710122	1.15 (0.56-2.34)	0.232204	0.397799	0.571183	1.26 (0.58-2.75)	TRUE	1.73e-58
Interleukin-17C	IL17C	Thyroid cancer || id:ebi-a-GCST90018929	19	0.35525	0.408263	0.39634	1.43 (0.64-3.18)	0.242506	0.201591	0.228992	1.27 (0.86-1.89)	0.192955	0.142456	0.175579	0.798886	1.21 (0.92-1.60)	0.324197	0.392032	0.419086	1.38 (0.64-2.98)	0.381078	0.378576	0.327463	1.46 (0.70-3.07)	TRUE	4.56e-100
Interleukin-18	IL18	Thyroid cancer || id:ebi-a-GCST90018929	21	0.0368464	0.289095	0.89992	1.04 (0.59-1.83)	-0.0420006	0.163812	0.797646	0.96 (0.70-1.32)	-0.0259398	0.110194	0.813897	0.961255	0.97 (0.79-1.21)	0.00133267	0.180459	0.994181	1.00 (0.70-1.43)	0.0886034	0.304709	0.774213	1.09 (0.60-1.99)	TRUE	6.15e-191
Interleukin-18 receptor 1	IL18R1	Thyroid cancer || id:ebi-a-GCST90018929	22	0.0688101	0.0955383	0.479713	1.07 (0.89-1.29)	0.0564334	0.0746495	0.449662	1.06 (0.91-1.22)	0.0400265	0.0622665	0.520337	0.934498	1.04 (0.92-1.18)	0.0597415	0.0683453	0.391944	1.06 (0.93-1.21)	0.138528	0.174214	0.435415	1.15 (0.82-1.62)	TRUE	0
Interleukin-1 alpha	IL1A	Thyroid cancer || id:ebi-a-GCST90018929	14	0.210366	0.264269	0.441478	1.23 (0.74-2.07)	0.0851605	0.180864	0.637745	1.09 (0.76-1.55)	0.180754	0.130243	0.16519	0.791171	1.20 (0.93-1.55)	0.135593	0.21327	0.535951	1.15 (0.75-1.74)	0.161778	0.326188	0.628199	1.18 (0.62-2.23)	TRUE	1.75e-97
Interleukin-2	IL2	Thyroid cancer || id:ebi-a-GCST90018929	16	-0.490976	0.410511	0.251556	0.61 (0.27-1.37)	0.00720779	0.2143	0.973169	1.01 (0.66-1.53)	0.0507655	0.149933	0.73492	0.939752	1.05 (0.78-1.41)	-0.294206	0.352165	0.41659	0.75 (0.37-1.49)	-0.351912	0.37191	0.359026	0.70 (0.34-1.46)	TRUE	1.32e-76
Interleukin-20	IL20	Thyroid cancer || id:ebi-a-GCST90018929	13	0.263907	0.374202	0.495317	1.30 (0.63-2.71)	0.447443	0.268875	0.0960861	1.56 (0.92-2.65)	0.38378	0.191158	0.0446797	0.441951	1.47 (1.01-2.13)	0.518916	0.405608	0.224957	1.68 (0.76-3.72)	0.527275	0.414054	0.226976	1.69 (0.75-3.81)	TRUE	2.03e-63
Interleukin-20 receptor subunit alpha	IL20RA	Thyroid cancer || id:ebi-a-GCST90018929	12	-0.21925	0.420785	0.613673	0.80 (0.35-1.83)	0.112957	0.246646	0.646971	1.12 (0.69-1.82)	0.0846507	0.18383	0.645169	0.939752	1.09 (0.76-1.56)	-0.0210526	0.305276	0.946257	0.98 (0.54-1.78)	-0.00120444	0.350074	0.997316	1.00 (0.50-1.98)	TRUE	8.88e-60
Interleukin-22 receptor subunit alpha-1	IL22RA1	Thyroid cancer || id:ebi-a-GCST90018929	11	0.0272052	0.331657	0.93642	1.03 (0.54-1.97)	0.0523227	0.223807	0.815152	1.05 (0.68-1.63)	-0.0308124	0.165068	0.851923	0.961255	0.97 (0.70-1.34)	0.0832131	0.270146	0.764379	1.09 (0.64-1.85)	0.188244	0.377932	0.629193	1.21 (0.58-2.53)	TRUE	3.42e-52
Interleukin-24	IL24	Thyroid cancer || id:ebi-a-GCST90018929	11	-0.924662	0.476619	0.0843032	0.40 (0.16-1.01)	-0.126929	0.286147	0.657345	0.88 (0.50-1.54)	-0.0298693	0.208977	0.886345	0.963887	0.97 (0.64-1.46)	0.029559	0.468504	0.950936	1.03 (0.41-2.58)	-0.190254	0.447002	0.679399	0.83 (0.34-1.99)	TRUE	1.24e-52
Interleukin-2 receptor subunit beta	IL2RB	Thyroid cancer || id:ebi-a-GCST90018929	9	-0.368065	0.472093	0.461142	0.69 (0.27-1.75)	0.0766445	0.30269	0.800105	1.08 (0.60-1.95)	-0.115368	0.241598	0.632993	0.939752	0.89 (0.55-1.43)	0.157639	0.474624	0.748322	1.17 (0.46-2.97)	0.175999	0.478941	0.722796	1.19 (0.47-3.05)	TRUE	3.68e-44
Interleukin-33	IL33	Thyroid cancer || id:ebi-a-GCST90018929	12	0.350093	0.562018	0.547279	1.42 (0.47-4.27)	0.231252	0.252984	0.360664	1.26 (0.77-2.07)	0.251723	0.172407	0.144277	0.729402	1.29 (0.92-1.80)	0.23651	0.477915	0.630422	1.27 (0.50-3.23)	0.172251	0.488227	0.730899	1.19 (0.46-3.09)	TRUE	3.89e-56
Interleukin-4	IL4	Thyroid cancer || id:ebi-a-GCST90018929	10	-0.433546	0.519792	0.428438	0.65 (0.23-1.80)	-0.218624	0.255227	0.391674	0.80 (0.49-1.33)	-0.151891	0.191374	0.42738	0.898383	0.86 (0.59-1.25)	-0.329463	0.410484	0.442871	0.72 (0.32-1.61)	-0.369554	0.406734	0.38725	0.69 (0.31-1.53)	TRUE	2.03e-49
Interleukin-5	IL5	Thyroid cancer || id:ebi-a-GCST90018929	10	-0.0555959	0.404386	0.894047	0.95 (0.43-2.09)	0.205884	0.265273	0.437678	1.23 (0.73-2.07)	0.385817	0.196057	0.0490811	0.441951	1.47 (1.00-2.16)	-0.0802169	0.466364	0.867239	0.92 (0.37-2.30)	-0.038114	0.472511	0.937476	0.96 (0.38-2.43)	TRUE	5.54e-47
Interleukin-6	IL6	Thyroid cancer || id:ebi-a-GCST90018929	8	0.33072	0.327434	0.351461	1.39 (0.73-2.64)	0.379751	0.205742	0.0649261	1.46 (0.98-2.19)	0.429776	0.168161	0.0105962	0.241064	1.54 (1.11-2.14)	0.364987	0.205288	0.118654	1.44 (0.96-2.15)	0.454762	0.329504	0.210008	1.58 (0.83-3.01)	TRUE	9.47e-73
Interleukin-7	IL7	Thyroid cancer || id:ebi-a-GCST90018929	14	-0.35962	0.518215	0.500921	0.70 (0.25-1.93)	0.15988	0.256376	0.53288	1.17 (0.71-1.94)	-0.0636217	0.197182	0.746957	0.939752	0.94 (0.64-1.38)	0.271036	0.470028	0.574033	1.31 (0.52-3.29)	0.311182	0.448991	0.500461	1.37 (0.57-3.29)	TRUE	1.02e-77
Interleukin-8	IL8	Thyroid cancer || id:ebi-a-GCST90018929	17	0.26801	0.342973	0.446707	1.31 (0.67-2.56)	0.389881	0.22393	0.0816686	1.48 (0.95-2.29)	0.283844	0.149897	0.0582792	0.441951	1.33 (0.99-1.78)	-0.053096	0.481827	0.913623	0.95 (0.37-2.44)	0.322698	0.440852	0.474763	1.38 (0.58-3.28)	TRUE	3.13e-91
Latency-associated peptide transforming growth factor beta 1	LAPTGFB1	Thyroid cancer || id:ebi-a-GCST90018929	20	-0.294848	0.251827	0.256932	0.74 (0.45-1.22)	-0.0981343	0.193348	0.611767	0.91 (0.62-1.32)	-0.175093	0.138838	0.207263	0.820039	0.84 (0.64-1.10)	-0.0522291	0.242772	0.831954	0.95 (0.59-1.53)	-0.122705	0.311103	0.697664	0.88 (0.48-1.63)	TRUE	1.91e-137
Leukemia inhibitory factor	LIF	Thyroid cancer || id:ebi-a-GCST90018929	11	-0.416567	0.400425	0.325334	0.66 (0.30-1.45)	0.10204	0.258516	0.693052	1.11 (0.67-1.84)	0.184966	0.185479	0.318651	0.877161	1.20 (0.84-1.73)	0.0475737	0.369299	0.900053	1.05 (0.51-2.16)	-0.0683547	0.368095	0.856394	0.93 (0.45-1.92)	TRUE	2.7e-52
Leukemia inhibitory factor receptor	LIFR	Thyroid cancer || id:ebi-a-GCST90018929	16	0.240226	0.253253	0.358931	1.27 (0.77-2.09)	0.374969	0.144707	0.0095636	1.45 (1.10-1.93)	0.179327	0.113525	0.114191	0.6985	1.20 (0.96-1.49)	0.299664	0.147529	0.0603442	1.35 (1.01-1.80)	0.0921932	0.305905	0.767263	1.10 (0.60-2.00)	TRUE	6.65e-150
Monocyte chemotactic protein 1	MCP1	Thyroid cancer || id:ebi-a-GCST90018929	22	0.0688945	0.180189	0.706238	1.07 (0.75-1.53)	0.150607	0.135914	0.267814	1.16 (0.89-1.52)	0.199001	0.100633	0.0479849	0.441951	1.22 (1.00-1.49)	0.133036	0.147257	0.376545	1.14 (0.86-1.52)	0.250436	0.240671	0.309906	1.28 (0.80-2.06)	TRUE	1.2e-197
Monocyte chemotactic protein 2	MCP2	Thyroid cancer || id:ebi-a-GCST90018929	29	0.00685972	0.0716329	0.924417	1.01 (0.87-1.16)	0.0228549	0.0768257	0.766092	1.02 (0.88-1.19)	0.0187602	0.0568733	0.741507	0.939752	1.02 (0.91-1.14)	0.0180744	0.0649442	0.782822	1.02 (0.90-1.16)	-0.0666215	0.138699	0.634722	0.94 (0.71-1.23)	TRUE	0
Monocyte chemotactic protein 3	MCP3	Thyroid cancer || id:ebi-a-GCST90018929	18	0.00244619	0.282952	0.993209	1.00 (0.58-1.75)	-0.267989	0.183838	0.144911	0.76 (0.53-1.10)	-0.244402	0.127859	0.0559413	0.441951	0.78 (0.61-1.01)	-0.391475	0.265595	0.15877	0.68 (0.40-1.14)	-0.459103	0.335897	0.189494	0.63 (0.33-1.22)	TRUE	2.71e-129
Monocyte chemotactic protein 4	MCP4	Thyroid cancer || id:ebi-a-GCST90018929	15	-0.218405	0.192511	0.277069	0.80 (0.55-1.17)	-0.13182	0.135894	0.332035	0.88 (0.67-1.14)	0.011662	0.0977747	0.905058	0.963887	1.01 (0.84-1.23)	-0.104327	0.136618	0.457762	0.90 (0.69-1.18)	-0.0847923	0.194625	0.669718	0.92 (0.63-1.35)	TRUE	3.44e-226
Macrophage inflammatory protein 1-alpha	MIP-1A	Thyroid cancer || id:ebi-a-GCST90018929	12	-0.0541449	0.205782	0.797802	0.95 (0.63-1.42)	0.0205554	0.104273	0.843725	1.02 (0.83-1.25)	0.0842432	0.135494	0.534108	0.934498	1.09 (0.83-1.42)	-0.00799625	0.110775	0.943751	0.99 (0.80-1.23)	-0.110974	0.317724	0.733475	0.89 (0.48-1.67)	TRUE	3.48e-257
Matrix metalloproteinase-1	MMP1	Thyroid cancer || id:ebi-a-GCST90018929	15	-0.0118271	0.230703	0.959893	0.99 (0.63-1.55)	-0.064634	0.1762	0.713751	0.94 (0.66-1.32)	-0.0961154	0.128729	0.455275	0.913284	0.91 (0.71-1.17)	0.00982435	0.238597	0.967737	1.01 (0.63-1.61)	0.0259534	0.296451	0.931477	1.03 (0.57-1.83)	TRUE	2.93e-124
Matrix metalloproteinase-10	MMP10	Thyroid cancer || id:ebi-a-GCST90018929	15	-0.0407265	0.155266	0.7972	0.96 (0.71-1.30)	-0.0856183	0.14582	0.557103	0.92 (0.69-1.22)	-0.107861	0.109043	0.322585	0.877161	0.90 (0.72-1.11)	-0.0711144	0.1254	0.579627	0.93 (0.73-1.19)	0.00617137	0.235097	0.979428	1.01 (0.63-1.60)	TRUE	1.36e-256
Neurturin	NRTN	Thyroid cancer || id:ebi-a-GCST90018929	13	-0.275754	0.312469	0.396383	0.76 (0.41-1.40)	0.0110261	0.228579	0.961527	1.01 (0.65-1.58)	-0.167353	0.164091	0.307787	0.877161	0.85 (0.61-1.17)	0.129194	0.358374	0.724739	1.14 (0.56-2.30)	0.168982	0.379937	0.664406	1.18 (0.56-2.49)	TRUE	7.53e-65
Neurotrophin-3	NT-3	Thyroid cancer || id:ebi-a-GCST90018929	18	-0.555106	0.384061	0.167659	0.57 (0.27-1.22)	-0.525891	0.22982	0.0221215	0.59 (0.38-0.93)	-0.381259	0.161679	0.0183673	0.334285	0.68 (0.50-0.94)	-0.619141	0.383515	0.12485	0.54 (0.25-1.14)	-0.741621	0.438577	0.109092	0.48 (0.20-1.13)	TRUE	4.33e-88
Osteoprotegerin	OPG	Thyroid cancer || id:ebi-a-GCST90018929	19	0.243802	0.281836	0.399055	1.28 (0.73-2.22)	-0.179289	0.169506	0.290186	0.84 (0.60-1.17)	-0.0610477	0.123597	0.621358	0.939752	0.94 (0.74-1.20)	-0.162625	0.183483	0.387133	0.85 (0.59-1.22)	-0.25258	0.315186	0.43337	0.78 (0.42-1.44)	TRUE	3.46e-169
Oncostatin-M	OSM	Thyroid cancer || id:ebi-a-GCST90018929	12	0.16475	0.358966	0.656078	1.18 (0.58-2.38)	-0.0192483	0.229646	0.933202	0.98 (0.63-1.54)	0.0290813	0.170026	0.864192	0.961255	1.03 (0.74-1.44)	0.180061	0.313224	0.576951	1.20 (0.65-2.21)	-0.162297	0.358866	0.659877	0.85 (0.42-1.72)	TRUE	3.08e-67
Programmed cell death 1 ligand 1	PDL1	Thyroid cancer || id:ebi-a-GCST90018929	17	-0.344891	0.308989	0.281901	0.71 (0.39-1.30)	0.111447	0.192354	0.56233	1.12 (0.77-1.63)	0.170302	0.132494	0.19867	0.820039	1.19 (0.91-1.54)	-0.0527592	0.26235	0.843153	0.95 (0.57-1.59)	0.474296	0.36742	0.215086	1.61 (0.78-3.30)	TRUE	2.07e-103
Stem cell factor	SCF	Thyroid cancer || id:ebi-a-GCST90018929	28	-0.117259	0.154848	0.455708	0.89 (0.66-1.20)	-0.127683	0.129625	0.324615	0.88 (0.68-1.13)	-0.131681	0.0864131	0.127546	0.72542	0.88 (0.74-1.04)	-0.142702	0.142026	0.323934	0.87 (0.66-1.15)	0.244985	0.235524	0.307486	1.28 (0.81-2.03)	TRUE	2.62e-272
SIR2-like protein 2	SIRT2	Thyroid cancer || id:ebi-a-GCST90018929	13	0.122561	0.363656	0.742441	1.13 (0.55-2.31)	-0.104199	0.242562	0.667505	0.90 (0.56-1.45)	-0.0318548	0.178887	0.858667	0.961255	0.97 (0.68-1.38)	-0.306696	0.409897	0.468735	0.74 (0.33-1.64)	-0.313364	0.395388	0.443427	0.73 (0.34-1.59)	TRUE	5.08e-82
Signaling lymphocytic activation molecule	SLAMF1	Thyroid cancer || id:ebi-a-GCST90018929	24	-0.118356	0.281659	0.678407	0.89 (0.51-1.54)	0.0480655	0.190408	0.800706	1.05 (0.72-1.52)	0.111552	0.128324	0.384682	0.895197	1.12 (0.87-1.44)	0.506152	0.361862	0.175231	1.66 (0.82-3.37)	0.506152	0.425533	0.246396	1.66 (0.72-3.82)	TRUE	6.46e-165
Sulfotransferase 1A1	ST1A1	Thyroid cancer || id:ebi-a-GCST90018929	21	0.267933	0.287153	0.362492	1.31 (0.74-2.30)	-0.328796	0.166909	0.0488487	0.72 (0.52-1.00)	-0.352117	0.113411	0.00190422	0.173284	0.70 (0.56-0.88)	-0.195516	0.220737	0.386283	0.82 (0.53-1.27)	-0.375844	0.288257	0.207093	0.69 (0.39-1.21)	TRUE	2.15e-132
STAM-binding protein	STAMBP	Thyroid cancer || id:ebi-a-GCST90018929	12	0.0556592	0.54604	0.920825	1.06 (0.36-3.08)	0.0327596	0.261756	0.900402	1.03 (0.62-1.73)	-0.0436473	0.198959	0.826356	0.961255	0.96 (0.65-1.41)	0.146338	0.36068	0.692723	1.16 (0.57-2.35)	-0.0493776	0.396749	0.9032	0.95 (0.44-2.07)	TRUE	1.43e-59
Transforming growth factor alpha	TGFA	Thyroid cancer || id:ebi-a-GCST90018929	12	0.149081	0.442045	0.742898	1.16 (0.49-2.76)	0.0678861	0.242154	0.779215	1.07 (0.67-1.72)	0.0471224	0.184014	0.797888	0.961255	1.05 (0.73-1.50)	0.232425	0.340788	0.509331	1.26 (0.65-2.46)	0.225797	0.370254	0.554354	1.25 (0.61-2.59)	TRUE	2.66e-67
Tumor necrosis factor	TNF	Thyroid cancer || id:ebi-a-GCST90018929	17	0.243385	0.378397	0.529805	1.28 (0.61-2.68)	0.0442423	0.221963	0.84201	1.05 (0.68-1.61)	0.135744	0.159672	0.395246	0.895197	1.15 (0.84-1.57)	0.0487049	0.342621	0.888733	1.05 (0.54-2.05)	0.119673	0.361741	0.745069	1.13 (0.55-2.29)	TRUE	1.52e-84
TNF-beta	TNFB	Thyroid cancer || id:ebi-a-GCST90018929	24	-0.130098	0.110765	0.252737	0.88 (0.71-1.09)	-0.0671908	0.0866469	0.438071	0.94 (0.79-1.11)	-0.0117519	0.069742	0.866186	0.961255	0.99 (0.86-1.13)	-0.0709473	0.0846201	0.410423	0.93 (0.79-1.10)	-0.0804888	0.229267	0.728731	0.92 (0.59-1.45)	TRUE	0
Tumor necrosis factor receptor superfamily member 9	TNFRSF9	Thyroid cancer || id:ebi-a-GCST90018929	25	0.018936	0.274776	0.945654	1.02 (0.59-1.75)	-0.200759	0.165111	0.22402	0.82 (0.59-1.13)	-0.110042	0.12324	0.371907	0.895197	0.90 (0.70-1.14)	-0.222375	0.282993	0.439675	0.80 (0.46-1.39)	-0.249493	0.276331	0.375564	0.78 (0.45-1.34)	TRUE	4.72e-126
Tumor necrosis factor ligand superfamily member 14	TNFSF14	Thyroid cancer || id:ebi-a-GCST90018929	25	-0.0248089	0.154038	0.873455	0.98 (0.72-1.32)	0.0890299	0.138245	0.519573	1.09 (0.83-1.43)	0.0455369	0.0959674	0.635141	0.939752	1.05 (0.87-1.26)	0.0767134	0.145522	0.602922	1.08 (0.81-1.44)	-0.00521173	0.212919	0.980674	0.99 (0.66-1.51)	TRUE	1.04e-194
TNF-related apoptosis ligand	TRAIL	Thyroid cancer || id:ebi-a-GCST90018929	24	0.108446	0.138708	0.44265	1.11 (0.85-1.46)	0.0593355	0.112796	0.598858	1.06 (0.85-1.32)	0.0296026	0.0851194	0.728008	0.939752	1.03 (0.87-1.22)	0.0518226	0.111409	0.646193	1.05 (0.85-1.31)	-0.00199407	0.18978	0.991707	1.00 (0.69-1.45)	TRUE	0
TNF-related activation cytokine	TRANCE	Thyroid cancer || id:ebi-a-GCST90018929	26	-0.0312238	0.208386	0.882146	0.97 (0.64-1.46)	0.0167062	0.133997	0.90078	1.02 (0.78-1.32)	0.124152	0.0980032	0.20522	0.820039	1.13 (0.93-1.37)	0.0337656	0.154908	0.82922	1.03 (0.76-1.40)	0.011943	0.223608	0.957829	1.01 (0.65-1.57)	TRUE	9.61e-257
Thymic stromal lymphopoietin	TSLP	Thyroid cancer || id:ebi-a-GCST90018929	14	-0.137524	0.431916	0.755652	0.87 (0.37-2.03)	-0.0531997	0.244379	0.827668	0.95 (0.59-1.53)	-0.066008	0.177514	0.710008	0.939752	0.94 (0.66-1.33)	-0.0491014	0.337459	0.886545	0.95 (0.49-1.84)	0.0370222	0.364658	0.920682	1.04 (0.51-2.12)	TRUE	4.28e-68
Tumor necrosis factor (Ligand) superfamily member 12	TWEAK	Thyroid cancer || id:ebi-a-GCST90018929	26	-0.240147	0.290225	0.416133	0.79 (0.45-1.39)	-0.0510731	0.168766	0.762175	0.95 (0.68-1.32)	0.0506329	0.118339	0.668749	0.939752	1.05 (0.83-1.33)	-0.119939	0.238689	0.619721	0.89 (0.56-1.42)	-0.0699302	0.316045	0.826682	0.93 (0.50-1.73)	TRUE	5.91e-195
Urokinase-type plasminogen activator	uPA	Thyroid cancer || id:ebi-a-GCST90018929	22	0.13655	0.217703	0.537604	1.15 (0.75-1.76)	-0.0351781	0.155735	0.821291	0.97 (0.71-1.31)	-0.0350261	0.11171	0.753867	0.939752	0.97 (0.78-1.20)	-0.18381	0.232482	0.437992	0.83 (0.53-1.31)	-0.21439	0.266946	0.430902	0.81 (0.48-1.36)	TRUE	3.11e-176
Vascular endothelial growth factor A	VEGFA	Thyroid cancer || id:ebi-a-GCST90018929	21	0.154146	0.160567	0.349111	1.17 (0.85-1.60)	0.0857765	0.101735	0.39915	1.09 (0.89-1.33)	0.0785602	0.0861559	0.361854	0.895197	1.08 (0.91-1.28)	0.0817676	0.104501	0.443113	1.09 (0.88-1.33)	0.0592118	0.225504	0.795563	1.06 (0.68-1.65)	TRUE	2.21e-303

## Sheet: Supplementary Table 5
Supplementary Table 5. MR estimates for the association between thyroid diseases on circulating inflammatory cytokines/ proteins.
MR estimates for the association between thyroid diseases on 41 circulating inflammatory cytokines.
exposure	outcome	nsnp	b_MR.Egger	se_MR.Egger	pval_MR.Egger	estimate_MR.Egger	b_Weighted.median	se_Weighted.median	pval_Weighted.median	estimate_Weighted.median	b_Inverse.variance.weighted.	se_Inverse.variance.weighted.	pval_Inverse.variance.weighted.	fdr_Inverse.variance.weighted.	estimate_Inverse.variance.weighted.	b_Weighted.mode	se_Weighted.mode	pval_Weighted.mode	estimate_Weighted.mode	b_Simple.mode	se_Simple.mode	pval_Simple.mode	estimate_Simple.mode	correct_causal_direction	steiger_pval
Graves' disease || id:ebi-a-GCST90018847	meta_filt_RANTES_noBMI.txt	15	0.248363	0.209739	0.257554	1.28 (0.85-1.93)	0.123997	0.0600214	0.0388394	1.13 (1.01-1.27)	0.105502	0.03938	0.00738274	0.129823	1.11 (1.03-1.20)	0.115628	0.0773225	0.157007	1.12 (0.96-1.31)	0.0378775	0.108673	0.732615	1.04 (0.84-1.29)	FALSE	0.00287302
Graves' disease || id:ebi-a-GCST90018847	meta_filt_PDGF_BB_noBMI.txt	16	0.00570356	0.0760457	0.941275	1.01 (0.87-1.17)	0.0701949	0.0327572	0.0321225	1.07 (1.01-1.14)	0.0619598	0.0233558	0.00798116	0.129823	1.06 (1.02-1.11)	0.0839925	0.04378	0.0742821	1.09 (1.00-1.19)	0.106632	0.0567179	0.0796679	1.11 (1.00-1.24)	FALSE	0.700221
Graves' disease || id:ebi-a-GCST90018847	meta_filt_IL_4_noBMI.txt	16	0.0268942	0.0768064	0.731434	1.03 (0.88-1.19)	0.0581664	0.0323147	0.0718611	1.06 (0.99-1.13)	0.0599147	0.0235908	0.0110933	0.129823	1.06 (1.01-1.11)	0.055252	0.0426253	0.214487	1.06 (0.97-1.15)	0.0859667	0.0531029	0.126305	1.09 (0.98-1.21)	FALSE	0.658587
Graves' disease || id:ebi-a-GCST90018847	meta_filt_B_NGF_noBMI.txt	16	0.173349	0.116175	0.157852	1.19 (0.95-1.49)	0.158684	0.048378	0.00103777	1.17 (1.07-1.29)	0.0886056	0.0355413	0.0126657	0.129823	1.09 (1.02-1.17)	0.169626	0.07586	0.0409709	1.18 (1.02-1.37)	0.171448	0.0907789	0.078435	1.19 (0.99-1.42)	FALSE	0.0540534
Graves' disease || id:ebi-a-GCST90018847	meta_filt_MIP_1A_noBMI.txt	16	0.216811	0.116129	0.0829844	1.24 (0.99-1.56)	0.11542	0.0461648	0.0124136	1.12 (1.03-1.23)	0.0819592	0.0355003	0.0209609	0.144916	1.09 (1.01-1.16)	0.150864	0.0658689	0.0369044	1.16 (1.02-1.32)	0.137514	0.0752966	0.0877745	1.15 (0.99-1.33)	FALSE	0.10095
Graves' disease || id:ebi-a-GCST90018847	meta_filt_IL_7_noBMI.txt	16	0.319867	0.118077	0.0169559	1.38 (1.09-1.74)	0.121131	0.0515053	0.0186816	1.13 (1.02-1.25)	0.0795631	0.0360994	0.0275242	0.144916	1.08 (1.01-1.16)	0.174801	0.0733377	0.0308015	1.19 (1.03-1.38)	0.127317	0.0947474	0.199002	1.14 (0.94-1.37)	FALSE	0.0237182
Graves' disease || id:ebi-a-GCST90018847	meta_filt_IL_2RA_noBMI.txt	16	0.30125	0.113663	0.0190147	1.35 (1.08-1.69)	0.0778424	0.0492392	0.1139	1.08 (0.98-1.19)	0.0766303	0.0348043	0.027683	0.144916	1.08 (1.01-1.16)	0.088179	0.0734639	0.248636	1.09 (0.95-1.26)	0.0837257	0.0902397	0.368194	1.09 (0.91-1.30)	FALSE	0.0333734
Graves' disease || id:ebi-a-GCST90018847	meta_filt_IL_17_noBMI.txt	16	0.0598123	0.0815092	0.475175	1.06 (0.90-1.25)	0.0542924	0.0333072	0.103091	1.06 (0.99-1.13)	0.0528632	0.0241007	0.0282762	0.144916	1.05 (1.01-1.11)	0.0559762	0.042625	0.208842	1.06 (0.97-1.15)	0.120303	0.0611604	0.0679626	1.13 (1.00-1.27)	FALSE	0.509094
Graves' disease || id:ebi-a-GCST90018847	meta_filt_SDF_1A_noBMI.txt	16	0.0198339	0.0783757	0.803899	1.02 (0.87-1.19)	0.0628024	0.0323186	0.0519887	1.06 (1.00-1.13)	0.0499043	0.0241029	0.0384087	0.171745	1.05 (1.00-1.10)	0.0683025	0.0448213	0.14834	1.07 (0.98-1.17)	0.0993124	0.0568567	0.101125	1.10 (0.99-1.23)	FALSE	0.924864
Graves' disease || id:ebi-a-GCST90018847	meta_filt_IL_12_P70_noBMI.txt	16	0.0219983	0.0896578	0.809739	1.02 (0.86-1.22)	0.0427376	0.0324833	0.188281	1.04 (0.98-1.11)	0.0468926	0.0233536	0.0446498	0.171745	1.05 (1.00-1.10)	0.0393979	0.0392682	0.331626	1.04 (0.96-1.12)	0.0535858	0.0521055	0.320056	1.06 (0.95-1.17)	FALSE	0.352385
Graves' disease || id:ebi-a-GCST90018847	meta_filt_IFN_G_noBMI.txt	16	0.0142073	0.0788242	0.859547	1.01 (0.87-1.18)	0.0609157	0.0310977	0.0501306	1.06 (1.00-1.13)	0.0457673	0.0242237	0.0588439	0.171745	1.05 (1.00-1.10)	0.0694007	0.0456605	0.149325	1.07 (0.98-1.17)	0.086176	0.0523755	0.120685	1.09 (0.98-1.21)	TRUE	0.645149
Graves' disease || id:ebi-a-GCST90018847	meta_filt_IL_8_noBMI.txt	16	0.0649078	0.115929	0.584399	1.07 (0.85-1.34)	0.0756213	0.0470187	0.107764	1.08 (0.98-1.18)	0.0667605	0.0354628	0.0597617	0.171745	1.07 (1.00-1.15)	0.0746167	0.0607097	0.237977	1.08 (0.96-1.21)	0.0746167	0.0830807	0.38331	1.08 (0.92-1.27)	FALSE	0.333671
Graves' disease || id:ebi-a-GCST90018847	meta_filt_G_CSF_noBMI.txt	16	0.0540599	0.077759	0.498293	1.06 (0.91-1.23)	0.0412385	0.0305176	0.176599	1.04 (0.98-1.11)	0.0441257	0.0238644	0.0644555	0.171745	1.05 (1.00-1.10)	0.0436739	0.0417078	0.311617	1.04 (0.96-1.13)	0.0459835	0.0505506	0.377391	1.05 (0.95-1.16)	TRUE	0.854585
Graves' disease || id:ebi-a-GCST90018847	meta_filt_MCP_1_MCAF_noBMI.txt	16	-0.0517495	0.0760629	0.507378	0.95 (0.82-1.10)	0.0465288	0.0318986	0.144662	1.05 (0.98-1.12)	0.0427884	0.0233617	0.0670163	0.171745	1.04 (1.00-1.09)	0.0444843	0.0438757	0.32672	1.05 (0.96-1.14)	0.0616634	0.0522169	0.256025	1.06 (0.96-1.18)	TRUE	0.959562
Graves' disease || id:ebi-a-GCST90018847	meta_filt_IL_2_noBMI.txt	16	0.132512	0.116869	0.275901	1.14 (0.91-1.44)	0.0692009	0.0488945	0.156978	1.07 (0.97-1.18)	0.0648728	0.0357323	0.069444	0.171745	1.07 (0.99-1.14)	0.0636071	0.0608	0.312049	1.07 (0.95-1.20)	0.0466844	0.0762651	0.549617	1.05 (0.90-1.22)	FALSE	0.204076
Graves' disease || id:ebi-a-GCST90018847	meta_filt_IL_6_noBMI.txt	16	0.0286207	0.0764477	0.713729	1.03 (0.89-1.20)	0.0387555	0.0294282	0.187855	1.04 (0.98-1.10)	0.0424113	0.0234877	0.0709679	0.171745	1.04 (1.00-1.09)	0.0377054	0.0387307	0.34573	1.04 (0.96-1.12)	0.0641799	0.0460918	0.18409	1.07 (0.97-1.17)	TRUE	0.282505
Graves' disease || id:ebi-a-GCST90018847	meta_filt_IP_10_noBMI.txt	16	0.127437	0.144192	0.391728	1.14 (0.86-1.51)	0.0244473	0.0542097	0.652007	1.02 (0.92-1.14)	0.0614335	0.0347784	0.0773243	0.171745	1.06 (0.99-1.14)	-0.0239171	0.0921807	0.798808	0.98 (0.81-1.17)	-0.0414958	0.104624	0.697235	0.96 (0.78-1.18)	FALSE	0.0133351
Graves' disease || id:ebi-a-GCST90018847	meta_filt_FGF_BASIC_noBMI.txt	16	0.0469008	0.0843487	0.586965	1.05 (0.89-1.24)	0.0656426	0.0332294	0.0482182	1.07 (1.00-1.14)	0.0430264	0.0243822	0.0776202	0.171745	1.04 (1.00-1.10)	0.0693621	0.0487197	0.175002	1.07 (0.97-1.18)	0.0678893	0.053278	0.221964	1.07 (0.96-1.19)	FALSE	0.553187
Graves' disease || id:ebi-a-GCST90018847	meta_filt_IL_1B_noBMI.txt	16	0.252135	0.120156	0.0544951	1.29 (1.02-1.63)	0.107274	0.0480621	0.0256155	1.11 (1.01-1.22)	0.0643436	0.0367033	0.0795891	0.171745	1.07 (0.99-1.15)	0.106336	0.0620533	0.107181	1.11 (0.98-1.26)	0.108284	0.0728064	0.157657	1.11 (0.97-1.29)	FALSE	0.09455
Graves' disease || id:ebi-a-GCST90018847	meta_filt_TNF_A_noBMI.txt	16	0.161279	0.117621	0.1919	1.18 (0.93-1.48)	0.0910345	0.0484622	0.0603177	1.10 (1.00-1.20)	0.0615094	0.0359202	0.0868248	0.177991	1.06 (0.99-1.14)	0.0789828	0.0613306	0.217323	1.08 (0.96-1.22)	0.108994	0.0807965	0.197353	1.12 (0.95-1.31)	FALSE	0.111923
Graves' disease || id:ebi-a-GCST90018847	meta_filt_IL_13_noBMI.txt	16	0.0946074	0.1336	0.49048	1.10 (0.85-1.43)	0.092626	0.0486998	0.0571738	1.10 (1.00-1.21)	0.0594097	0.0354025	0.0933238	0.182204	1.06 (0.99-1.14)	0.0930005	0.061148	0.14908	1.10 (0.97-1.24)	0.0951593	0.0737137	0.21627	1.10 (0.95-1.27)	FALSE	0.0392679
Graves' disease || id:ebi-a-GCST90018847	meta_filt_IL_5_noBMI.txt	16	0.201952	0.118814	0.111282	1.22 (0.97-1.54)	0.0607465	0.0497645	0.222207	1.06 (0.96-1.17)	0.0580302	0.0363506	0.1104	0.197999	1.06 (0.99-1.14)	0.0375749	0.0738926	0.618494	1.04 (0.90-1.20)	0.00872591	0.0862051	0.920714	1.01 (0.85-1.19)	FALSE	0.136848
Graves' disease || id:ebi-a-GCST90018847	meta_filt_IL_10_noBMI.txt	16	0.0360394	0.0787276	0.654139	1.04 (0.89-1.21)	0.0586637	0.0324663	0.0707768	1.06 (1.00-1.13)	0.0385779	0.0242112	0.111073	0.197999	1.04 (0.99-1.09)	0.05794	0.0390491	0.158576	1.06 (0.98-1.14)	0.0590172	0.0489429	0.246557	1.06 (0.96-1.17)	TRUE	0.806398
Graves' disease || id:ebi-a-GCST90018847	meta_filt_MIF_noBMI.txt	16	-0.0461319	0.116446	0.697954	0.95 (0.76-1.20)	0.0500916	0.0497605	0.314102	1.05 (0.95-1.16)	0.0534512	0.0356576	0.13387	0.228695	1.05 (0.98-1.13)	0.0304852	0.0680881	0.660745	1.03 (0.90-1.18)	0.0556913	0.08187	0.506716	1.06 (0.90-1.24)	FALSE	0.414386
Graves' disease || id:ebi-a-GCST90018847	meta_filt_MIP_1B_noBMI.txt	16	0.040843	0.0920807	0.664141	1.04 (0.87-1.25)	0.00938046	0.0339941	0.782591	1.01 (0.94-1.08)	0.0313241	0.0233498	0.179753	0.294795	1.03 (0.99-1.08)	0.0210514	0.0625721	0.741204	1.02 (0.90-1.15)	0.00937615	0.0676335	0.891585	1.01 (0.88-1.15)	FALSE	0.420874
Graves' disease || id:ebi-a-GCST90018847	meta_filt_MIG_noBMI.txt	15	0.159289	0.15698	0.328758	1.17 (0.86-1.60)	0.0666016	0.0517366	0.197982	1.07 (0.97-1.18)	0.047582	0.0378699	0.20895	0.329497	1.05 (0.97-1.13)	0.0719984	0.062421	0.268046	1.07 (0.95-1.21)	0.0358204	0.0841401	0.676782	1.04 (0.88-1.22)	FALSE	0.403268
Graves' disease || id:ebi-a-GCST90018847	meta_filt_EOTAXIN_noBMI.txt	16	-0.140256	0.0767074	0.0888629	0.87 (0.75-1.01)	0.0214005	0.0353698	0.545145	1.02 (0.95-1.09)	0.0279881	0.0234993	0.233648	0.354799	1.03 (0.98-1.08)	-0.0390353	0.0493225	0.441028	0.96 (0.87-1.06)	0.0865872	0.075145	0.267245	1.09 (0.94-1.26)	FALSE	0.504924
Graves' disease || id:ebi-a-GCST90018847	meta_filt_IL_1RA_noBMI.txt	16	0.151233	0.125972	0.249852	1.16 (0.91-1.49)	0.0644581	0.0482999	0.182027	1.07 (0.97-1.17)	0.0346154	0.0350362	0.323157	0.467937	1.04 (0.97-1.11)	0.0728026	0.0607219	0.249145	1.08 (0.95-1.21)	0.0706594	0.0738653	0.353935	1.07 (0.93-1.24)	FALSE	0.0795195
Graves' disease || id:ebi-a-GCST90018847	meta_filt_IL_18_noBMI.txt	16	0.127656	0.114452	0.283473	1.14 (0.91-1.42)	0.0374365	0.0459413	0.415142	1.04 (0.95-1.14)	0.0340351	0.0350104	0.33098	0.467937	1.03 (0.97-1.11)	0.0460386	0.0619818	0.469091	1.05 (0.93-1.18)	0.0237191	0.0712738	0.7439	1.02 (0.89-1.18)	FALSE	0.183224
Graves' disease || id:ebi-a-GCST90018847	meta_filt_IL_16_noBMI.txt	16	0.269842	0.116446	0.0361432	1.31 (1.04-1.65)	0.0420583	0.0513938	0.413155	1.04 (0.94-1.15)	0.0331014	0.035665	0.353346	0.482906	1.03 (0.96-1.11)	0.0407944	0.0739859	0.589492	1.04 (0.90-1.20)	0.0300463	0.080338	0.713639	1.03 (0.88-1.21)	FALSE	0.202562
Graves' disease || id:ebi-a-GCST90018847	meta_filt_HGF_noBMI.txt	16	0.0298939	0.081133	0.718046	1.03 (0.88-1.21)	-0.000507957	0.0313645	0.987079	1.00 (0.94-1.06)	-0.0200507	0.0233215	0.389926	0.500513	0.98 (0.94-1.03)	0.00290629	0.0392925	0.942015	1.00 (0.93-1.08)	0.00813032	0.0470345	0.865073	1.01 (0.92-1.11)	FALSE	0.829878
Graves' disease || id:ebi-a-GCST90018847	meta_filt_SCF_noBMI.txt	16	0.0504269	0.0759983	0.517771	1.05 (0.91-1.22)	-0.011508	0.0327652	0.725418	0.99 (0.93-1.05)	-0.0200238	0.0233256	0.390644	0.500513	0.98 (0.94-1.03)	-0.0141621	0.0461449	0.763135	0.99 (0.90-1.08)	-0.0946439	0.0583696	0.125745	0.91 (0.81-1.02)	TRUE	0.680876
Graves' disease || id:ebi-a-GCST90018847	meta_filt_GROA_noBMI.txt	16	-0.0695746	0.116826	0.560986	0.93 (0.74-1.17)	-0.0216888	0.0496758	0.662396	0.98 (0.89-1.08)	-0.0248396	0.0355277	0.484452	0.601896	0.98 (0.91-1.05)	-0.0104626	0.0644089	0.873127	0.99 (0.87-1.12)	0.00862082	0.0828289	0.918485	1.01 (0.86-1.19)	FALSE	0.197768
Graves' disease || id:ebi-a-GCST90018847	meta_filt_M_CSF_noBMI.txt	16	-0.100007	0.139241	0.48443	0.90 (0.69-1.19)	-0.040722	0.0584721	0.486156	0.96 (0.86-1.08)	-0.0238075	0.0425142	0.575487	0.685676	0.98 (0.90-1.06)	-0.0572995	0.0844093	0.507585	0.94 (0.80-1.11)	-0.0532248	0.0950389	0.583725	0.95 (0.79-1.14)	FALSE	0.260856
Graves' disease || id:ebi-a-GCST90018847	meta_filt_SCGF_B_noBMI.txt	16	-0.0848379	0.131414	0.528994	0.92 (0.71-1.19)	-0.0139882	0.0474681	0.768233	0.99 (0.90-1.08)	0.0182009	0.0347744	0.600695	0.685676	1.02 (0.95-1.09)	-0.000497939	0.056822	0.993124	1.00 (0.89-1.12)	0.0261713	0.0764095	0.736717	1.03 (0.88-1.19)	FALSE	0.0665136
Graves' disease || id:ebi-a-GCST90018847	meta_filt_VEGF_noBMI.txt	16	-0.018978	0.0856862	0.827915	0.98 (0.83-1.16)	0.0111505	0.0349405	0.74963	1.01 (0.94-1.08)	0.0131412	0.0252015	0.602057	0.685676	1.01 (0.96-1.06)	0.00847102	0.0398391	0.834478	1.01 (0.93-1.09)	0.0384424	0.0566942	0.508055	1.04 (0.93-1.16)	FALSE	0.748138
Graves' disease || id:ebi-a-GCST90018847	meta_filt_CTACK_noBMI.txt	16	-0.175631	0.114314	0.146731	0.84 (0.67-1.05)	0.0281072	0.0476608	0.55537	1.03 (0.94-1.13)	0.01654	0.0349702	0.636232	0.705014	1.02 (0.95-1.09)	0.056627	0.091843	0.546768	1.06 (0.88-1.27)	0.0601856	0.0866673	0.498019	1.06 (0.90-1.26)	FALSE	0.349308
Graves' disease || id:ebi-a-GCST90018847	meta_filt_MCP_3_noBMI.txt	16	0.00982105	0.205552	0.962567	1.01 (0.67-1.51)	-0.0797628	0.0907863	0.37963	0.92 (0.77-1.10)	-0.0263851	0.0635319	0.677919	0.731439	0.97 (0.86-1.10)	-0.12273	0.131662	0.366016	0.88 (0.68-1.14)	0.14251	0.158406	0.382524	1.15 (0.85-1.57)	FALSE	0.0825884
Graves' disease || id:ebi-a-GCST90018847	meta_filt_IL_9_noBMI.txt	16	-0.0745947	0.142371	0.608512	0.93 (0.70-1.23)	-0.00857913	0.0497173	0.862999	0.99 (0.90-1.09)	0.0115561	0.0350252	0.741449	0.779472	1.01 (0.94-1.08)	-0.0228247	0.063173	0.722911	0.98 (0.86-1.11)	-0.020513	0.0768014	0.793035	0.98 (0.84-1.14)	FALSE	0.0340364
Graves' disease || id:ebi-a-GCST90018847	meta_filt_TNF_B_noBMI.txt	16	-0.0347639	0.175194	0.845561	0.97 (0.69-1.36)	-0.0177472	0.070533	0.801338	0.98 (0.86-1.13)	-0.0141673	0.0534863	0.791104	0.810882	0.99 (0.89-1.09)	-0.0282314	0.0932318	0.766195	0.97 (0.81-1.17)	-0.0363935	0.107492	0.739626	0.96 (0.78-1.19)	FALSE	0.260642
Graves' disease || id:ebi-a-GCST90018847	meta_filt_TRAIL_noBMI.txt	16	0.0575725	0.0761186	0.461976	1.06 (0.91-1.23)	0.00124761	0.0313903	0.968296	1.00 (0.94-1.06)	-0.00185865	0.0233897	0.936663	0.936663	1.00 (0.95-1.04)	-0.00121114	0.0408723	0.976751	1.00 (0.92-1.08)	-0.0328833	0.0526742	0.541825	0.97 (0.87-1.07)	TRUE	0.842126
Hashimoto thyroiditis || id:ebi-a-GCST90018855	meta_filt_IP_10_noBMI.txt	7	0.296262	0.147979	0.101671	1.34 (1.01-1.80)	0.210503	0.075862	0.00552321	1.23 (1.06-1.43)	0.21329	0.0590108	0.000301024	0.012342	1.24 (1.10-1.39)	0.322499	0.105329	0.0221731	1.38 (1.12-1.70)	0.0753531	0.119802	0.552541	1.08 (0.85-1.36)	FALSE	0.0682892
Hashimoto thyroiditis || id:ebi-a-GCST90018855	meta_filt_IL_2RA_noBMI.txt	7	0.21355	0.182785	0.295353	1.24 (0.87-1.77)	0.206687	0.0820008	0.0117174	1.23 (1.05-1.44)	0.183577	0.0590904	0.00189185	0.0387829	1.20 (1.07-1.35)	0.287464	0.131878	0.0720832	1.33 (1.03-1.73)	0.0725889	0.161174	0.668256	1.08 (0.78-1.47)	FALSE	0.0659772
Hashimoto thyroiditis || id:ebi-a-GCST90018855	meta_filt_MIG_noBMI.txt	7	0.489791	0.201032	0.0589153	1.63 (1.10-2.42)	0.137246	0.0960937	0.153219	1.15 (0.95-1.38)	0.234966	0.0861097	0.00635892	0.0869053	1.26 (1.07-1.50)	0.0620756	0.243186	0.807047	1.06 (0.66-1.71)	0.0958715	0.140918	0.521664	1.10 (0.83-1.45)	FALSE	0.00250635
Hashimoto thyroiditis || id:ebi-a-GCST90018855	meta_filt_RANTES_noBMI.txt	7	-0.25668	0.153189	0.154671	0.77 (0.57-1.04)	-0.203512	0.0777073	0.00881977	0.82 (0.70-0.95)	-0.156017	0.0611384	0.0107149	0.109828	0.86 (0.76-0.96)	-0.203391	0.0841324	0.0520388	0.82 (0.69-0.96)	-0.206319	0.110642	0.111488	0.81 (0.65-1.01)	FALSE	0.259587
Hashimoto thyroiditis || id:ebi-a-GCST90018855	meta_filt_B_NGF_noBMI.txt	7	0.266089	0.205327	0.251593	1.30 (0.87-1.95)	0.174526	0.0830597	0.0356229	1.19 (1.01-1.40)	0.14764	0.0604049	0.0145187	0.119054	1.16 (1.03-1.30)	0.176269	0.0917585	0.103121	1.19 (1.00-1.43)	0.264489	0.129197	0.0865799	1.30 (1.01-1.68)	FALSE	0.0875019
Hashimoto thyroiditis || id:ebi-a-GCST90018855	meta_filt_IL_16_noBMI.txt	7	0.293224	0.151586	0.110867	1.34 (1.00-1.80)	0.199956	0.0796793	0.0120898	1.22 (1.04-1.43)	0.129964	0.0604665	0.0316058	0.215973	1.14 (1.01-1.28)	0.220989	0.10029	0.0697658	1.25 (1.02-1.52)	0.181869	0.114324	0.162753	1.20 (0.96-1.50)	FALSE	0.353409
Hashimoto thyroiditis || id:ebi-a-GCST90018855	meta_filt_VEGF_noBMI.txt	7	-0.0156317	0.144554	0.918092	0.98 (0.74-1.31)	-0.0497601	0.0558805	0.373212	0.95 (0.85-1.06)	-0.0873261	0.0427333	0.0410014	0.240151	0.92 (0.84-1.00)	-0.0309307	0.0642258	0.647157	0.97 (0.85-1.10)	-0.041771	0.080026	0.620394	0.96 (0.82-1.12)	FALSE	0.616265
Hashimoto thyroiditis || id:ebi-a-GCST90018855	meta_filt_SDF_1A_noBMI.txt	7	0.072486	0.101986	0.509011	1.08 (0.88-1.31)	0.0742607	0.0505852	0.142096	1.08 (0.98-1.19)	0.0778288	0.0408312	0.0566359	0.290259	1.08 (1.00-1.17)	0.0712289	0.0570012	0.257979	1.07 (0.96-1.20)	0.0864374	0.0681212	0.251486	1.09 (0.95-1.25)	TRUE	0.340467
Hashimoto thyroiditis || id:ebi-a-GCST90018855	meta_filt_EOTAXIN_noBMI.txt	7	-0.158432	0.111796	0.215626	0.85 (0.69-1.06)	-0.0588957	0.0505952	0.244401	0.94 (0.85-1.04)	-0.0586135	0.0398685	0.141516	0.644683	0.94 (0.87-1.02)	-0.0589915	0.0546951	0.322227	0.94 (0.85-1.05)	-0.0769426	0.071834	0.325299	0.93 (0.80-1.07)	TRUE	0.740733
Hashimoto thyroiditis || id:ebi-a-GCST90018855	meta_filt_MIF_noBMI.txt	7	-0.0549682	0.151717	0.731932	0.95 (0.70-1.27)	0.0127873	0.0790817	0.871545	1.01 (0.87-1.18)	0.0704441	0.0605576	0.244726	0.901321	1.07 (0.95-1.21)	0.00330002	0.0850215	0.970298	1.00 (0.85-1.19)	-0.000442847	0.11532	0.997061	1.00 (0.80-1.25)	FALSE	0.971852
Hashimoto thyroiditis || id:ebi-a-GCST90018855	meta_filt_IL_5_noBMI.txt	7	0.118392	0.185568	0.551545	1.13 (0.78-1.62)	0.0758935	0.0812232	0.350107	1.08 (0.92-1.27)	0.0657696	0.0617382	0.286741	0.901321	1.07 (0.95-1.21)	0.0687897	0.111195	0.558893	1.07 (0.86-1.33)	-0.0560857	0.147387	0.716658	0.95 (0.71-1.26)	FALSE	0.490133
Hashimoto thyroiditis || id:ebi-a-GCST90018855	meta_filt_IL_1RA_noBMI.txt	7	0.0842267	0.176479	0.653307	1.09 (0.77-1.54)	0.00806352	0.0821569	0.921815	1.01 (0.86-1.18)	-0.0623752	0.0594593	0.29416	0.901321	0.94 (0.84-1.06)	0.0777037	0.126836	0.562604	1.08 (0.84-1.39)	-0.18976	0.164531	0.292637	0.83 (0.60-1.14)	FALSE	0.46302
Hashimoto thyroiditis || id:ebi-a-GCST90018855	meta_filt_TNF_A_noBMI.txt	7	0.034744	0.205798	0.872551	1.04 (0.69-1.55)	0.113844	0.0791994	0.150593	1.12 (0.96-1.31)	0.0596423	0.0610526	0.328619	0.901321	1.06 (0.94-1.20)	0.0511871	0.0999807	0.626964	1.05 (0.87-1.28)	0.0835062	0.134346	0.557084	1.09 (0.84-1.41)	FALSE	0.36136
Hashimoto thyroiditis || id:ebi-a-GCST90018855	meta_filt_IL_4_noBMI.txt	7	0.0230734	0.125564	0.861423	1.02 (0.80-1.31)	0.0522302	0.0508588	0.304437	1.05 (0.95-1.16)	0.0360394	0.0399978	0.36757	0.901321	1.04 (0.96-1.12)	0.0568373	0.052167	0.317734	1.06 (0.96-1.17)	0.091246	0.0697821	0.238881	1.10 (0.96-1.26)	TRUE	0.631641
Hashimoto thyroiditis || id:ebi-a-GCST90018855	meta_filt_IL_10_noBMI.txt	7	-0.0429542	0.102463	0.692458	0.96 (0.78-1.17)	-0.0266653	0.0517317	0.606236	0.97 (0.88-1.08)	-0.0361867	0.0410009	0.377461	0.901321	0.96 (0.89-1.05)	-0.0135449	0.0628355	0.836471	0.99 (0.87-1.12)	-0.0135449	0.0741735	0.861117	0.99 (0.85-1.14)	TRUE	0.286565
Hashimoto thyroiditis || id:ebi-a-GCST90018855	meta_filt_G_CSF_noBMI.txt	7	0.0414934	0.136676	0.773668	1.04 (0.80-1.36)	0.0224826	0.0520801	0.665965	1.02 (0.92-1.13)	0.0329392	0.0404802	0.41581	0.901321	1.03 (0.95-1.12)	0.0381531	0.0583983	0.537762	1.04 (0.93-1.16)	0.0333632	0.0823824	0.699536	1.03 (0.88-1.22)	TRUE	0.796135
Hashimoto thyroiditis || id:ebi-a-GCST90018855	meta_filt_CTACK_noBMI.txt	7	-0.307502	0.14884	0.0937153	0.74 (0.55-0.98)	-0.071572	0.0807232	0.375275	0.93 (0.79-1.09)	-0.0462906	0.0594046	0.435836	0.901321	0.95 (0.85-1.07)	-0.102395	0.0927293	0.311794	0.90 (0.75-1.08)	-0.0229109	0.136397	0.872124	0.98 (0.75-1.28)	FALSE	0.625097
Hashimoto thyroiditis || id:ebi-a-GCST90018855	meta_filt_SCGF_B_noBMI.txt	7	-0.0510711	0.147896	0.743908	0.95 (0.71-1.27)	0.0434533	0.0772859	0.573952	1.04 (0.90-1.22)	0.0454343	0.0589848	0.441139	0.901321	1.05 (0.93-1.17)	-0.0489205	0.0979762	0.635338	0.95 (0.79-1.15)	0.1685	0.112605	0.18519	1.18 (0.95-1.48)	TRUE	0.810677
Hashimoto thyroiditis || id:ebi-a-GCST90018855	meta_filt_MIP_1A_noBMI.txt	7	0.108856	0.190845	0.593089	1.12 (0.77-1.62)	0.116477	0.0816987	0.153959	1.12 (0.96-1.32)	0.0461169	0.0603158	0.444515	0.901321	1.05 (0.93-1.18)	0.142223	0.10711	0.232517	1.15 (0.93-1.42)	-0.139382	0.148416	0.383915	0.87 (0.65-1.16)	FALSE	0.492496
Hashimoto thyroiditis || id:ebi-a-GCST90018855	meta_filt_MCP_1_MCAF_noBMI.txt	5	-0.136677	0.12486	0.353686	0.87 (0.68-1.11)	-0.0297779	0.0494227	0.546832	0.97 (0.88-1.07)	-0.0306544	0.0421206	0.466751	0.901321	0.97 (0.89-1.05)	-0.0248423	0.0604549	0.70219	0.98 (0.87-1.10)	0.0168551	0.0704288	0.822619	1.02 (0.89-1.17)	TRUE	0.142549
Hashimoto thyroiditis || id:ebi-a-GCST90018855	meta_filt_TRAIL_noBMI.txt	7	0.121347	0.105528	0.302193	1.13 (0.92-1.39)	0.0295742	0.052224	0.571192	1.03 (0.93-1.14)	0.0280604	0.0396992	0.479675	0.901321	1.03 (0.95-1.11)	0.0379164	0.0537826	0.507245	1.04 (0.93-1.15)	-0.116884	0.0821091	0.204443	0.89 (0.76-1.05)	TRUE	0.45102
Hashimoto thyroiditis || id:ebi-a-GCST90018855	meta_filt_HGF_noBMI.txt	7	0.0112989	0.0990356	0.913607	1.01 (0.83-1.23)	0.000497673	0.0486358	0.991836	1.00 (0.91-1.10)	-0.0252624	0.0395829	0.523334	0.901321	0.98 (0.90-1.05)	0.00291614	0.0531737	0.958045	1.00 (0.90-1.11)	-0.0116577	0.0687161	0.870861	0.99 (0.86-1.13)	TRUE	0.061374
Hashimoto thyroiditis || id:ebi-a-GCST90018855	meta_filt_IL_8_noBMI.txt	7	-0.0230045	0.192329	0.90945	0.98 (0.67-1.42)	0.0806008	0.0822921	0.327358	1.08 (0.92-1.27)	-0.0384333	0.0602536	0.523565	0.901321	0.96 (0.86-1.08)	0.103814	0.120609	0.422436	1.11 (0.88-1.41)	0.110435	0.153645	0.499305	1.12 (0.83-1.51)	FALSE	0.516947
Hashimoto thyroiditis || id:ebi-a-GCST90018855	meta_filt_MIP_1B_noBMI.txt	7	0.0611785	0.137859	0.67575	1.06 (0.81-1.39)	0.000847388	0.0540363	0.987488	1.00 (0.90-1.11)	0.0250182	0.0396065	0.527603	0.901321	1.03 (0.95-1.11)	-0.04257	0.0693958	0.562105	0.96 (0.84-1.10)	-0.0819003	0.0925788	0.41039	0.92 (0.77-1.10)	TRUE	0.797068
Hashimoto thyroiditis || id:ebi-a-GCST90018855	meta_filt_GROA_noBMI.txt	7	-0.111794	0.187142	0.57628	0.89 (0.62-1.29)	-0.0632768	0.0767558	0.409717	0.94 (0.81-1.09)	-0.0337669	0.0604089	0.576181	0.944937	0.97 (0.86-1.09)	-0.0647672	0.0818716	0.459016	0.94 (0.80-1.10)	-0.0647672	0.103736	0.55538	0.94 (0.76-1.15)	FALSE	0.539597
Hashimoto thyroiditis || id:ebi-a-GCST90018855	meta_filt_IL_9_noBMI.txt	7	-0.062886	0.207526	0.774072	0.94 (0.63-1.41)	0.0116446	0.0743587	0.87556	1.01 (0.87-1.17)	0.0260852	0.0594625	0.660892	0.964571	1.03 (0.91-1.15)	0.0167017	0.0745593	0.830186	1.02 (0.88-1.18)	0.0192102	0.0891068	0.836452	1.02 (0.86-1.21)	FALSE	0.367937
Hashimoto thyroiditis || id:ebi-a-GCST90018855	meta_filt_MCP_3_noBMI.txt	7	-0.381048	0.26631	0.211883	0.68 (0.41-1.15)	-0.118882	0.132817	0.370745	0.89 (0.68-1.15)	-0.0467918	0.107156	0.66235	0.964571	0.95 (0.77-1.18)	-0.121352	0.143112	0.428988	0.89 (0.67-1.17)	-0.116648	0.161909	0.498338	0.89 (0.65-1.22)	FALSE	0.409057
Hashimoto thyroiditis || id:ebi-a-GCST90018855	meta_filt_SCF_noBMI.txt	7	0.0437113	0.0989547	0.677135	1.04 (0.86-1.27)	0.0298107	0.0491402	0.544085	1.03 (0.94-1.13)	0.0145313	0.0395669	0.713425	0.964571	1.01 (0.94-1.10)	0.0493922	0.0567414	0.4175	1.05 (0.94-1.17)	0.0637362	0.0641141	0.358556	1.07 (0.94-1.21)	TRUE	0.0563161
Hashimoto thyroiditis || id:ebi-a-GCST90018855	meta_filt_IL_17_noBMI.txt	7	0.0231421	0.144278	0.878845	1.02 (0.77-1.36)	0.0369632	0.0516684	0.474366	1.04 (0.94-1.15)	0.0144886	0.040895	0.723124	0.964571	1.01 (0.94-1.10)	0.0319665	0.0567285	0.593514	1.03 (0.92-1.15)	0.0557796	0.0745919	0.482852	1.06 (0.91-1.22)	TRUE	0.857406
Hashimoto thyroiditis || id:ebi-a-GCST90018855	meta_filt_IL_7_noBMI.txt	7	0.17025	0.242028	0.513183	1.19 (0.74-1.91)	0.0882476	0.0923853	0.33947	1.09 (0.91-1.31)	0.0302437	0.091472	0.740921	0.964571	1.03 (0.86-1.23)	0.189086	0.125633	0.183013	1.21 (0.94-1.55)	-0.17777	0.196792	0.401156	0.84 (0.57-1.23)	FALSE	0.146881
Hashimoto thyroiditis || id:ebi-a-GCST90018855	meta_filt_IL_12_P70_noBMI.txt	7	-0.0519567	0.129215	0.704228	0.95 (0.74-1.22)	-0.014982	0.0524481	0.775144	0.99 (0.89-1.09)	-0.00911776	0.0396413	0.818086	0.964571	0.99 (0.92-1.07)	-0.00178923	0.0646185	0.978808	1.00 (0.88-1.13)	-0.0610043	0.0777472	0.462505	0.94 (0.81-1.10)	TRUE	0.618387
Hashimoto thyroiditis || id:ebi-a-GCST90018855	meta_filt_IL_6_noBMI.txt	7	0.0322796	0.0995696	0.758916	1.03 (0.85-1.26)	0.0199758	0.0488298	0.682473	1.02 (0.93-1.12)	0.00914857	0.0398339	0.81835	0.964571	1.01 (0.93-1.09)	0.0479419	0.0603874	0.457491	1.05 (0.93-1.18)	0.0695335	0.0685316	0.349441	1.07 (0.94-1.23)	TRUE	0.1005
Hashimoto thyroiditis || id:ebi-a-GCST90018855	meta_filt_IFN_G_noBMI.txt	7	0.10733	0.143788	0.488988	1.11 (0.84-1.48)	0.0627489	0.0515814	0.223793	1.06 (0.96-1.18)	0.00931592	0.0410819	0.820607	0.964571	1.01 (0.93-1.09)	0.0676326	0.051303	0.235492	1.07 (0.97-1.18)	0.0722054	0.0674774	0.325735	1.07 (0.94-1.23)	TRUE	0.969144
Hashimoto thyroiditis || id:ebi-a-GCST90018855	meta_filt_IL_1B_noBMI.txt	7	-0.0348576	0.243816	0.891899	0.97 (0.60-1.56)	-0.0723737	0.0890305	0.41627	0.93 (0.78-1.11)	0.0129183	0.0624951	0.836237	0.964571	1.01 (0.90-1.15)	-0.191162	0.141368	0.225043	0.83 (0.63-1.09)	-0.177851	0.163657	0.318873	0.84 (0.61-1.15)	FALSE	0.192922
Hashimoto thyroiditis || id:ebi-a-GCST90018855	meta_filt_M_CSF_noBMI.txt	7	-0.155392	0.181527	0.431084	0.86 (0.60-1.22)	-0.0467682	0.0902054	0.604135	0.95 (0.80-1.14)	0.0135063	0.0721609	0.851528	0.964571	1.01 (0.88-1.17)	-0.0420569	0.0993238	0.686738	0.96 (0.79-1.16)	-0.0420569	0.11213	0.720506	0.96 (0.77-1.19)	TRUE	0.883944
Hashimoto thyroiditis || id:ebi-a-GCST90018855	meta_filt_PDGF_BB_noBMI.txt	7	-0.00668004	0.0990663	0.948853	0.99 (0.82-1.21)	0.00529648	0.0492934	0.914434	1.01 (0.91-1.11)	-0.00563857	0.0396213	0.886834	0.964571	0.99 (0.92-1.07)	0.0126404	0.0554833	0.827349	1.01 (0.91-1.13)	-0.00373484	0.0695274	0.958904	1.00 (0.87-1.14)	TRUE	0.0766267
Hashimoto thyroiditis || id:ebi-a-GCST90018855	meta_filt_IL_18_noBMI.txt	7	0.0936613	0.214384	0.680417	1.10 (0.72-1.67)	0.107925	0.0839191	0.198424	1.11 (0.95-1.31)	-0.00734805	0.0594465	0.901626	0.964571	0.99 (0.88-1.12)	0.109573	0.102102	0.324448	1.12 (0.91-1.36)	0.115866	0.133897	0.420102	1.12 (0.86-1.46)	FALSE	0.31995
Hashimoto thyroiditis || id:ebi-a-GCST90018855	meta_filt_IL_2_noBMI.txt	7	0.115639	0.191395	0.572082	1.12 (0.77-1.63)	0.0175216	0.0777265	0.821648	1.02 (0.87-1.19)	-0.00574398	0.0607036	0.924614	0.964571	0.99 (0.88-1.12)	0.0485376	0.0859443	0.59271	1.05 (0.89-1.24)	0.0434415	0.105714	0.695394	1.04 (0.85-1.28)	FALSE	0.491626
Hashimoto thyroiditis || id:ebi-a-GCST90018855	meta_filt_TNF_B_noBMI.txt	7	0.0663196	0.22867	0.783442	1.07 (0.68-1.67)	-0.0212806	0.113938	0.851839	0.98 (0.78-1.22)	-0.00547364	0.0908885	0.951978	0.964571	0.99 (0.83-1.19)	-0.019098	0.125729	0.884246	0.98 (0.77-1.26)	0.0464802	0.147113	0.762744	1.05 (0.79-1.40)	TRUE	0.912259
Hashimoto thyroiditis || id:ebi-a-GCST90018855	meta_filt_IL_13_noBMI.txt	7	-0.0996229	0.214059	0.661213	0.91 (0.60-1.38)	-0.0235616	0.0832138	0.777066	0.98 (0.83-1.15)	-0.00290375	0.0601523	0.961499	0.964571	1.00 (0.89-1.12)	-0.138407	0.116894	0.281172	0.87 (0.69-1.09)	-0.090575	0.13137	0.516294	0.91 (0.71-1.18)	FALSE	0.333819
Hashimoto thyroiditis || id:ebi-a-GCST90018855	meta_filt_FGF_BASIC_noBMI.txt	7	0.0439345	0.172913	0.809548	1.04 (0.74-1.47)	0.0179057	0.0564205	0.750969	1.02 (0.91-1.14)	-0.00282604	0.0636242	0.964571	0.964571	1.00 (0.88-1.13)	0.0208098	0.069006	0.773162	1.02 (0.89-1.17)	0.0451119	0.0905403	0.636041	1.05 (0.88-1.25)	FALSE	0.653817
Thyroid cancer || id:ebi-a-GCST90018929	meta_filt_IL_18_noBMI.txt	12	0.0424953	0.0689642	0.551534	1.04 (0.91-1.19)	0.076723	0.0344659	0.0260106	1.08 (1.01-1.16)	0.072905	0.0239202	0.00230486	0.094499	1.08 (1.03-1.13)	0.0771476	0.0366716	0.0592152	1.08 (1.01-1.16)	0.0551344	0.0578807	0.361279	1.06 (0.94-1.18)	FALSE	0.00159449
Thyroid cancer || id:ebi-a-GCST90018929	meta_filt_MCP_3_noBMI.txt	9	0.134366	0.133828	0.348806	1.14 (0.88-1.49)	0.0533896	0.0630726	0.397286	1.05 (0.93-1.19)	0.0624348	0.0484558	0.197576	0.956719	1.06 (0.97-1.17)	0.0527835	0.0772219	0.513579	1.05 (0.91-1.23)	0.0478909	0.0845054	0.586448	1.05 (0.89-1.24)	FALSE	0.258867
Thyroid cancer || id:ebi-a-GCST90018929	meta_filt_HGF_noBMI.txt	12	0.00440605	0.0382992	0.910688	1.00 (0.93-1.08)	-0.000323265	0.0225813	0.988578	1.00 (0.96-1.04)	0.0171478	0.0160337	0.284849	0.956719	1.02 (0.99-1.05)	-0.00390758	0.0256322	0.881594	1.00 (0.95-1.05)	-0.00691303	0.0363558	0.852656	0.99 (0.92-1.07)	FALSE	0.630074
Thyroid cancer || id:ebi-a-GCST90018929	meta_filt_IL_16_noBMI.txt	12	-0.062328	0.0697595	0.3926	0.94 (0.82-1.08)	0.00708669	0.0341612	0.83566	1.01 (0.94-1.08)	0.0254677	0.0243587	0.295779	0.956719	1.03 (0.98-1.08)	0.00980881	0.034372	0.780661	1.01 (0.94-1.08)	0.0267717	0.0525193	0.620299	1.03 (0.93-1.14)	FALSE	0.0107266
Thyroid cancer || id:ebi-a-GCST90018929	meta_filt_FGF_BASIC_noBMI.txt	12	-0.0569158	0.0426891	0.212021	0.94 (0.87-1.03)	0.0321275	0.0231876	0.165885	1.03 (0.99-1.08)	0.0171807	0.0167551	0.305175	0.956719	1.02 (0.98-1.05)	0.0239464	0.0262153	0.38059	1.02 (0.97-1.08)	0.0157816	0.040148	0.701766	1.02 (0.94-1.10)	FALSE	0.138781
Thyroid cancer || id:ebi-a-GCST90018929	meta_filt_VEGF_noBMI.txt	12	-0.00833378	0.0414117	0.844544	0.99 (0.91-1.08)	0.0163534	0.0244014	0.502741	1.02 (0.97-1.07)	0.015446	0.0173603	0.37361	0.956719	1.02 (0.98-1.05)	0.0300672	0.0281372	0.308143	1.03 (0.98-1.09)	-0.0137409	0.0401353	0.738529	0.99 (0.91-1.07)	FALSE	0.563771
Thyroid cancer || id:ebi-a-GCST90018929	meta_filt_IL_13_noBMI.txt	12	0.00711764	0.0569775	0.903062	1.01 (0.90-1.13)	0.0245307	0.0331548	0.459371	1.02 (0.96-1.09)	0.021432	0.0241643	0.375118	0.956719	1.02 (0.97-1.07)	0.0655155	0.0403141	0.132418	1.07 (0.99-1.16)	-0.0108093	0.0647427	0.870433	0.99 (0.87-1.12)	FALSE	0.210069
Thyroid cancer || id:ebi-a-GCST90018929	meta_filt_MIG_noBMI.txt	12	-0.0425453	0.0580059	0.480116	0.96 (0.86-1.07)	0.00292337	0.033504	0.930469	1.00 (0.94-1.07)	0.0191409	0.0237017	0.419335	0.956719	1.02 (0.97-1.07)	-0.00373835	0.0347212	0.916198	1.00 (0.93-1.07)	-0.0192757	0.0531602	0.723777	0.98 (0.88-1.09)	FALSE	0.0741739
Thyroid cancer || id:ebi-a-GCST90018929	meta_filt_RANTES_noBMI.txt	12	0.022331	0.0620156	0.726272	1.02 (0.91-1.15)	-0.0325182	0.0349619	0.352318	0.97 (0.90-1.04)	-0.0196273	0.0247207	0.427218	0.956719	0.98 (0.93-1.03)	0.0475224	0.0397673	0.257212	1.05 (0.97-1.13)	-0.0615233	0.07138	0.407133	0.94 (0.82-1.08)	FALSE	0.0725443
Thyroid cancer || id:ebi-a-GCST90018929	meta_filt_MIP_1A_noBMI.txt	12	0.0330672	0.0571181	0.575446	1.03 (0.92-1.16)	0.0105279	0.0338641	0.755886	1.01 (0.95-1.08)	0.0188269	0.0242537	0.437602	0.956719	1.02 (0.97-1.07)	0.0081771	0.0381346	0.834137	1.01 (0.94-1.09)	-0.0104535	0.053175	0.847735	0.99 (0.89-1.10)	FALSE	0.187319
Thyroid cancer || id:ebi-a-GCST90018929	meta_filt_MIP_1B_noBMI.txt	12	-0.0354016	0.0383155	0.377268	0.97 (0.90-1.04)	0.00783508	0.022626	0.729128	1.01 (0.96-1.05)	0.0122671	0.0160851	0.445681	0.956719	1.01 (0.98-1.04)	0.00800386	0.0266537	0.769554	1.01 (0.96-1.06)	0.0157877	0.039404	0.696342	1.02 (0.94-1.10)	FALSE	0.527407
Thyroid cancer || id:ebi-a-GCST90018929	meta_filt_IL_1RA_noBMI.txt	12	0.0102311	0.056149	0.859056	1.01 (0.90-1.13)	0.0236056	0.0338263	0.485274	1.02 (0.96-1.09)	0.0173907	0.0238613	0.46611	0.956719	1.02 (0.97-1.07)	0.0677023	0.0428356	0.142295	1.07 (0.98-1.16)	0.0165528	0.0662053	0.807178	1.02 (0.89-1.16)	FALSE	0.199255
Thyroid cancer || id:ebi-a-GCST90018929	meta_filt_IL_8_noBMI.txt	12	-0.0115801	0.0569346	0.842906	0.99 (0.88-1.11)	0.0125853	0.0336852	0.708691	1.01 (0.95-1.08)	0.0166075	0.0242125	0.492772	0.956719	1.02 (0.97-1.07)	0.0307822	0.0402617	0.460625	1.03 (0.95-1.12)	-0.00999734	0.0550515	0.8592	0.99 (0.89-1.10)	FALSE	0.208878
Thyroid cancer || id:ebi-a-GCST90018929	meta_filt_IL_4_noBMI.txt	12	-0.0503626	0.038653	0.221798	0.95 (0.88-1.03)	-0.0203951	0.0218045	0.3496	0.98 (0.94-1.02)	-0.0110284	0.0162372	0.497007	0.956719	0.99 (0.96-1.02)	-0.0138334	0.02573	0.601535	0.99 (0.94-1.04)	-0.0121534	0.0336001	0.724422	0.99 (0.92-1.06)	TRUE	0.816576
Thyroid cancer || id:ebi-a-GCST90018929	meta_filt_IL_10_noBMI.txt	12	-0.0386576	0.0462292	0.422564	0.96 (0.88-1.05)	-0.0250642	0.0249776	0.315635	0.98 (0.93-1.02)	-0.011039	0.0166203	0.506569	0.956719	0.99 (0.96-1.02)	-0.0388794	0.0340236	0.277417	0.96 (0.90-1.03)	-0.0403239	0.0481299	0.419967	0.96 (0.87-1.06)	FALSE	0.227437
Thyroid cancer || id:ebi-a-GCST90018929	meta_filt_IL_12_P70_noBMI.txt	12	-0.0244421	0.0383365	0.538078	0.98 (0.91-1.05)	0.0179139	0.0219286	0.413974	1.02 (0.98-1.06)	0.00999773	0.0160833	0.53419	0.956719	1.01 (0.98-1.04)	0.0234144	0.0258635	0.384703	1.02 (0.97-1.08)	-0.036587	0.0392196	0.370909	0.96 (0.89-1.04)	FALSE	0.680503
Thyroid cancer || id:ebi-a-GCST90018929	meta_filt_IL_5_noBMI.txt	12	-0.0490344	0.0586002	0.422272	0.95 (0.85-1.07)	0.00852366	0.0338373	0.801117	1.01 (0.94-1.08)	0.0139315	0.0248162	0.574534	0.956719	1.01 (0.97-1.06)	0.0138341	0.0390883	0.73009	1.01 (0.94-1.09)	0.00896429	0.0518308	0.86583	1.01 (0.91-1.12)	FALSE	0.302174
Thyroid cancer || id:ebi-a-GCST90018929	meta_filt_IL_7_noBMI.txt	12	0.0102731	0.0689875	0.884583	1.01 (0.88-1.16)	0.0458455	0.0356283	0.198174	1.05 (0.98-1.12)	0.0137619	0.024603	0.575916	0.956719	1.01 (0.97-1.06)	0.0860573	0.0389178	0.0491104	1.09 (1.01-1.18)	-0.0914027	0.0800503	0.277777	0.91 (0.78-1.07)	FALSE	0.0388177
Thyroid cancer || id:ebi-a-GCST90018929	meta_filt_SDF_1A_noBMI.txt	12	-0.0337072	0.0493731	0.5103	0.97 (0.88-1.07)	-0.0127524	0.0242316	0.5987	0.99 (0.94-1.04)	0.0086486	0.0166408	0.603258	0.956719	1.01 (0.98-1.04)	-0.00719367	0.0255802	0.783762	0.99 (0.94-1.04)	-0.00719367	0.0422214	0.867805	0.99 (0.91-1.08)	FALSE	0.139223
Thyroid cancer || id:ebi-a-GCST90018929	meta_filt_TNF_A_noBMI.txt	12	0.0107342	0.0573907	0.855371	1.01 (0.90-1.13)	-0.0015767	0.0345986	0.963652	1.00 (0.93-1.07)	-0.0117173	0.0244365	0.631583	0.956719	0.99 (0.94-1.04)	0.00435931	0.03726	0.908971	1.00 (0.93-1.08)	-0.0375556	0.0546347	0.506069	0.96 (0.87-1.07)	FALSE	0.200561
Thyroid cancer || id:ebi-a-GCST90018929	meta_filt_IL_17_noBMI.txt	12	-0.018588	0.0468749	0.700033	0.98 (0.90-1.08)	0.00340215	0.0239666	0.887116	1.00 (0.96-1.05)	0.0077119	0.0166026	0.642289	0.956719	1.01 (0.98-1.04)	-0.00017315	0.0260217	0.99481	1.00 (0.95-1.05)	-0.0160417	0.0375562	0.677519	0.98 (0.91-1.06)	FALSE	0.226236
Thyroid cancer || id:ebi-a-GCST90018929	meta_filt_SCF_noBMI.txt	12	0.0356348	0.0418152	0.414047	1.04 (0.95-1.12)	-0.00233863	0.0226434	0.91774	1.00 (0.95-1.04)	0.00719728	0.0160247	0.653334	0.956719	1.01 (0.98-1.04)	-0.00856578	0.0250464	0.738799	0.99 (0.94-1.04)	-0.0407927	0.0388	0.315643	0.96 (0.89-1.04)	FALSE	0.388291
Thyroid cancer || id:ebi-a-GCST90018929	meta_filt_SCGF_B_noBMI.txt	12	0.0178898	0.0561488	0.756574	1.02 (0.91-1.14)	-0.0142099	0.0325956	0.662876	0.99 (0.92-1.05)	0.0105352	0.0237012	0.65668	0.956719	1.01 (0.96-1.06)	-0.0294138	0.0391748	0.46851	0.97 (0.90-1.05)	-0.00245737	0.0606866	0.968426	1.00 (0.89-1.12)	FALSE	0.16028
Thyroid cancer || id:ebi-a-GCST90018929	meta_filt_CTACK_noBMI.txt	11	0.0013528	0.061709	0.982988	1.00 (0.89-1.13)	0.00210022	0.0334348	0.949913	1.00 (0.94-1.07)	-0.0107882	0.0246259	0.661325	0.956719	0.99 (0.94-1.04)	0.00686625	0.0398002	0.866472	1.01 (0.93-1.09)	-0.0145237	0.0509118	0.781257	0.99 (0.89-1.09)	FALSE	0.461366
Thyroid cancer || id:ebi-a-GCST90018929	meta_filt_M_CSF_noBMI.txt	12	-0.0219168	0.0677166	0.752867	0.98 (0.86-1.12)	0.0187938	0.0392205	0.631809	1.02 (0.94-1.10)	0.0120656	0.0288538	0.675829	0.956719	1.01 (0.96-1.07)	0.0219653	0.0440261	0.627666	1.02 (0.94-1.11)	0.0266273	0.0536497	0.629439	1.03 (0.92-1.14)	FALSE	0.504512
Thyroid cancer || id:ebi-a-GCST90018929	meta_filt_IL_9_noBMI.txt	12	0.0297944	0.0560644	0.606722	1.03 (0.92-1.15)	-0.0168384	0.0330253	0.610147	0.98 (0.92-1.05)	-0.00943878	0.0238573	0.692375	0.956719	0.99 (0.95-1.04)	-0.0186923	0.0358461	0.612384	0.98 (0.91-1.05)	-0.073048	0.0527516	0.19357	0.93 (0.84-1.03)	FALSE	0.193995
Thyroid cancer || id:ebi-a-GCST90018929	meta_filt_MCP_1_MCAF_noBMI.txt	12	-0.0109706	0.0412408	0.795634	0.99 (0.91-1.07)	0.0047202	0.0225963	0.834532	1.00 (0.96-1.05)	-0.00616059	0.0160741	0.701525	0.956719	0.99 (0.96-1.03)	0.00354982	0.0253301	0.891081	1.00 (0.95-1.05)	-0.00487023	0.0383486	0.901233	1.00 (0.92-1.07)	FALSE	0.474426
Thyroid cancer || id:ebi-a-GCST90018929	meta_filt_IL_2_noBMI.txt	12	0.0236966	0.0590667	0.696723	1.02 (0.91-1.15)	0.00910817	0.0341693	0.789808	1.01 (0.94-1.08)	-0.00929028	0.0243167	0.702421	0.956719	0.99 (0.94-1.04)	0.00754842	0.0383793	0.847665	1.01 (0.93-1.09)	0.0254498	0.0545895	0.650166	1.03 (0.92-1.14)	FALSE	0.112273
Thyroid cancer || id:ebi-a-GCST90018929	meta_filt_MIF_noBMI.txt	12	-0.0543684	0.0611609	0.394916	0.95 (0.84-1.07)	-0.000683958	0.0356699	0.984702	1.00 (0.93-1.07)	0.00825176	0.0243331	0.734522	0.956719	1.01 (0.96-1.06)	-0.0129151	0.0421323	0.764921	0.99 (0.91-1.07)	-0.0188375	0.0622269	0.767749	0.98 (0.87-1.11)	FALSE	0.0669248
Thyroid cancer || id:ebi-a-GCST90018929	meta_filt_EOTAXIN_noBMI.txt	12	0.0116402	0.0385958	0.769142	1.01 (0.94-1.09)	0.0202512	0.0216513	0.349616	1.02 (0.98-1.06)	0.00494628	0.0161803	0.759834	0.956719	1.00 (0.97-1.04)	0.0199613	0.0245992	0.43431	1.02 (0.97-1.07)	0.00972783	0.0346743	0.784263	1.01 (0.94-1.08)	TRUE	0.795885
Thyroid cancer || id:ebi-a-GCST90018929	meta_filt_TRAIL_noBMI.txt	12	-0.0386274	0.0384257	0.338481	0.96 (0.89-1.04)	-0.0110158	0.0217676	0.612812	0.99 (0.95-1.03)	-0.00473712	0.0161136	0.768771	0.956719	1.00 (0.96-1.03)	-0.0134087	0.0245267	0.595503	0.99 (0.94-1.04)	-0.0177549	0.033412	0.60571	0.98 (0.92-1.05)	TRUE	0.865507
Thyroid cancer || id:ebi-a-GCST90018929	meta_filt_IL_2RA_noBMI.txt	12	-0.0912603	0.0562604	0.135847	0.91 (0.82-1.02)	0.0146844	0.033968	0.665524	1.01 (0.95-1.08)	0.00646021	0.023737	0.785501	0.956719	1.01 (0.96-1.05)	0.0278868	0.0373357	0.470776	1.03 (0.96-1.11)	0.0485775	0.0494873	0.347386	1.05 (0.95-1.16)	FALSE	0.0535723
Thyroid cancer || id:ebi-a-GCST90018929	meta_filt_GROA_noBMI.txt	11	0.0382511	0.0630949	0.559329	1.04 (0.92-1.18)	0.0106135	0.0349046	0.761074	1.01 (0.94-1.08)	-0.0061448	0.0251035	0.806628	0.956719	0.99 (0.95-1.04)	0.0285017	0.0435182	0.527285	1.03 (0.94-1.12)	0.031785	0.0564058	0.585504	1.03 (0.92-1.15)	FALSE	0.250568
Thyroid cancer || id:ebi-a-GCST90018929	meta_filt_IL_1B_noBMI.txt	12	-0.0210807	0.0590022	0.728303	0.98 (0.87-1.10)	-0.00380064	0.0353942	0.914487	1.00 (0.93-1.07)	0.0060603	0.025075	0.809022	0.956719	1.01 (0.96-1.06)	0.0724709	0.0459502	0.143063	1.08 (0.98-1.18)	-0.0444429	0.0582693	0.461676	0.96 (0.85-1.07)	FALSE	0.37833
Thyroid cancer || id:ebi-a-GCST90018929	meta_filt_IP_10_noBMI.txt	12	-0.0809844	0.0558878	0.177945	0.92 (0.83-1.03)	-0.0232686	0.03137	0.458241	0.98 (0.92-1.04)	0.0046409	0.0237319	0.844959	0.956719	1.00 (0.96-1.05)	-0.0381552	0.0383363	0.340991	0.96 (0.89-1.04)	0.0300629	0.0603577	0.628236	1.03 (0.92-1.16)	FALSE	0.154293
Thyroid cancer || id:ebi-a-GCST90018929	meta_filt_TNF_B_noBMI.txt	8	0.0174284	0.121152	0.890324	1.02 (0.80-1.29)	0.00348083	0.0511116	0.945704	1.00 (0.91-1.11)	-0.00792472	0.0417722	0.849534	0.956719	0.99 (0.91-1.08)	0.014814	0.0623322	0.818949	1.01 (0.90-1.15)	-0.0322311	0.0772982	0.689189	0.97 (0.83-1.13)	FALSE	0.503879
Thyroid cancer || id:ebi-a-GCST90018929	meta_filt_IFN_G_noBMI.txt	12	-0.0396973	0.039711	0.341053	0.96 (0.89-1.04)	-0.0181876	0.0225614	0.420163	0.98 (0.94-1.03)	0.00286564	0.0166537	0.863381	0.956719	1.00 (0.97-1.04)	-0.0214282	0.0248895	0.407649	0.98 (0.93-1.03)	-0.0207084	0.0325913	0.538164	0.98 (0.92-1.04)	FALSE	0.483343
Thyroid cancer || id:ebi-a-GCST90018929	meta_filt_PDGF_BB_noBMI.txt	12	-0.0223625	0.0532056	0.683153	0.98 (0.88-1.09)	-0.0147088	0.0240533	0.540863	0.99 (0.94-1.03)	0.00190218	0.0215768	0.929751	0.984047	1.00 (0.96-1.05)	-0.0162085	0.0261764	0.548393	0.98 (0.93-1.04)	-0.00937391	0.038082	0.810098	0.99 (0.92-1.07)	FALSE	0.0837436
Thyroid cancer || id:ebi-a-GCST90018929	meta_filt_IL_6_noBMI.txt	12	-0.0524256	0.0385375	0.203584	0.95 (0.88-1.02)	0.00367003	0.0220445	0.867777	1.00 (0.96-1.05)	0.00125336	0.0161736	0.93823	0.984047	1.00 (0.97-1.03)	0.00668243	0.0245546	0.790551	1.01 (0.96-1.06)	-0.00682082	0.0339129	0.84427	0.99 (0.93-1.06)	FALSE	0.798132
Thyroid cancer || id:ebi-a-GCST90018929	meta_filt_G_CSF_noBMI.txt	12	-0.0287332	0.0459344	0.545635	0.97 (0.89-1.06)	0.00432597	0.02311	0.851511	1.00 (0.96-1.05)	-0.000812008	0.0163875	0.960481	0.984047	1.00 (0.97-1.03)	0.00797289	0.025615	0.761424	1.01 (0.96-1.06)	0.0105601	0.0340499	0.762254	1.01 (0.95-1.08)	FALSE	0.25371
Thyroid cancer || id:ebi-a-GCST90018929	meta_filt_B_NGF_noBMI.txt	12	-0.0447342	0.0574861	0.454485	0.96 (0.85-1.07)	0.00225619	0.0344013	0.947709	1.00 (0.94-1.07)	-0.000486531	0.0243314	0.984047	0.984047	1.00 (0.95-1.05)	0.00828747	0.0367019	0.825494	1.01 (0.94-1.08)	0.0104194	0.0504225	0.840064	1.01 (0.92-1.12)	FALSE	0.175194
MR estimates for the association between thyroid diseases on 91 circulating inflammatory proteins.
exposure	outcome	outcome abbreviation	nsnp	b_MR.Egger	se_MR.Egger	pval_MR.Egger	estimate_MR.Egger	b_Weighted.median	se_Weighted.median	pval_Weighted.median	estimate_Weighted.median	b_Inverse.variance.weighted.	se_Inverse.variance.weighted.	pval_Inverse.variance.weighted.	fdr_Inverse.variance.weighted.	estimate_Inverse.variance.weighted.	b_Weighted.mode	se_Weighted.mode	pval_Weighted.mode	estimate_Weighted.mode	b_Simple.mode	se_Simple.mode	pval_Simple.mode	estimate_Simple.mode	correct_causal_direction	steiger_pval
Graves' disease || id:ebi-a-GCST90018847	Eukaryotic translation initiation factor 4E-binding protein 1	4EBP1	21	-0.0565204	0.0457398	0.231633	0.95 (0.86-1.03)	-0.00907342	0.0208556	0.66352	0.99 (0.95-1.03)	-0.0107829	0.0148668	0.468266	0.815163	0.99 (0.96-1.02)	-0.0120768	0.0248252	0.63192	0.99 (0.94-1.04)	-0.0159398	0.0333158	0.637521	0.98 (0.92-1.05)	TRUE	0.116992
Graves' disease || id:ebi-a-GCST90018847	Adenosine Deaminase	ADA	21	-0.0839718	0.047373	0.0923345	0.92 (0.84-1.01)	-0.0276327	0.0218777	0.206569	0.97 (0.93-1.02)	-0.0112768	0.0145755	0.439118	0.815163	0.99 (0.96-1.02)	-0.0330967	0.0318241	0.310756	0.97 (0.91-1.03)	-0.051733	0.0417675	0.229837	0.95 (0.87-1.03)	TRUE	0.235981
Graves' disease || id:ebi-a-GCST90018847	Artemin	ARTN	21	-0.0643679	0.0496959	0.210757	0.94 (0.85-1.03)	-0.0483853	0.0250021	0.0529597	0.95 (0.91-1.00)	-0.0268328	0.0166419	0.106883	0.479948	0.97 (0.94-1.01)	-0.0717598	0.0463847	0.137527	0.93 (0.85-1.02)	-0.066674	0.0494883	0.192961	0.94 (0.85-1.03)	TRUE	0.301145
Graves' disease || id:ebi-a-GCST90018847	Axin-1	AXIN1	21	-0.0478326	0.0591901	0.429024	0.95 (0.85-1.07)	-0.0167718	0.024904	0.500655	0.98 (0.94-1.03)	-0.0181176	0.0167839	0.280381	0.678966	0.98 (0.95-1.01)	-0.0118906	0.033152	0.723601	0.99 (0.93-1.05)	-0.0203657	0.0460996	0.663392	0.98 (0.90-1.07)	TRUE	0.595941
Graves' disease || id:ebi-a-GCST90018847	Beta-nerve growth factor	NGF	21	-0.0244647	0.0412358	0.559985	0.98 (0.90-1.06)	-0.0295349	0.0192106	0.12419	0.97 (0.94-1.01)	-0.0410219	0.0141343	0.0037043	0.150078	0.96 (0.93-0.99)	-0.0258345	0.0205715	0.223649	0.97 (0.94-1.01)	-0.0276794	0.0264224	0.307332	0.97 (0.92-1.02)	TRUE	0.191777
Graves' disease || id:ebi-a-GCST90018847	Caspase 8	CASP8	21	-0.0990853	0.0494522	0.0595768	0.91 (0.82-1.00)	-0.0194381	0.0214447	0.364709	0.98 (0.94-1.02)	-0.0196203	0.0148401	0.18613	0.632537	0.98 (0.95-1.01)	-0.0405044	0.0264048	0.140702	0.96 (0.91-1.01)	-0.0613786	0.0400528	0.14108	0.94 (0.87-1.02)	TRUE	0.361525
Graves' disease || id:ebi-a-GCST90018847	Eotaxin-1	CCL11	21	-0.0421969	0.0530571	0.436256	0.96 (0.86-1.06)	-0.013797	0.0207605	0.506319	0.99 (0.95-1.03)	-0.0115676	0.0146136	0.428615	0.815163	0.99 (0.96-1.02)	-0.016197	0.0264818	0.547673	0.98 (0.93-1.04)	-0.0174363	0.0311959	0.582415	0.98 (0.92-1.04)	TRUE	0.267779
Graves' disease || id:ebi-a-GCST90018847	C-C motif chemokine 19	CCL19	20	-0.115017	0.0509797	0.0367403	0.89 (0.81-0.99)	0.0107081	0.0255178	0.674755	1.01 (0.96-1.06)	0.0133824	0.020823	0.520435	0.815163	1.01 (0.97-1.06)	-0.0238289	0.0353306	0.508146	0.98 (0.91-1.05)	0.070747	0.05375	0.203758	1.07 (0.97-1.19)	TRUE	0.706022
Graves' disease || id:ebi-a-GCST90018847	C-C motif chemokine 20	CCL20	21	-0.0146247	0.0642601	0.8224	0.99 (0.87-1.12)	-0.044428	0.0230053	0.0534578	0.96 (0.91-1.00)	-0.0387385	0.0215281	0.0719488	0.363741	0.96 (0.92-1.00)	-0.0466595	0.0330625	0.173538	0.95 (0.89-1.02)	-0.0529605	0.0430542	0.232936	0.95 (0.87-1.03)	FALSE	0.360816
Graves' disease || id:ebi-a-GCST90018847	C-C motif chemokine 23	CCL23	21	-1.05e-05	0.0469123	0.999824	1.00 (0.91-1.10)	0.00789953	0.0208448	0.70471	1.01 (0.97-1.05)	0.00965329	0.0146702	0.510524	0.815163	1.01 (0.98-1.04)	-0.00883398	0.0348495	0.802478	0.99 (0.93-1.06)	3.88e-05	0.0418027	0.999269	1.00 (0.92-1.09)	TRUE	0.0982401
Graves' disease || id:ebi-a-GCST90018847	C-C motif chemokine 25	CCL25	21	-0.0873095	0.0427198	0.0550908	0.92 (0.84-1.00)	-0.0181833	0.0192345	0.344482	0.98 (0.95-1.02)	-0.0161083	0.0146209	0.270581	0.678966	0.98 (0.96-1.01)	-0.0242833	0.0260905	0.36309	0.98 (0.93-1.03)	0.0183314	0.0326237	0.580425	1.02 (0.96-1.09)	TRUE	0.0256563
Graves' disease || id:ebi-a-GCST90018847	C-C motif chemokine 28	CCL28	21	-0.098135	0.0491939	0.0606036	0.91 (0.82-1.00)	-0.0433572	0.0208775	0.0378253	0.96 (0.92-1.00)	-0.0283454	0.0141833	0.0456614	0.296799	0.97 (0.95-1.00)	-0.049219	0.027996	0.0940307	0.95 (0.90-1.01)	-0.0522273	0.0308279	0.105753	0.95 (0.89-1.01)	TRUE	0.430664
Graves' disease || id:ebi-a-GCST90018847	C-C motif chemokine 4	CCL4	21	-0.0664381	0.0465472	0.169715	0.94 (0.85-1.03)	-0.0275613	0.0221765	0.213937	0.97 (0.93-1.02)	0.00253703	0.014865	0.864482	0.945825	1.00 (0.97-1.03)	-0.0373348	0.0365021	0.31861	0.96 (0.90-1.03)	-0.0361573	0.0444066	0.425102	0.96 (0.88-1.05)	TRUE	0.12597
Graves' disease || id:ebi-a-GCST90018847	Natural killer cell receptor 2B4	CD244	21	-0.0242178	0.0432361	0.581937	0.98 (0.90-1.06)	-0.031944	0.0197498	0.105785	0.97 (0.93-1.01)	-0.0355623	0.0146231	0.0150188	0.219079	0.97 (0.94-0.99)	-0.0225704	0.0245361	0.368595	0.98 (0.93-1.03)	-0.0155567	0.0299267	0.60889	0.98 (0.93-1.04)	TRUE	0.117236
Graves' disease || id:ebi-a-GCST90018847	CD40L receptor	CD40	20	-0.0246498	0.0463182	0.601106	0.98 (0.89-1.07)	-0.0058572	0.021129	0.781618	0.99 (0.95-1.04)	-0.00820835	0.0145746	0.573302	0.815163	0.99 (0.96-1.02)	-0.004987	0.0265373	0.852929	1.00 (0.94-1.05)	-9.06e-05	0.0327391	0.99782	1.00 (0.94-1.07)	TRUE	0.0872106
Graves' disease || id:ebi-a-GCST90018847	T-cell surface glycoprotein CD5	CD5	19	-0.0221932	0.0551774	0.692538	0.98 (0.88-1.09)	0.00447369	0.0248656	0.85722	1.00 (0.96-1.05)	0.0171527	0.016347	0.294047	0.68611	1.02 (0.99-1.05)	-0.000616519	0.0387327	0.987475	1.00 (0.93-1.08)	-0.00340371	0.0443428	0.939662	1.00 (0.91-1.09)	TRUE	0.174149
Graves' disease || id:ebi-a-GCST90018847	T-cell surface glycoprotein CD6 isoform	CD6	21	-0.0503315	0.0467719	0.295355	0.95 (0.87-1.04)	-0.0361702	0.0220019	0.100186	0.96 (0.92-1.01)	-0.00638174	0.0147198	0.664616	0.828494	0.99 (0.97-1.02)	-0.0470562	0.0274677	0.102146	0.95 (0.90-1.01)	-0.061634	0.0401347	0.140287	0.94 (0.87-1.02)	TRUE	0.0953863
Graves' disease || id:ebi-a-GCST90018847	CUB domain-containing protein 1	CDCP1	21	-0.0849113	0.0416559	0.0556735	0.92 (0.85-1.00)	-0.0364754	0.0203299	0.072785	0.96 (0.93-1.00)	-0.0340715	0.0142564	0.0168523	0.219079	0.97 (0.94-0.99)	-0.036809	0.0269778	0.187594	0.96 (0.91-1.02)	-0.0327723	0.0309597	0.302425	0.97 (0.91-1.03)	TRUE	0.0962254
Graves' disease || id:ebi-a-GCST90018847	Macrophage colony-stimulating factor 1	CSF1	21	0.0363688	0.0429901	0.408093	1.04 (0.95-1.13)	-0.0203365	0.0209701	0.332153	0.98 (0.94-1.02)	-0.00768892	0.0143572	0.592274	0.81862	0.99 (0.96-1.02)	-0.0467801	0.0308961	0.145643	0.95 (0.90-1.01)	-0.0478229	0.0381728	0.224729	0.95 (0.88-1.03)	TRUE	0.0554368
Graves' disease || id:ebi-a-GCST90018847	Cystatin D	CST5	21	-0.049113	0.0438253	0.276401	0.95 (0.87-1.04)	-0.00209899	0.0209385	0.920149	1.00 (0.96-1.04)	-0.00698681	0.0144913	0.629707	0.81862	0.99 (0.97-1.02)	-0.00465368	0.0265784	0.862767	1.00 (0.94-1.05)	0.00684125	0.0320042	0.832897	1.01 (0.95-1.07)	TRUE	0.0581033
Graves' disease || id:ebi-a-GCST90018847	Fractalkine	CX3CL1	21	-0.0176665	0.0424438	0.681904	0.98 (0.90-1.07)	-0.0172379	0.019385	0.373876	0.98 (0.95-1.02)	-0.0179713	0.0145445	0.216604	0.632537	0.98 (0.95-1.01)	-0.0107448	0.0253758	0.676503	0.99 (0.94-1.04)	-0.00887205	0.0304159	0.773526	0.99 (0.93-1.05)	TRUE	0.0282597
Graves' disease || id:ebi-a-GCST90018847	C-X-C motif chemokine 1	CXCL1	21	-0.0374335	0.0431487	0.396467	0.96 (0.89-1.05)	-0.00614793	0.0197976	0.756151	0.99 (0.96-1.03)	0.00272945	0.0147729	0.853417	0.945825	1.00 (0.97-1.03)	-0.0181767	0.0244558	0.465973	0.98 (0.94-1.03)	-0.0128256	0.0340305	0.710229	0.99 (0.92-1.06)	TRUE	0.00278409
Graves' disease || id:ebi-a-GCST90018847	C-X-C motif chemokine 10	CXCL10	21	-0.00962698	0.05735	0.868464	0.99 (0.89-1.11)	0.000530804	0.0226859	0.981333	1.00 (0.96-1.05)	0.00977049	0.0192053	0.610936	0.81862	1.01 (0.97-1.05)	-0.0137271	0.0342756	0.693041	0.99 (0.92-1.05)	-0.00536284	0.0480472	0.91224	0.99 (0.91-1.09)	TRUE	0.640548
Graves' disease || id:ebi-a-GCST90018847	C-X-C motif chemokine 11	CXCL11	20	-0.00353165	0.048007	0.942168	1.00 (0.91-1.09)	0.0164663	0.0213358	0.440251	1.02 (0.97-1.06)	0.00757671	0.0149807	0.613021	0.81862	1.01 (0.98-1.04)	0.00458056	0.0289622	0.876002	1.00 (0.95-1.06)	0.0204009	0.0369514	0.587315	1.02 (0.95-1.10)	TRUE	0.0914752
Graves' disease || id:ebi-a-GCST90018847	C-X-C motif chemokine 5	CXCL5	21	-0.0663286	0.0442612	0.150416	0.94 (0.86-1.02)	-0.0314637	0.0208945	0.132109	0.97 (0.93-1.01)	-0.0247497	0.0148571	0.0957418	0.458553	0.98 (0.95-1.00)	-0.0311113	0.0279671	0.27915	0.97 (0.92-1.02)	-0.040109	0.0364651	0.284428	0.96 (0.89-1.03)	TRUE	0.0981701
Graves' disease || id:ebi-a-GCST90018847	C-X-C motif chemokine 6	CXCL6	21	-0.0271251	0.0455329	0.558389	0.97 (0.89-1.06)	-0.0113074	0.0205987	0.583048	0.99 (0.95-1.03)	-0.0101303	0.0148645	0.49555	0.815163	0.99 (0.96-1.02)	-0.0102799	0.0260218	0.696988	0.99 (0.94-1.04)	-0.0114727	0.0324728	0.727559	0.99 (0.93-1.05)	TRUE	0.0619194
Graves' disease || id:ebi-a-GCST90018847	C-X-C motif chemokine 9	CXCL9	18	0.0111197	0.0547857	0.84172	1.01 (0.91-1.13)	0.0261063	0.0231023	0.258464	1.03 (0.98-1.07)	0.0246275	0.0164259	0.133793	0.524983	1.02 (0.99-1.06)	0.0323502	0.0278834	0.262004	1.03 (0.98-1.09)	0.0407546	0.0361153	0.2748	1.04 (0.97-1.12)	TRUE	0.403876
Graves' disease || id:ebi-a-GCST90018847	Delta and Notch-like epidermal growth factor related receptor	DNER	21	-0.00340597	0.0417034	0.935762	1.00 (0.92-1.08)	-0.0138566	0.0199751	0.487874	0.99 (0.95-1.03)	-0.0348485	0.0143211	0.0149589	0.219079	0.97 (0.94-0.99)	0.00173942	0.0286889	0.952255	1.00 (0.95-1.06)	0.00301433	0.038427	0.938255	1.00 (0.93-1.08)	TRUE	0.0166231
Graves' disease || id:ebi-a-GCST90018847	Protein S100-A12	S100A12	20	-0.134074	0.0477392	0.0116238	0.87 (0.80-0.96)	-0.0460844	0.0223104	0.0388657	0.95 (0.91-1.00)	-0.028811	0.0151086	0.0565299	0.31753	0.97 (0.94-1.00)	-0.0535505	0.0257681	0.0514886	0.95 (0.90-1.00)	-0.064477	0.0426542	0.147085	0.94 (0.86-1.02)	TRUE	0.650595
Graves' disease || id:ebi-a-GCST90018847	Fibroblast growth factor 19	FGF19	21	-0.06457	0.043525	0.154337	0.94 (0.86-1.02)	-0.00452628	0.0209415	0.828879	1.00 (0.96-1.04)	-0.0112807	0.0148909	0.448718	0.815163	0.99 (0.96-1.02)	0.0165504	0.0357834	0.648704	1.02 (0.95-1.09)	0.0512759	0.0425593	0.24234	1.05 (0.97-1.14)	TRUE	0.0305729
Graves' disease || id:ebi-a-GCST90018847	Fibroblast growth factor 21	FGF21	21	-0.0609085	0.0565761	0.29515	0.94 (0.84-1.05)	-0.000117568	0.0232147	0.995959	1.00 (0.96-1.05)	-0.00151312	0.0194698	0.938054	0.959403	1.00 (0.96-1.04)	0.0145388	0.0360313	0.690859	1.01 (0.95-1.09)	0.0640344	0.0478791	0.196098	1.07 (0.97-1.17)	TRUE	0.490922
Graves' disease || id:ebi-a-GCST90018847	Fibroblast growth factor 23	FGF23	18	0.0251708	0.0613945	0.687255	1.03 (0.91-1.16)	0.0203436	0.0257283	0.429114	1.02 (0.97-1.07)	-0.0244078	0.0164744	0.138457	0.524983	0.98 (0.94-1.01)	0.0454184	0.0414693	0.288691	1.05 (0.96-1.14)	0.0323858	0.057795	0.582546	1.03 (0.92-1.16)	TRUE	0.8272
Graves' disease || id:ebi-a-GCST90018847	Fibroblast growth factor 5	FGF5	21	-0.0769284	0.0590692	0.208366	0.93 (0.82-1.04)	-0.0160173	0.0235946	0.497229	0.98 (0.94-1.03)	-0.0362998	0.0160456	0.0236797	0.219595	0.96 (0.93-1.00)	-0.0204618	0.0315569	0.524097	0.98 (0.92-1.04)	0.00561855	0.0420266	0.894984	1.01 (0.93-1.09)	FALSE	0.840769
Graves' disease || id:ebi-a-GCST90018847	Fms-related tyrosine kinase 3 ligand	FLT3L	21	0.0181108	0.0429719	0.678151	1.02 (0.94-1.11)	-0.0291949	0.0204137	0.15267	0.97 (0.93-1.01)	-0.015777	0.0147114	0.283524	0.678966	0.98 (0.96-1.01)	-0.0358913	0.0307185	0.256387	0.96 (0.91-1.02)	-0.0350384	0.0376045	0.362571	0.97 (0.90-1.04)	TRUE	0.0351213
Graves' disease || id:ebi-a-GCST90018847	Glial cell line-derived neutrophic factor	GDNF	21	-0.0434557	0.0423915	0.318189	0.96 (0.88-1.04)	-0.0286077	0.0202614	0.15797	0.97 (0.93-1.01)	-0.0141222	0.0145408	0.331443	0.701427	0.99 (0.96-1.01)	-0.0326354	0.026392	0.230574	0.97 (0.92-1.02)	-0.0288071	0.0354098	0.425492	0.97 (0.91-1.04)	TRUE	0.0562515
Graves' disease || id:ebi-a-GCST90018847	Hepatocyte growth factor	HGF	21	-0.0575993	0.05243	0.285672	0.94 (0.85-1.05)	-0.0157429	0.022554	0.485173	0.98 (0.94-1.03)	-0.0329791	0.0145152	0.0230843	0.219595	0.97 (0.94-1.00)	0.00078878	0.030968	0.979932	1.00 (0.94-1.06)	0.00212448	0.0429406	0.961032	1.00 (0.92-1.09)	TRUE	0.667948
Graves' disease || id:ebi-a-GCST90018847	Interferon gamma	IFNg	21	-0.0882016	0.0536496	0.116615	0.92 (0.82-1.02)	-0.00908517	0.0254377	0.720976	0.99 (0.94-1.04)	-0.00767209	0.0163691	0.639289	0.81937	0.99 (0.96-1.02)	-0.00745942	0.0382233	0.847242	0.99 (0.92-1.07)	0.00524497	0.0454763	0.90933	1.01 (0.92-1.10)	TRUE	0.548913
Graves' disease || id:ebi-a-GCST90018847	Interleukin-10	IL10	20	-0.0452439	0.0557668	0.427788	0.96 (0.86-1.07)	-0.0256434	0.0233461	0.272028	0.97 (0.93-1.02)	0.00151937	0.0196708	0.938433	0.959403	1.00 (0.96-1.04)	-0.0434823	0.032093	0.191347	0.96 (0.90-1.02)	-0.0470667	0.0403293	0.257625	0.95 (0.88-1.03)	TRUE	0.478919
Graves' disease || id:ebi-a-GCST90018847	Interleukin-10 receptor subunit alpha	IL10RA	21	-0.0585428	0.0519212	0.273556	0.94 (0.85-1.04)	-0.00372757	0.0251547	0.882196	1.00 (0.95-1.05)	-0.0107123	0.0166671	0.520406	0.815163	0.99 (0.96-1.02)	0.0110062	0.0376728	0.77318	1.01 (0.94-1.09)	-0.00184844	0.0485702	0.970019	1.00 (0.91-1.10)	TRUE	0.37522
Graves' disease || id:ebi-a-GCST90018847	Interleukin-10 receptor subunit beta	IL10RB	21	-0.0138927	0.0418768	0.743708	0.99 (0.91-1.07)	0.00249729	0.0199086	0.900177	1.00 (0.96-1.04)	0.00507819	0.014377	0.723926	0.858229	1.01 (0.98-1.03)	-0.00409262	0.0262	0.877436	1.00 (0.95-1.05)	0.000734559	0.0293405	0.980275	1.00 (0.94-1.06)	TRUE	0.013689
Graves' disease || id:ebi-a-GCST90018847	Interleukin-12 subunit beta	IL12B	20	0.126577	0.0506208	0.0222855	1.13 (1.03-1.25)	0.0572418	0.0228002	0.0120532	1.06 (1.01-1.11)	0.0423246	0.0150599	0.00494763	0.150078	1.04 (1.01-1.07)	0.0624753	0.0282174	0.0392502	1.06 (1.01-1.12)	0.0585901	0.0368873	0.128708	1.06 (0.99-1.14)	FALSE	0.874137
Graves' disease || id:ebi-a-GCST90018847	Interleukin-13	IL13	20	0.0832098	0.0823658	0.325765	1.09 (0.92-1.28)	0.0229222	0.026855	0.393352	1.02 (0.97-1.08)	0.0332577	0.0261328	0.203145	0.632537	1.03 (0.98-1.09)	0.0367593	0.0317949	0.261956	1.04 (0.97-1.10)	0.0309943	0.0500971	0.543472	1.03 (0.94-1.14)	FALSE	0.244093
Graves' disease || id:ebi-a-GCST90018847	Interleukin-15 receptor subunit alpha	IL15RA	21	0.0801799	0.0542786	0.156009	1.08 (0.97-1.21)	0.0291403	0.0245516	0.235266	1.03 (0.98-1.08)	0.0361978	0.0161206	0.0247405	0.219595	1.04 (1.00-1.07)	0.00512698	0.0449462	0.91032	1.01 (0.92-1.10)	0.092256	0.0501925	0.0809573	1.10 (0.99-1.21)	TRUE	0.855307
Graves' disease || id:ebi-a-GCST90018847	Interleukin-17A	IL17A	21	-0.011022	0.067531	0.872074	0.99 (0.87-1.13)	0.0398618	0.0257887	0.122175	1.04 (0.99-1.09)	0.00711856	0.0224222	0.750881	0.864938	1.01 (0.96-1.05)	0.0498045	0.0383142	0.208419	1.05 (0.98-1.13)	-0.0245458	0.0602254	0.687923	0.98 (0.87-1.10)	FALSE	0.735702
Graves' disease || id:ebi-a-GCST90018847	Interleukin-17C	IL17C	21	0.0468589	0.0488607	0.349589	1.05 (0.95-1.15)	-0.0104134	0.0236189	0.659292	0.99 (0.94-1.04)	-0.0189462	0.016614	0.254129	0.678966	0.98 (0.95-1.01)	-0.000921999	0.03083	0.976438	1.00 (0.94-1.06)	0.0116428	0.0413729	0.781286	1.01 (0.93-1.10)	TRUE	0.146305
Graves' disease || id:ebi-a-GCST90018847	Interleukin-18	IL18	21	-0.0843328	0.0499051	0.107396	0.92 (0.83-1.01)	-0.0258269	0.0226704	0.254606	0.97 (0.93-1.02)	-0.00864263	0.0147494	0.5579	0.815163	0.99 (0.96-1.02)	-0.0475727	0.0296774	0.124613	0.95 (0.90-1.01)	0.0339578	0.0454215	0.463393	1.03 (0.95-1.13)	TRUE	0.302342
Graves' disease || id:ebi-a-GCST90018847	Interleukin-18 receptor 1	IL18R1	21	-0.0139076	0.0429336	0.749527	0.99 (0.91-1.07)	-0.011795	0.0223131	0.597072	0.99 (0.95-1.03)	-0.00920517	0.0147188	0.531708	0.815163	0.99 (0.96-1.02)	-0.0210587	0.0390477	0.595629	0.98 (0.91-1.06)	0.0178805	0.0424795	0.678302	1.02 (0.94-1.11)	TRUE	0.0530147
Graves' disease || id:ebi-a-GCST90018847	Interleukin-1 alpha	IL1A	21	0.0466738	0.0496002	0.358516	1.05 (0.95-1.15)	0.0242748	0.0236793	0.305293	1.02 (0.98-1.07)	0.0208039	0.0166329	0.211019	0.632537	1.02 (0.99-1.05)	0.0534419	0.0388508	0.184167	1.05 (0.98-1.14)	-0.0293164	0.0467407	0.537615	0.97 (0.89-1.06)	TRUE	0.27906
Graves' disease || id:ebi-a-GCST90018847	Interleukin-2	IL2	21	-0.0228416	0.0600368	0.707825	0.98 (0.87-1.10)	-0.00295795	0.0241767	0.902624	1.00 (0.95-1.05)	-0.0201903	0.0165482	0.222431	0.632537	0.98 (0.95-1.01)	-0.00290552	0.033917	0.932584	1.00 (0.93-1.07)	-0.0177273	0.0401333	0.663438	0.98 (0.91-1.06)	TRUE	0.718258
Graves' disease || id:ebi-a-GCST90018847	Interleukin-20	IL20	21	0.0214906	0.0567337	0.709038	1.02 (0.91-1.14)	0.00243299	0.023245	0.91664	1.00 (0.96-1.05)	-0.00218985	0.0164125	0.893856	0.945825	1.00 (0.97-1.03)	0.00737079	0.0302078	0.809714	1.01 (0.95-1.07)	0.0101731	0.042177	0.811855	1.01 (0.93-1.10)	TRUE	0.470386
Graves' disease || id:ebi-a-GCST90018847	Interleukin-20 receptor subunit alpha	IL20RA	21	-0.0429849	0.0492929	0.394078	0.96 (0.87-1.06)	-0.0197294	0.022977	0.39053	0.98 (0.94-1.03)	-0.0138735	0.0167637	0.4079	0.815163	0.99 (0.95-1.02)	-0.0152997	0.0292035	0.606107	0.98 (0.93-1.04)	-0.0176306	0.0362953	0.632421	0.98 (0.92-1.05)	TRUE	0.055635
Graves' disease || id:ebi-a-GCST90018847	Interleukin-22 receptor subunit alpha-1	IL22RA1	21	-0.0331814	0.0499073	0.51413	0.97 (0.88-1.07)	0.0298666	0.0243864	0.22068	1.03 (0.98-1.08)	0.011462	0.0169325	0.498454	0.815163	1.01 (0.98-1.05)	0.0616789	0.037075	0.111779	1.06 (0.99-1.14)	0.0625265	0.0452638	0.182402	1.06 (0.97-1.16)	TRUE	0.190488
Graves' disease || id:ebi-a-GCST90018847	Interleukin-24	IL24	21	0.0479632	0.0497948	0.347539	1.05 (0.95-1.16)	0.00228248	0.023722	0.923348	1.00 (0.96-1.05)	0.00244978	0.0169025	0.884762	0.945825	1.00 (0.97-1.04)	-0.0225758	0.0327978	0.499149	0.98 (0.92-1.04)	-0.0301632	0.0358336	0.409876	0.97 (0.90-1.04)	TRUE	0.0151271
Graves' disease || id:ebi-a-GCST90018847	Interleukin-2 receptor subunit beta	IL2RB	21	-0.0414865	0.055764	0.465999	0.96 (0.86-1.07)	-0.0206127	0.0240617	0.391632	0.98 (0.93-1.03)	-0.0196955	0.0165332	0.233548	0.644025	0.98 (0.95-1.01)	-0.0198218	0.0342291	0.568992	0.98 (0.92-1.05)	-0.017196	0.0410983	0.680106	0.98 (0.91-1.07)	TRUE	0.714725
Graves' disease || id:ebi-a-GCST90018847	Interleukin-33	IL33	21	-0.0125562	0.0501072	0.804824	0.99 (0.90-1.09)	-0.0175328	0.0229265	0.444425	0.98 (0.94-1.03)	-0.0127237	0.016495	0.440489	0.815163	0.99 (0.96-1.02)	-0.0249369	0.0298274	0.41301	0.98 (0.92-1.03)	-0.0334159	0.0380766	0.390584	0.97 (0.90-1.04)	TRUE	0.220861
Graves' disease || id:ebi-a-GCST90018847	Interleukin-4	IL4	21	-0.0537178	0.0497254	0.293536	0.95 (0.86-1.04)	-0.0255111	0.0239217	0.286225	0.97 (0.93-1.02)	-0.00488568	0.0168843	0.772304	0.878495	1.00 (0.96-1.03)	-0.0392335	0.0350915	0.276803	0.96 (0.90-1.03)	-0.0381204	0.0390272	0.340354	0.96 (0.89-1.04)	TRUE	0.175193
Graves' disease || id:ebi-a-GCST90018847	Interleukin-5	IL5	20	0.0194387	0.0622844	0.758554	1.02 (0.90-1.15)	0.011262	0.02605	0.665507	1.01 (0.96-1.06)	0.000870504	0.0176689	0.960706	0.960706	1.00 (0.97-1.04)	0.047193	0.0360158	0.2057	1.05 (0.98-1.13)	0.0444869	0.049631	0.381282	1.05 (0.95-1.15)	TRUE	0.416821
Graves' disease || id:ebi-a-GCST90018847	Interleukin-6	IL6	21	-0.0422558	0.0432404	0.340735	0.96 (0.88-1.04)	-0.0182398	0.0219963	0.40698	0.98 (0.94-1.03)	-0.0185091	0.014784	0.210579	0.632537	0.98 (0.95-1.01)	0.00188751	0.0308696	0.951851	1.00 (0.94-1.06)	-0.0697407	0.0403074	0.0989933	0.93 (0.86-1.01)	TRUE	0.0427313
Graves' disease || id:ebi-a-GCST90018847	Interleukin-7	IL7	21	-0.053711	0.043265	0.229551	0.95 (0.87-1.03)	-0.00452927	0.0205932	0.825918	1.00 (0.96-1.04)	-0.00650612	0.0148104	0.660448	0.828494	0.99 (0.97-1.02)	9.17e-05	0.025225	0.997137	1.00 (0.95-1.05)	0.00830485	0.0334993	0.806731	1.01 (0.94-1.08)	TRUE	0.0198544
Graves' disease || id:ebi-a-GCST90018847	Interleukin-8	IL8	21	-0.0771881	0.0432266	0.090126	0.93 (0.85-1.01)	0.00255685	0.0207022	0.901706	1.00 (0.96-1.04)	-0.00920463	0.0147771	0.53335	0.815163	0.99 (0.96-1.02)	-0.00302894	0.0279828	0.914882	1.00 (0.94-1.05)	0.014983	0.0359742	0.681484	1.02 (0.95-1.09)	TRUE	0.0842239
Graves' disease || id:ebi-a-GCST90018847	Latency-associated peptide transforming growth factor beta 1	LAPTGFB1	21	0.00614535	0.0505426	0.904502	1.01 (0.91-1.11)	-0.0109056	0.0225145	0.628116	0.99 (0.95-1.03)	-0.00587396	0.0146493	0.688441	0.846597	0.99 (0.97-1.02)	-0.0214615	0.0294201	0.474163	0.98 (0.92-1.04)	-0.0273809	0.0397338	0.498673	0.97 (0.90-1.05)	TRUE	0.16854
Graves' disease || id:ebi-a-GCST90018847	Leukemia inhibitory factor	LIF	21	-0.0399347	0.0605824	0.51769	0.96 (0.85-1.08)	-0.00270626	0.0258492	0.916618	1.00 (0.95-1.05)	0.00612641	0.0166171	0.712366	0.858229	1.01 (0.97-1.04)	-0.04771	0.0508289	0.359115	0.95 (0.86-1.05)	-0.04771	0.0509418	0.360158	0.95 (0.86-1.05)	TRUE	0.773361
Graves' disease || id:ebi-a-GCST90018847	Leukemia inhibitory factor receptor	LIFR	21	-0.0252739	0.0462103	0.590792	0.98 (0.89-1.07)	-0.0315836	0.0220167	0.151421	0.97 (0.93-1.01)	-0.0199804	0.0158315	0.206926	0.632537	0.98 (0.95-1.01)	-0.0407529	0.0322396	0.220742	0.96 (0.90-1.02)	-0.0485043	0.0353915	0.185717	0.95 (0.89-1.02)	TRUE	0.0350876
Graves' disease || id:ebi-a-GCST90018847	Monocyte chemotactic protein 1	MCP1	21	0.0455297	0.0445783	0.319922	1.05 (0.96-1.14)	-0.00102066	0.0200545	0.95941	1.00 (0.96-1.04)	0.0145327	0.0147317	0.323893	0.701427	1.01 (0.99-1.04)	0.0105906	0.0268388	0.697315	1.01 (0.96-1.07)	-0.00768133	0.0380944	0.842236	0.99 (0.92-1.07)	TRUE	0.0756629
Graves' disease || id:ebi-a-GCST90018847	Monocyte chemotactic protein 2	MCP2	21	-0.105781	0.0472206	0.0372311	0.90 (0.82-0.99)	-0.0373509	0.0222976	0.0939141	0.96 (0.92-1.01)	-0.022807	0.0148649	0.12496	0.516879	0.98 (0.95-1.01)	-0.0516975	0.0388317	0.198061	0.95 (0.88-1.02)	0.0129553	0.0467046	0.784329	1.01 (0.92-1.11)	TRUE	0.301102
Graves' disease || id:ebi-a-GCST90018847	Monocyte chemotactic protein 3	MCP3	21	-0.0703617	0.0651148	0.29341	0.93 (0.82-1.06)	-0.0101754	0.0258553	0.693913	0.99 (0.94-1.04)	-0.00343747	0.0221845	0.876861	0.945825	1.00 (0.95-1.04)	-0.00545255	0.033486	0.872286	0.99 (0.93-1.06)	-0.0193192	0.0472307	0.686859	0.98 (0.89-1.08)	FALSE	0.922899
Graves' disease || id:ebi-a-GCST90018847	Monocyte chemotactic protein 4	MCP4	21	-0.0185834	0.0430363	0.670741	0.98 (0.90-1.07)	0.0172998	0.020278	0.393587	1.02 (0.98-1.06)	0.0076197	0.0147396	0.605188	0.81862	1.01 (0.98-1.04)	0.0221569	0.0277785	0.434455	1.02 (0.97-1.08)	0.0203011	0.0343602	0.561252	1.02 (0.95-1.09)	TRUE	0.00964961
Graves' disease || id:ebi-a-GCST90018847	Macrophage inflammatory protein 1-alpha	MIP-1A	21	-0.0662747	0.0465384	0.170638	0.94 (0.85-1.03)	-0.00252447	0.0216999	0.907387	1.00 (0.96-1.04)	-0.00501847	0.0147256	0.733256	0.858229	0.99 (0.97-1.02)	-0.00669754	0.0269275	0.80611	0.99 (0.94-1.05)	0.0025195	0.0381894	0.948054	1.00 (0.93-1.08)	TRUE	0.149994
Graves' disease || id:ebi-a-GCST90018847	Matrix metalloproteinase-1	MMP1	21	-0.050593	0.0560358	0.377899	0.95 (0.85-1.06)	0.00303484	0.0211488	0.885896	1.00 (0.96-1.05)	-0.0107603	0.0189814	0.570791	0.815163	0.99 (0.95-1.03)	0.00229115	0.0271608	0.933613	1.00 (0.95-1.06)	0.0105125	0.0353935	0.769517	1.01 (0.94-1.08)	TRUE	0.385754
Graves' disease || id:ebi-a-GCST90018847	Matrix metalloproteinase-10	MMP10	20	-0.0202232	0.0560299	0.722349	0.98 (0.88-1.09)	-0.00909352	0.0252418	0.718655	0.99 (0.94-1.04)	-0.00509016	0.0150752	0.735625	0.858229	0.99 (0.97-1.02)	-0.0387585	0.0451993	0.401855	0.96 (0.88-1.05)	-0.064516	0.049759	0.210307	0.94 (0.85-1.03)	TRUE	0.367421
Graves' disease || id:ebi-a-GCST90018847	Neurturin	NRTN	21	0.0423545	0.0550271	0.450941	1.04 (0.94-1.16)	-0.0131579	0.0243543	0.589012	0.99 (0.94-1.04)	-0.00969789	0.0165145	0.557046	0.815163	0.99 (0.96-1.02)	-0.0221159	0.033676	0.518842	0.98 (0.92-1.04)	-0.0482806	0.0466115	0.312653	0.95 (0.87-1.04)	TRUE	0.516087
Graves' disease || id:ebi-a-GCST90018847	Neurotrophin-3	NT-3	21	-0.00756014	0.0426213	0.861088	0.99 (0.91-1.08)	-0.0277152	0.0201332	0.168638	0.97 (0.94-1.01)	-0.0323885	0.0146015	0.0265444	0.219595	0.97 (0.94-1.00)	-0.0278832	0.0282459	0.335359	0.97 (0.92-1.03)	-0.0262236	0.0315112	0.415124	0.97 (0.92-1.04)	TRUE	0.0456754
Graves' disease || id:ebi-a-GCST90018847	Osteoprotegerin	OPG	21	-0.0538009	0.0458644	0.255276	0.95 (0.87-1.04)	-0.0317021	0.0202894	0.118171	0.97 (0.93-1.01)	-0.0292597	0.0140697	0.0375599	0.262919	0.97 (0.94-1.00)	-0.030967	0.0262072	0.251215	0.97 (0.92-1.02)	-0.0389089	0.0356998	0.288718	0.96 (0.90-1.03)	TRUE	0.303139
Graves' disease || id:ebi-a-GCST90018847	Oncostatin-M	OSM	21	-0.0661397	0.0540128	0.235723	0.94 (0.84-1.04)	0.0111035	0.023429	0.635555	1.01 (0.97-1.06)	-0.0121524	0.0148611	0.413509	0.815163	0.99 (0.96-1.02)	0.0232137	0.03198	0.476322	1.02 (0.96-1.09)	0.0408386	0.0399887	0.31933	1.04 (0.96-1.13)	TRUE	0.559322
Graves' disease || id:ebi-a-GCST90018847	Programmed cell death 1 ligand 1	PDL1	21	0.0172851	0.0475169	0.720048	1.02 (0.93-1.12)	-3.52e-05	0.0206069	0.998635	1.00 (0.96-1.04)	0.00157477	0.0145358	0.913728	0.955739	1.00 (0.97-1.03)	0.00573804	0.0248203	0.819521	1.01 (0.96-1.06)	0.00446732	0.0310307	0.886969	1.00 (0.95-1.07)	TRUE	0.118052
Graves' disease || id:ebi-a-GCST90018847	Stem cell factor	SCF	20	0.0616995	0.0431643	0.170014	1.06 (0.98-1.16)	-0.0043524	0.0206071	0.832725	1.00 (0.96-1.04)	-0.0100424	0.0149417	0.501514	0.815163	0.99 (0.96-1.02)	0.00926609	0.0285225	0.74883	1.01 (0.95-1.07)	-0.00296131	0.0384632	0.939436	1.00 (0.92-1.08)	TRUE	0.0577896
Graves' disease || id:ebi-a-GCST90018847	SIR2-like protein 2	SIRT2	21	-0.0724501	0.0527576	0.18566	0.93 (0.84-1.03)	-0.0292293	0.0213911	0.171806	0.97 (0.93-1.01)	-0.0148303	0.0147718	0.315398	0.701427	0.99 (0.96-1.01)	-0.0342157	0.0249819	0.185989	0.97 (0.92-1.01)	-0.0496714	0.0370817	0.195427	0.95 (0.88-1.02)	TRUE	0.312851
Graves' disease || id:ebi-a-GCST90018847	Signaling lymphocytic activation molecule	SLAMF1	21	-0.0463248	0.0438597	0.30412	0.95 (0.88-1.04)	-0.0404917	0.0209453	0.0532107	0.96 (0.92-1.00)	-0.0278302	0.0147576	0.0593189	0.31753	0.97 (0.94-1.00)	-0.0437249	0.0262513	0.111375	0.96 (0.91-1.01)	-0.0512668	0.0378591	0.190794	0.95 (0.88-1.02)	TRUE	0.0960651
Graves' disease || id:ebi-a-GCST90018847	Sulfotransferase 1A1	ST1A1	21	-0.0523512	0.0524227	0.33052	0.95 (0.86-1.05)	-0.00114675	0.0246231	0.962854	1.00 (0.95-1.05)	-0.0169339	0.0170597	0.320893	0.701427	0.98 (0.95-1.02)	0.00809866	0.0299183	0.789401	1.01 (0.95-1.07)	-0.00861817	0.04397	0.846587	0.99 (0.91-1.08)	TRUE	0.280618
Graves' disease || id:ebi-a-GCST90018847	STAM-binding protein	STAMBP	21	-0.051173	0.0442792	0.262134	0.95 (0.87-1.04)	-0.0135018	0.0204923	0.509978	0.99 (0.95-1.03)	-0.00899788	0.0146504	0.539102	0.815163	0.99 (0.96-1.02)	-0.0179094	0.0252798	0.486843	0.98 (0.93-1.03)	-0.027126	0.0328133	0.418174	0.97 (0.91-1.04)	TRUE	0.0594027
Graves' disease || id:ebi-a-GCST90018847	Transforming growth factor alpha	TGFA	21	-0.0621956	0.0517189	0.243916	0.94 (0.85-1.04)	-0.00945226	0.020975	0.652246	0.99 (0.95-1.03)	-0.0158789	0.0147523	0.281765	0.678966	0.98 (0.96-1.01)	0.000135772	0.0266481	0.995985	1.00 (0.95-1.05)	0.0143469	0.0361169	0.695402	1.01 (0.95-1.09)	TRUE	0.458913
Graves' disease || id:ebi-a-GCST90018847	Tumor necrosis factor	TNF	21	0.0163669	0.0490355	0.742204	1.02 (0.92-1.12)	0.0322108	0.0224453	0.151264	1.03 (0.99-1.08)	0.0227868	0.0166746	0.171765	0.625224	1.02 (0.99-1.06)	0.0389246	0.0336274	0.260695	1.04 (0.97-1.11)	0.0328443	0.0374547	0.390948	1.03 (0.96-1.11)	TRUE	0.153921
Graves' disease || id:ebi-a-GCST90018847	TNF-beta	TNFB	21	0.0136155	0.067886	0.843171	1.01 (0.89-1.16)	0.0213902	0.026131	0.413028	1.02 (0.97-1.08)	-0.0162134	0.0226045	0.473211	0.815163	0.98 (0.94-1.03)	0.0382039	0.0331579	0.262833	1.04 (0.97-1.11)	0.0293308	0.046675	0.536849	1.03 (0.94-1.13)	FALSE	0.756612
Graves' disease || id:ebi-a-GCST90018847	Tumor necrosis factor receptor superfamily member 9	TNFRSF9	21	0.0781318	0.0580385	0.194079	1.08 (0.97-1.21)	0.0401702	0.0266769	0.132117	1.04 (0.99-1.10)	0.026643	0.0167062	0.110757	0.479948	1.03 (0.99-1.06)	0.0208677	0.0433551	0.635513	1.02 (0.94-1.11)	-0.0118248	0.0557607	0.834204	0.99 (0.89-1.10)	TRUE	0.805468
Graves' disease || id:ebi-a-GCST90018847	Tumor necrosis factor ligand superfamily member 14	TNFSF14	21	-0.127789	0.0535767	0.0276443	0.88 (0.79-0.98)	-0.0327575	0.0249812	0.189761	0.97 (0.92-1.02)	-0.0435658	0.0168553	0.00974641	0.219079	0.96 (0.93-0.99)	-0.0165743	0.0381125	0.668307	0.98 (0.91-1.06)	-0.0885068	0.0524074	0.106785	0.92 (0.83-1.01)	TRUE	0.882328
Graves' disease || id:ebi-a-GCST90018847	TNF-related apoptosis ligand	TRAIL	21	0.00592144	0.042729	0.891239	1.01 (0.93-1.09)	-0.00598933	0.019531	0.759103	0.99 (0.96-1.03)	-0.0280303	0.0146516	0.0557327	0.31753	0.97 (0.94-1.00)	-0.00112752	0.029572	0.969964	1.00 (0.94-1.06)	-0.0740729	0.0369433	0.0586821	0.93 (0.86-1.00)	TRUE	0.0237568
Graves' disease || id:ebi-a-GCST90018847	TNF-related activation cytokine	TRANCE	21	0.0645408	0.0431342	0.151008	1.07 (0.98-1.16)	0.0167764	0.0204792	0.412679	1.02 (0.98-1.06)	0.00276353	0.0147627	0.851506	0.945825	1.00 (0.97-1.03)	0.0153859	0.0256033	0.554633	1.02 (0.97-1.07)	-0.000985573	0.033839	0.977053	1.00 (0.93-1.07)	TRUE	0.0210072
Graves' disease || id:ebi-a-GCST90018847	Thymic stromal lymphopoietin	TSLP	21	-0.00117377	0.0533346	0.982671	1.00 (0.90-1.11)	-0.00447349	0.0243051	0.85397	1.00 (0.95-1.04)	0.00108266	0.0168801	0.94886	0.959403	1.00 (0.97-1.03)	-0.00796139	0.032314	0.807903	0.99 (0.93-1.06)	-0.0170045	0.0394318	0.670908	0.98 (0.91-1.06)	TRUE	0.230486
Graves' disease || id:ebi-a-GCST90018847	Tumor necrosis factor (Ligand) superfamily member 12	TWEAK	21	-0.0636359	0.0425009	0.150748	0.94 (0.86-1.02)	-0.0382645	0.0197089	0.0522001	0.96 (0.93-1.00)	-0.0306275	0.0145733	0.0355871	0.262919	0.97 (0.94-1.00)	-0.0536804	0.0303573	0.0922652	0.95 (0.89-1.01)	-0.0596005	0.0365862	0.118955	0.94 (0.88-1.01)	TRUE	0.00887208
Graves' disease || id:ebi-a-GCST90018847	Urokinase-type plasminogen activator	uPA	20	-0.0292432	0.0466003	0.53819	0.97 (0.89-1.06)	-0.0330311	0.0212352	0.11983	0.97 (0.93-1.01)	-0.0471961	0.0152396	0.00195532	0.150078	0.95 (0.93-0.98)	-0.0263407	0.0272117	0.34521	0.97 (0.92-1.03)	-0.0362479	0.0311524	0.259004	0.96 (0.91-1.03)	TRUE	0.0541979
Graves' disease || id:ebi-a-GCST90018847	Vascular endothelial growth factor A	VEGFA	20	-0.0838245	0.0480194	0.0979196	0.92 (0.84-1.01)	-0.0233305	0.0208165	0.262388	0.98 (0.94-1.02)	-0.0072294	0.0148669	0.626773	0.81862	0.99 (0.96-1.02)	-0.0323775	0.0249558	0.210029	0.97 (0.92-1.02)	-0.0370357	0.0377672	0.339097	0.96 (0.89-1.04)	TRUE	0.223877
Hashimoto thyroiditis || id:ebi-a-GCST90018855	Eukaryotic translation initiation factor 4E-binding protein 1	4EBP1	7	-0.0369285	0.0854731	0.683704	0.96 (0.82-1.14)	0.00994768	0.0414841	0.810489	1.01 (0.93-1.10)	0.0268806	0.0316399	0.395559	0.818089	1.03 (0.97-1.09)	-0.000682829	0.0458894	0.98861	1.00 (0.91-1.09)	-0.0244879	0.0633032	0.712225	0.98 (0.86-1.10)	TRUE	0.0561542
Hashimoto thyroiditis || id:ebi-a-GCST90018855	Adenosine Deaminase	ADA	7	-0.264594	0.0832514	0.0245862	0.77 (0.65-0.90)	-0.0746901	0.04177	0.0737552	0.93 (0.86-1.01)	-0.0312077	0.0451054	0.48901	0.855725	0.97 (0.89-1.06)	-0.0883441	0.0454326	0.099816	0.92 (0.84-1.00)	-0.00447112	0.0666434	0.94869	1.00 (0.87-1.13)	TRUE	0.44568
Hashimoto thyroiditis || id:ebi-a-GCST90018855	Artemin	ARTN	7	-0.159481	0.0934636	0.148657	0.85 (0.71-1.02)	0.00154095	0.0464387	0.973529	1.00 (0.91-1.10)	-0.00601687	0.0349842	0.863447	0.948032	0.99 (0.93-1.06)	0.0161484	0.0637124	0.808376	1.02 (0.90-1.15)	0.0140196	0.0666783	0.840425	1.01 (0.89-1.16)	TRUE	0.0913188
Hashimoto thyroiditis || id:ebi-a-GCST90018855	Axin-1	AXIN1	7	-0.145848	0.0942304	0.182353	0.86 (0.72-1.04)	0.0207329	0.0486937	0.670266	1.02 (0.93-1.12)	4.84e-05	0.0352325	0.998905	0.998905	1.00 (0.93-1.07)	0.0314488	0.0648758	0.645039	1.03 (0.91-1.17)	0.025702	0.0728021	0.736131	1.03 (0.89-1.18)	TRUE	0.173195
Hashimoto thyroiditis || id:ebi-a-GCST90018855	Beta-nerve growth factor	NGF	7	-0.0671438	0.0811626	0.445754	0.94 (0.80-1.10)	-0.0320085	0.0382787	0.403045	0.97 (0.90-1.04)	-0.0383492	0.0300583	0.202017	0.76598	0.96 (0.91-1.02)	-0.0398499	0.0469684	0.428736	0.96 (0.88-1.05)	-0.0502539	0.056723	0.409743	0.95 (0.85-1.06)	TRUE	0.0798183
Hashimoto thyroiditis || id:ebi-a-GCST90018855	Caspase 8	CASP8	7	-0.163924	0.084962	0.111579	0.85 (0.72-1.00)	-0.0389724	0.0405005	0.335914	0.96 (0.89-1.04)	-0.0177572	0.0314651	0.572519	0.878855	0.98 (0.92-1.04)	-0.0509741	0.0449383	0.29994	0.95 (0.87-1.04)	-0.0150256	0.0526552	0.784965	0.99 (0.89-1.09)	TRUE	0.0867106
Hashimoto thyroiditis || id:ebi-a-GCST90018855	Eotaxin-1	CCL11	7	-0.127262	0.103158	0.272154	0.88 (0.72-1.08)	-0.0420945	0.0433447	0.33147	0.96 (0.88-1.04)	-0.00852142	0.0310112	0.783481	0.948032	0.99 (0.93-1.05)	-0.0644616	0.0535277	0.273833	0.94 (0.84-1.04)	-0.0308566	0.0780425	0.706236	0.97 (0.83-1.13)	TRUE	0.22848
Hashimoto thyroiditis || id:ebi-a-GCST90018855	C-C motif chemokine 19	CCL19	6	0.0555889	0.115037	0.654194	1.06 (0.84-1.32)	0.13701	0.0469469	0.00351832	1.15 (1.05-1.26)	0.0901042	0.033726	0.00754788	0.114476	1.09 (1.02-1.17)	0.149532	0.0778795	0.112923	1.16 (1.00-1.35)	0.149532	0.0766646	0.108605	1.16 (1.00-1.35)	TRUE	0.69326
Hashimoto thyroiditis || id:ebi-a-GCST90018855	C-C motif chemokine 20	CCL20	7	0.0458758	0.103523	0.676178	1.05 (0.85-1.28)	0.00117643	0.0447101	0.979008	1.00 (0.92-1.09)	0.00495069	0.0314978	0.875106	0.948032	1.00 (0.94-1.07)	-0.0791095	0.0996117	0.457343	0.92 (0.76-1.12)	0.0837267	0.0873219	0.374672	1.09 (0.92-1.29)	TRUE	0.0980173
Hashimoto thyroiditis || id:ebi-a-GCST90018855	C-C motif chemokine 23	CCL23	7	-0.0166126	0.0841234	0.85123	0.98 (0.83-1.16)	0.0232776	0.0401424	0.561998	1.02 (0.95-1.11)	0.00266287	0.0311712	0.931922	0.974769	1.00 (0.94-1.07)	0.0351377	0.0521775	0.525752	1.04 (0.94-1.15)	0.0448769	0.0594802	0.479114	1.05 (0.93-1.18)	TRUE	0.0293069
Hashimoto thyroiditis || id:ebi-a-GCST90018855	C-C motif chemokine 25	CCL25	7	-0.112191	0.112359	0.363876	0.89 (0.72-1.11)	0.0155888	0.0459551	0.734445	1.02 (0.93-1.11)	0.05391	0.0466376	0.247708	0.76853	1.06 (0.96-1.16)	-0.00729852	0.0562573	0.901016	0.99 (0.89-1.11)	0.0320709	0.0920259	0.739368	1.03 (0.86-1.24)	TRUE	0.758759
Hashimoto thyroiditis || id:ebi-a-GCST90018855	C-C motif chemokine 28	CCL28	7	-0.118823	0.081433	0.204338	0.89 (0.76-1.04)	-0.0381427	0.0399375	0.339547	0.96 (0.89-1.04)	-0.0283503	0.0302206	0.348187	0.801136	0.97 (0.92-1.03)	-0.0509041	0.0482684	0.332209	0.95 (0.86-1.04)	-0.0385658	0.0578801	0.529987	0.96 (0.86-1.08)	TRUE	0.0207522
Hashimoto thyroiditis || id:ebi-a-GCST90018855	C-C motif chemokine 4	CCL4	7	-0.104046	0.0849409	0.275157	0.90 (0.76-1.06)	0.0496103	0.0418194	0.235505	1.05 (0.97-1.14)	0.0466923	0.0315188	0.138497	0.696723	1.05 (0.99-1.11)	0.0576151	0.0532562	0.320872	1.06 (0.95-1.18)	0.0767362	0.0619124	0.261465	1.08 (0.96-1.22)	TRUE	0.057777
Hashimoto thyroiditis || id:ebi-a-GCST90018855	Natural killer cell receptor 2B4	CD244	7	-0.101255	0.0835257	0.279562	0.90 (0.77-1.06)	-0.0209352	0.0389439	0.590872	0.98 (0.91-1.06)	-0.00842146	0.0310468	0.786199	0.948032	0.99 (0.93-1.05)	-0.0263112	0.041448	0.548985	0.97 (0.90-1.06)	-0.0178843	0.0478368	0.721364	0.98 (0.89-1.08)	TRUE	0.0493043
Hashimoto thyroiditis || id:ebi-a-GCST90018855	CD40L receptor	CD40	7	-0.131004	0.0819113	0.170639	0.88 (0.75-1.03)	-0.0329459	0.0388256	0.396125	0.97 (0.90-1.04)	-0.0139811	0.0304587	0.646221	0.899594	0.99 (0.93-1.05)	-0.0403886	0.044343	0.397504	0.96 (0.88-1.05)	-0.0323747	0.0538845	0.569947	0.97 (0.87-1.08)	TRUE	0.0112434
Hashimoto thyroiditis || id:ebi-a-GCST90018855	T-cell surface glycoprotein CD5	CD5	5	0.234604	0.110039	0.122779	1.26 (1.02-1.57)	0.154841	0.0489322	0.00155407	1.17 (1.06-1.28)	0.132434	0.0390923	0.000704724	0.0347091	1.14 (1.06-1.23)	0.1725	0.0562265	0.0373675	1.19 (1.06-1.33)	0.160842	0.0883623	0.142835	1.17 (0.99-1.40)	FALSE	0.527768
Hashimoto thyroiditis || id:ebi-a-GCST90018855	T-cell surface glycoprotein CD6 isoform	CD6	6	-0.0965269	0.084639	0.317745	0.91 (0.77-1.07)	-0.0495795	0.0420329	0.238183	0.95 (0.88-1.03)	-0.0111383	0.0332698	0.737786	0.948032	0.99 (0.93-1.06)	-0.0523718	0.0486346	0.330741	0.95 (0.86-1.04)	-0.0466524	0.0618218	0.484478	0.95 (0.85-1.08)	TRUE	0.063264
Hashimoto thyroiditis || id:ebi-a-GCST90018855	CUB domain-containing protein 1	CDCP1	7	-0.181609	0.10202	0.135171	0.83 (0.68-1.02)	0.000723324	0.0439455	0.986868	1.00 (0.92-1.09)	0.011034	0.046676	0.813126	0.948032	1.01 (0.92-1.11)	-0.0175965	0.0512339	0.742972	0.98 (0.89-1.09)	0.00796556	0.0629571	0.903451	1.01 (0.89-1.14)	TRUE	0.489438
Hashimoto thyroiditis || id:ebi-a-GCST90018855	Macrophage colony-stimulating factor 1	CSF1	7	-0.172368	0.121553	0.215379	0.84 (0.66-1.07)	-0.0689516	0.0436959	0.114569	0.93 (0.86-1.02)	-0.04838	0.0460915	0.293878	0.76853	0.95 (0.87-1.04)	-0.0847537	0.0482329	0.1294	0.92 (0.84-1.01)	-0.0705917	0.0624063	0.301163	0.93 (0.82-1.05)	TRUE	0.664391
Hashimoto thyroiditis || id:ebi-a-GCST90018855	Cystatin D	CST5	7	0.0270235	0.0830362	0.758024	1.03 (0.87-1.21)	0.0171773	0.0388636	0.658496	1.02 (0.94-1.10)	0.0210864	0.0307766	0.493254	0.855725	1.02 (0.96-1.08)	0.0087048	0.0444734	0.851282	1.01 (0.92-1.10)	0.00645898	0.0566272	0.91291	1.01 (0.90-1.12)	TRUE	0.00774269
Hashimoto thyroiditis || id:ebi-a-GCST90018855	Fractalkine	CX3CL1	6	-0.0621252	0.0834738	0.498072	0.94 (0.80-1.11)	-0.0311208	0.0397842	0.434074	0.97 (0.90-1.05)	-0.0258766	0.0331383	0.434881	0.855725	0.97 (0.91-1.04)	-0.0363121	0.0464944	0.470145	0.96 (0.88-1.06)	-0.0457315	0.05195	0.418992	0.96 (0.86-1.06)	TRUE	0.00454359
Hashimoto thyroiditis || id:ebi-a-GCST90018855	C-X-C motif chemokine 1	CXCL1	7	-0.0701629	0.0846524	0.444948	0.93 (0.79-1.10)	-0.035433	0.0389858	0.363419	0.97 (0.89-1.04)	-0.027202	0.0313939	0.386229	0.817369	0.97 (0.92-1.03)	-0.0391183	0.0424597	0.392429	0.96 (0.88-1.05)	-0.0514709	0.0495453	0.338909	0.95 (0.86-1.05)	TRUE	0.0438485
Hashimoto thyroiditis || id:ebi-a-GCST90018855	C-X-C motif chemokine 10	CXCL10	7	-0.0572664	0.132578	0.683774	0.94 (0.73-1.22)	0.00800983	0.0451602	0.859222	1.01 (0.92-1.10)	0.027006	0.0468458	0.564286	0.878855	1.03 (0.94-1.13)	0.00292868	0.0488986	0.954186	1.00 (0.91-1.10)	0.071995	0.0830733	0.41944	1.07 (0.91-1.26)	TRUE	0.495315
Hashimoto thyroiditis || id:ebi-a-GCST90018855	C-X-C motif chemokine 11	CXCL11	7	-0.00858197	0.0848232	0.923344	0.99 (0.84-1.17)	0.0276407	0.039495	0.484019	1.03 (0.95-1.11)	0.0478724	0.031404	0.127408	0.682007	1.05 (0.99-1.12)	0.0287007	0.0467158	0.56153	1.03 (0.94-1.13)	0.0352838	0.054452	0.540986	1.04 (0.93-1.15)	TRUE	0.0292572
Hashimoto thyroiditis || id:ebi-a-GCST90018855	C-X-C motif chemokine 5	CXCL5	7	-0.133086	0.0851092	0.178654	0.88 (0.74-1.03)	-0.0764063	0.040513	0.059299	0.93 (0.86-1.00)	-0.0426979	0.0314978	0.175232	0.70296	0.96 (0.90-1.02)	-0.0917773	0.0564028	0.154824	0.91 (0.82-1.02)	-0.0854828	0.0604057	0.206771	0.92 (0.82-1.03)	TRUE	0.0608108
Hashimoto thyroiditis || id:ebi-a-GCST90018855	C-X-C motif chemokine 6	CXCL6	7	-0.0993644	0.084934	0.294767	0.91 (0.77-1.07)	-0.0193342	0.0401792	0.630374	0.98 (0.91-1.06)	-0.0228067	0.031488	0.468882	0.855725	0.98 (0.92-1.04)	-0.00666414	0.0512058	0.900706	0.99 (0.90-1.10)	-0.00555334	0.0585036	0.927467	0.99 (0.89-1.12)	TRUE	0.00564593
Hashimoto thyroiditis || id:ebi-a-GCST90018855	C-X-C motif chemokine 9	CXCL9	5	0.0650686	0.114133	0.608503	1.07 (0.85-1.33)	0.0899773	0.0463406	0.0521792	1.09 (1.00-1.20)	0.120191	0.0387325	0.00191497	0.05119	1.13 (1.05-1.22)	0.0832463	0.0535121	0.194771	1.09 (0.98-1.21)	0.074086	0.0729874	0.367487	1.08 (0.93-1.24)	FALSE	0.833665
Hashimoto thyroiditis || id:ebi-a-GCST90018855	Delta and Notch-like epidermal growth factor related receptor	DNER	7	-0.0225352	0.0841811	0.799623	0.98 (0.83-1.15)	-0.048127	0.0407559	0.237659	0.95 (0.88-1.03)	-0.0519848	0.03043	0.0875732	0.531277	0.95 (0.89-1.01)	0.00770416	0.0661807	0.911125	1.01 (0.89-1.15)	0.00224995	0.0661296	0.973962	1.00 (0.88-1.14)	TRUE	0.125781
Hashimoto thyroiditis || id:ebi-a-GCST90018855	Protein S100-A12	S100A12	7	-0.13156	0.0853733	0.18395	0.88 (0.74-1.04)	-0.024137	0.0415172	0.560988	0.98 (0.90-1.06)	-0.0052564	0.0315427	0.86765	0.948032	0.99 (0.94-1.06)	-0.055298	0.0505202	0.315687	0.95 (0.86-1.04)	0.0743784	0.0643518	0.291701	1.08 (0.95-1.22)	TRUE	0.0182533
Hashimoto thyroiditis || id:ebi-a-GCST90018855	Fibroblast growth factor 19	FGF19	7	-0.0431459	0.0854731	0.635162	0.96 (0.81-1.13)	0.0106104	0.0401821	0.791735	1.01 (0.93-1.09)	0.00616213	0.0316399	0.845583	0.948032	1.01 (0.95-1.07)	0.00653817	0.0489517	0.898115	1.01 (0.91-1.11)	0.0085414	0.053479	0.878347	1.01 (0.91-1.12)	TRUE	0.00247934
Hashimoto thyroiditis || id:ebi-a-GCST90018855	Fibroblast growth factor 21	FGF21	7	-0.13449	0.119583	0.311807	0.87 (0.69-1.11)	-0.065238	0.0412466	0.113727	0.94 (0.86-1.02)	-0.0688789	0.0316705	0.0296404	0.305296	0.93 (0.88-0.99)	-0.0735528	0.0439974	0.145605	0.93 (0.85-1.01)	-0.0672459	0.0530317	0.251768	0.93 (0.84-1.04)	TRUE	0.5557
Hashimoto thyroiditis || id:ebi-a-GCST90018855	Fibroblast growth factor 23	FGF23	7	-0.175337	0.089802	0.108325	0.84 (0.70-1.00)	-0.107866	0.0393499	0.0061214	0.90 (0.83-0.97)	-0.0816815	0.0305025	0.00740937	0.114476	0.92 (0.87-0.98)	-0.116367	0.0417193	0.0316078	0.89 (0.82-0.97)	-0.114154	0.0486985	0.0575214	0.89 (0.81-0.98)	TRUE	0.526685
Hashimoto thyroiditis || id:ebi-a-GCST90018855	Fibroblast growth factor 5	FGF5	7	-0.122393	0.0899282	0.231639	0.88 (0.74-1.06)	-0.0710391	0.0419108	0.090074	0.93 (0.86-1.01)	-0.0661054	0.0337987	0.0504823	0.353376	0.94 (0.88-1.00)	-0.07657	0.0485616	0.165924	0.93 (0.84-1.02)	-0.0701498	0.0549289	0.248759	0.93 (0.84-1.04)	TRUE	0.0782726
Hashimoto thyroiditis || id:ebi-a-GCST90018855	Fms-related tyrosine kinase 3 ligand	FLT3L	7	-0.0966837	0.108848	0.415091	0.91 (0.73-1.12)	-0.047631	0.0404205	0.238642	0.95 (0.88-1.03)	-0.0379513	0.0312019	0.223865	0.76853	0.96 (0.91-1.02)	-0.0425943	0.0433016	0.363267	0.96 (0.88-1.04)	-0.03598	0.0513541	0.509779	0.96 (0.87-1.07)	TRUE	0.231464
Hashimoto thyroiditis || id:ebi-a-GCST90018855	Glial cell line-derived neutrophic factor	GDNF	7	-0.106246	0.0871979	0.277403	0.90 (0.76-1.07)	-0.0261788	0.0392915	0.505237	0.97 (0.90-1.05)	-0.0211441	0.0308249	0.49275	0.855725	0.98 (0.92-1.04)	-0.0474047	0.0455194	0.337815	0.95 (0.87-1.04)	-0.0500341	0.0583241	0.423906	0.95 (0.85-1.07)	TRUE	0.0823266
Hashimoto thyroiditis || id:ebi-a-GCST90018855	Hepatocyte growth factor	HGF	7	-0.217519	0.0830503	0.0471479	0.80 (0.68-0.95)	-0.0797126	0.0404746	0.0489018	0.92 (0.85-1.00)	-0.0667793	0.0308379	0.0303501	0.305296	0.94 (0.88-0.99)	-0.0905897	0.0490448	0.114251	0.91 (0.83-1.01)	-0.053441	0.059279	0.402051	0.95 (0.84-1.06)	TRUE	0.14268
Hashimoto thyroiditis || id:ebi-a-GCST90018855	Interferon gamma	IFNg	7	-0.112435	0.110715	0.356447	0.89 (0.72-1.11)	0.0601125	0.0512481	0.240807	1.06 (0.96-1.17)	0.0314954	0.0344757	0.360951	0.801136	1.03 (0.96-1.10)	0.118183	0.106511	0.309658	1.13 (0.91-1.39)	0.123891	0.0979807	0.252965	1.13 (0.93-1.37)	TRUE	0.499533
Hashimoto thyroiditis || id:ebi-a-GCST90018855	Interleukin-10	IL10	7	0.0500379	0.122067	0.698836	1.05 (0.83-1.34)	0.131953	0.0445324	0.00304578	1.14 (1.05-1.25)	0.0961434	0.0314701	0.00225011	0.05119	1.10 (1.04-1.17)	0.15028	0.062592	0.0532259	1.16 (1.03-1.31)	0.141626	0.0626525	0.0645043	1.15 (1.02-1.30)	FALSE	0.958322
Hashimoto thyroiditis || id:ebi-a-GCST90018855	Interleukin-10 receptor subunit alpha	IL10RA	7	-0.185567	0.0934714	0.103875	0.83 (0.69-1.00)	-0.0843079	0.0458834	0.0661455	0.92 (0.84-1.01)	-0.0412879	0.035044	0.238727	0.76853	0.96 (0.90-1.03)	-0.0850721	0.0529101	0.15899	0.92 (0.83-1.02)	-0.0677222	0.0731461	0.390245	0.93 (0.81-1.08)	TRUE	0.156163
Hashimoto thyroiditis || id:ebi-a-GCST90018855	Interleukin-10 receptor subunit beta	IL10RB	7	-0.122156	0.0955213	0.257091	0.89 (0.73-1.07)	-0.0323401	0.0386091	0.40224	0.97 (0.90-1.04)	-0.0242731	0.0305206	0.426438	0.855725	0.98 (0.92-1.04)	-0.0414197	0.0442557	0.385438	0.96 (0.88-1.05)	-0.0414197	0.0461236	0.403771	0.96 (0.88-1.05)	TRUE	0.154972
Hashimoto thyroiditis || id:ebi-a-GCST90018855	Interleukin-12 subunit beta	IL12B	4	0.104478	0.127602	0.498951	1.11 (0.86-1.43)	0.118029	0.0530868	0.0261942	1.13 (1.01-1.25)	0.143558	0.0426501	0.000762836	0.0347091	1.15 (1.06-1.26)	0.112291	0.054027	0.129197	1.12 (1.01-1.24)	0.111298	0.0782173	0.249921	1.12 (0.96-1.30)	FALSE	0.650421
Hashimoto thyroiditis || id:ebi-a-GCST90018855	Interleukin-13	IL13	7	-0.2732	0.0935845	0.0330412	0.76 (0.63-0.91)	-0.141853	0.048084	0.00317661	0.87 (0.79-0.95)	-0.0804931	0.0350121	0.0215046	0.279559	0.92 (0.86-0.99)	-0.14835	0.0515778	0.0281965	0.86 (0.78-0.95)	0.0594231	0.100603	0.576298	1.06 (0.87-1.29)	TRUE	0.91935
Hashimoto thyroiditis || id:ebi-a-GCST90018855	Interleukin-15 receptor subunit alpha	IL15RA	7	-0.0298412	0.0900051	0.753675	0.97 (0.81-1.16)	0.0176255	0.044694	0.693316	1.02 (0.93-1.11)	0.022943	0.033888	0.49839	0.855725	1.02 (0.96-1.09)	0.0129367	0.049067	0.800868	1.01 (0.92-1.12)	0.0843558	0.0645225	0.238943	1.09 (0.96-1.23)	TRUE	0.0923309
Hashimoto thyroiditis || id:ebi-a-GCST90018855	Interleukin-17A	IL17A	5	-0.255789	0.129007	0.141676	0.77 (0.60-1.00)	-0.0704686	0.0553289	0.202794	0.93 (0.84-1.04)	-0.0290015	0.0732615	0.692206	0.94016	0.97 (0.84-1.12)	-0.119952	0.057997	0.107443	0.89 (0.79-0.99)	0.152791	0.15813	0.388642	1.17 (0.85-1.59)	FALSE	0.872316
Hashimoto thyroiditis || id:ebi-a-GCST90018855	Interleukin-17C	IL17C	7	-0.0502325	0.0932451	0.613193	0.95 (0.79-1.14)	-0.036676	0.0450137	0.415201	0.96 (0.88-1.05)	-0.0575436	0.0349206	0.0993855	0.565255	0.94 (0.88-1.01)	-0.0323857	0.0562948	0.586008	0.97 (0.87-1.08)	-0.015432	0.0646618	0.819314	0.98 (0.87-1.12)	TRUE	0.0990878
Hashimoto thyroiditis || id:ebi-a-GCST90018855	Interleukin-18	IL18	7	0.0531401	0.101463	0.622836	1.05 (0.86-1.29)	0.0546997	0.0433369	0.206878	1.06 (0.97-1.15)	0.0279427	0.0313474	0.372722	0.807564	1.03 (0.97-1.09)	0.0880161	0.0840054	0.335117	1.09 (0.93-1.29)	0.0619151	0.0818495	0.478019	1.06 (0.91-1.25)	TRUE	0.12229
Hashimoto thyroiditis || id:ebi-a-GCST90018855	Interleukin-18 receptor 1	IL18R1	7	-0.123641	0.0840918	0.201434	0.88 (0.75-1.04)	-0.0785294	0.0386322	0.0420782	0.92 (0.86-1.00)	-0.0635578	0.0312213	0.0417785	0.316821	0.94 (0.88-1.00)	-0.0781973	0.043615	0.123157	0.92 (0.85-1.01)	-0.0865029	0.0481372	0.122459	0.92 (0.83-1.01)	TRUE	0.162397
Hashimoto thyroiditis || id:ebi-a-GCST90018855	Interleukin-1 alpha	IL1A	7	-0.0122202	0.0952808	0.902946	0.99 (0.82-1.19)	-0.0108654	0.0446646	0.807799	0.99 (0.91-1.08)	0.000133677	0.0349344	0.996947	0.998905	1.00 (0.93-1.07)	-0.00279499	0.0484042	0.955829	1.00 (0.91-1.10)	0.0201589	0.0557979	0.730268	1.02 (0.91-1.14)	TRUE	0.0972446
Hashimoto thyroiditis || id:ebi-a-GCST90018855	Interleukin-2	IL2	7	-0.0749916	0.092884	0.456129	0.93 (0.77-1.11)	-0.0114854	0.0459824	0.802759	0.99 (0.90-1.08)	0.00818315	0.0348061	0.814126	0.948032	1.01 (0.94-1.08)	-0.00830601	0.0503477	0.874383	0.99 (0.90-1.09)	-0.00196948	0.0638195	0.976382	1.00 (0.88-1.13)	TRUE	0.0920772
Hashimoto thyroiditis || id:ebi-a-GCST90018855	Interleukin-20	IL20	7	-0.0538557	0.0917181	0.582591	0.95 (0.79-1.13)	-0.036178	0.0433962	0.404468	0.96 (0.89-1.05)	-0.0374297	0.0344757	0.277618	0.76853	0.96 (0.90-1.03)	-0.041563	0.0540183	0.470837	0.96 (0.86-1.07)	-0.0386309	0.0591332	0.537786	0.96 (0.86-1.08)	TRUE	0.0249202
Hashimoto thyroiditis || id:ebi-a-GCST90018855	Interleukin-20 receptor subunit alpha	IL20RA	7	-0.173005	0.0940459	0.125215	0.84 (0.70-1.01)	-0.0148139	0.0493011	0.763812	0.99 (0.89-1.09)	0.00381585	0.03522	0.913723	0.968241	1.00 (0.94-1.08)	-0.0394129	0.0605877	0.539459	0.96 (0.85-1.08)	-0.0285378	0.0784281	0.728432	0.97 (0.83-1.13)	TRUE	0.225935
Hashimoto thyroiditis || id:ebi-a-GCST90018855	Interleukin-22 receptor subunit alpha-1	IL22RA1	7	0.0394169	0.0954433	0.696729	1.04 (0.86-1.25)	0.0431095	0.0481426	0.370544	1.04 (0.95-1.15)	0.0390094	0.0356126	0.273349	0.76853	1.04 (0.97-1.11)	0.0235861	0.0613792	0.714029	1.02 (0.91-1.15)	-0.0445354	0.0766717	0.58248	0.96 (0.82-1.11)	TRUE	0.146149
Hashimoto thyroiditis || id:ebi-a-GCST90018855	Interleukin-24	IL24	7	-0.0671187	0.095173	0.512156	0.94 (0.78-1.13)	0.0110035	0.0464996	0.812938	1.01 (0.92-1.11)	0.0214424	0.0355368	0.546252	0.878855	1.02 (0.95-1.10)	-0.0132339	0.0545967	0.816549	0.99 (0.89-1.10)	0.0893495	0.0701932	0.250146	1.09 (0.95-1.25)	TRUE	0.0698668
Hashimoto thyroiditis || id:ebi-a-GCST90018855	Interleukin-2 receptor subunit beta	IL2RB	7	-0.114411	0.107302	0.335064	0.89 (0.72-1.10)	-0.039788	0.0428825	0.353491	0.96 (0.88-1.05)	-0.0179773	0.0347376	0.604796	0.887684	0.98 (0.92-1.05)	-0.0411394	0.0454269	0.400042	0.96 (0.88-1.05)	-0.0389053	0.0466806	0.436513	0.96 (0.88-1.05)	TRUE	0.274488
Hashimoto thyroiditis || id:ebi-a-GCST90018855	Interleukin-33	IL33	7	-0.0297948	0.0982395	0.773885	0.97 (0.80-1.18)	0.0547117	0.0486981	0.261231	1.06 (0.96-1.16)	0.0468249	0.0347376	0.177671	0.70296	1.05 (0.98-1.12)	0.0563538	0.0641091	0.4132	1.06 (0.93-1.20)	0.131486	0.0749836	0.130053	1.14 (0.98-1.32)	TRUE	0.285887
Hashimoto thyroiditis || id:ebi-a-GCST90018855	Interleukin-4	IL4	7	-0.109779	0.0996463	0.320784	0.90 (0.74-1.09)	0.0285612	0.0497929	0.566239	1.03 (0.93-1.13)	0.0198667	0.035519	0.57594	0.878855	1.02 (0.95-1.09)	0.00443927	0.0666119	0.949031	1.00 (0.88-1.14)	0.0951352	0.0818277	0.289127	1.10 (0.94-1.29)	TRUE	0.25757
Hashimoto thyroiditis || id:ebi-a-GCST90018855	Interleukin-5	IL5	7	-0.29769	0.0951592	0.0260061	0.74 (0.62-0.89)	-0.0449449	0.0517733	0.385334	0.96 (0.86-1.06)	-0.062408	0.035519	0.0789124	0.512931	0.94 (0.88-1.01)	-0.031565	0.093169	0.746308	0.97 (0.81-1.16)	-0.015814	0.0919534	0.869108	0.98 (0.82-1.18)	TRUE	0.765963
Hashimoto thyroiditis || id:ebi-a-GCST90018855	Interleukin-6	IL6	7	-0.0462309	0.0849487	0.60967	0.95 (0.81-1.13)	-0.0201765	0.0395287	0.609752	0.98 (0.91-1.06)	-0.0144044	0.0314473	0.646917	0.899594	0.99 (0.93-1.05)	-0.0224567	0.0431847	0.621674	0.98 (0.90-1.06)	-0.0200638	0.0534273	0.720182	0.98 (0.88-1.09)	TRUE	0.0268047
Hashimoto thyroiditis || id:ebi-a-GCST90018855	Interleukin-7	IL7	7	-0.131696	0.0849203	0.18164	0.88 (0.74-1.04)	-0.028401	0.0399601	0.477249	0.97 (0.90-1.05)	-0.0189493	0.0314398	0.546697	0.878855	0.98 (0.92-1.04)	-0.039135	0.0472256	0.438998	0.96 (0.88-1.05)	-0.0351578	0.0520361	0.524439	0.97 (0.87-1.07)	TRUE	0.0170506
Hashimoto thyroiditis || id:ebi-a-GCST90018855	Interleukin-8	IL8	7	-0.0390838	0.0849486	0.664768	0.96 (0.81-1.14)	0.0100864	0.0402818	0.802281	1.01 (0.93-1.09)	0.0287286	0.031417	0.360491	0.801136	1.03 (0.97-1.09)	0.0180199	0.0446406	0.700451	1.02 (0.93-1.11)	0.0330359	0.0527616	0.554283	1.03 (0.93-1.15)	TRUE	0.0265911
Hashimoto thyroiditis || id:ebi-a-GCST90018855	Latency-associated peptide transforming growth factor beta 1	LAPTGFB1	7	-0.116838	0.100653	0.298127	0.89 (0.73-1.08)	-0.0451927	0.0401006	0.259749	0.96 (0.88-1.03)	-0.0294513	0.0310613	0.343045	0.801136	0.97 (0.91-1.03)	-0.0456031	0.0403894	0.301973	0.96 (0.88-1.03)	-0.0470048	0.0508192	0.39068	0.95 (0.86-1.05)	TRUE	0.165594
Hashimoto thyroiditis || id:ebi-a-GCST90018855	Leukemia inhibitory factor	LIF	7	-0.116987	0.0931711	0.264736	0.89 (0.74-1.07)	0.00858983	0.0472635	0.855784	1.01 (0.92-1.11)	0.0107593	0.0349165	0.757972	0.948032	1.01 (0.94-1.08)	-0.0240288	0.0615771	0.709848	0.98 (0.87-1.10)	-0.0110513	0.0744027	0.886788	0.99 (0.85-1.14)	TRUE	0.197061
Hashimoto thyroiditis || id:ebi-a-GCST90018855	Leukemia inhibitory factor receptor	LIFR	7	-0.0998022	0.094822	0.340744	0.91 (0.75-1.09)	-0.0723156	0.0434599	0.0961198	0.93 (0.85-1.01)	-0.0679261	0.0333171	0.0414722	0.316821	0.93 (0.88-1.00)	-0.0570186	0.0557133	0.345584	0.94 (0.85-1.05)	-0.112652	0.0627334	0.122676	0.89 (0.79-1.01)	TRUE	0.443356
Hashimoto thyroiditis || id:ebi-a-GCST90018855	Monocyte chemotactic protein 1	MCP1	7	-0.0742564	0.117652	0.555664	0.93 (0.74-1.17)	0.0269193	0.0416491	0.518061	1.03 (0.95-1.11)	0.0358683	0.0312019	0.250327	0.76853	1.04 (0.98-1.10)	0.0145087	0.0478467	0.771952	1.01 (0.92-1.11)	0.0280118	0.0607709	0.661076	1.03 (0.91-1.16)	TRUE	0.409009
Hashimoto thyroiditis || id:ebi-a-GCST90018855	Monocyte chemotactic protein 2	MCP2	7	-0.0778232	0.0849409	0.401589	0.93 (0.78-1.09)	0.00553837	0.0401558	0.890302	1.01 (0.93-1.09)	0.00638902	0.0315188	0.839365	0.948032	1.01 (0.95-1.07)	0.0426733	0.0597771	0.502118	1.04 (0.93-1.17)	0.0236519	0.0619834	0.715918	1.02 (0.91-1.16)	TRUE	0.0078182
Hashimoto thyroiditis || id:ebi-a-GCST90018855	Monocyte chemotactic protein 3	MCP3	7	-0.231547	0.0959151	0.060558	0.79 (0.66-0.96)	-0.0108942	0.0500101	0.827554	0.99 (0.90-1.09)	0.0190216	0.0525666	0.717459	0.948032	1.02 (0.92-1.13)	-0.00313639	0.0574401	0.958228	1.00 (0.89-1.12)	0.0128959	0.0792876	0.876136	1.01 (0.87-1.18)	TRUE	0.780603
Hashimoto thyroiditis || id:ebi-a-GCST90018855	Monocyte chemotactic protein 4	MCP4	7	-0.0738392	0.0842887	0.421101	0.93 (0.79-1.10)	0.0287825	0.041822	0.491317	1.03 (0.95-1.12)	-0.00675219	0.0312821	0.829106	0.948032	0.99 (0.93-1.06)	0.0317453	0.0559068	0.590752	1.03 (0.93-1.15)	0.0323252	0.0632331	0.627468	1.03 (0.91-1.17)	TRUE	0.0178484
Hashimoto thyroiditis || id:ebi-a-GCST90018855	Macrophage inflammatory protein 1-alpha	MIP-1A	7	-0.177634	0.0846772	0.0900072	0.84 (0.71-0.99)	0.0215883	0.0426989	0.613142	1.02 (0.94-1.11)	0.0290113	0.0313415	0.354626	0.801136	1.03 (0.97-1.09)	0.0284274	0.0542059	0.618779	1.03 (0.93-1.14)	0.0728855	0.0631237	0.292142	1.08 (0.95-1.22)	TRUE	0.141484
Hashimoto thyroiditis || id:ebi-a-GCST90018855	Matrix metalloproteinase-1	MMP1	7	-0.0291762	0.0854731	0.746718	0.97 (0.82-1.15)	-0.0130029	0.0397702	0.743705	0.99 (0.91-1.07)	-4.39e-05	0.0316399	0.998893	0.998905	1.00 (0.94-1.06)	-0.0259984	0.0480293	0.607797	0.97 (0.89-1.07)	-0.0171557	0.0529939	0.757129	0.98 (0.89-1.09)	TRUE	0.00420246
Hashimoto thyroiditis || id:ebi-a-GCST90018855	Matrix metalloproteinase-10	MMP10	7	-0.113641	0.0849204	0.238458	0.89 (0.76-1.05)	-0.0402566	0.0391622	0.303975	0.96 (0.89-1.04)	-0.0229484	0.0314701	0.465873	0.855725	0.98 (0.92-1.04)	-0.0424765	0.0467769	0.398846	0.96 (0.87-1.05)	-0.0435192	0.052229	0.436616	0.96 (0.86-1.06)	TRUE	0.0227724
Hashimoto thyroiditis || id:ebi-a-GCST90018855	Neurturin	NRTN	7	-0.0395621	0.106696	0.725983	0.96 (0.78-1.18)	-0.0325616	0.0483381	0.500551	0.97 (0.88-1.06)	0.0192504	0.0347376	0.579465	0.878855	1.02 (0.95-1.09)	-0.0610961	0.0695621	0.413567	0.94 (0.82-1.08)	-0.0582131	0.0875864	0.530982	0.94 (0.79-1.12)	TRUE	0.226129
Hashimoto thyroiditis || id:ebi-a-GCST90018855	Neurotrophin-3	NT-3	7	-0.124699	0.0894251	0.221972	0.88 (0.74-1.05)	-0.0302533	0.0421104	0.472493	0.97 (0.89-1.05)	-0.0293127	0.0310468	0.345095	0.801136	0.97 (0.91-1.03)	-0.0674914	0.0534406	0.253476	0.93 (0.84-1.04)	-0.0556429	0.0710333	0.46322	0.95 (0.82-1.09)	TRUE	0.119031
Hashimoto thyroiditis || id:ebi-a-GCST90018855	Osteoprotegerin	OPG	7	-0.14518	0.103685	0.220347	0.86 (0.71-1.06)	-0.0808112	0.0414327	0.051126	0.92 (0.85-1.00)	-0.0638243	0.0300286	0.0335491	0.305296	0.94 (0.88-1.00)	-0.103116	0.0497259	0.0834597	0.90 (0.82-0.99)	-0.0562645	0.0631842	0.407493	0.95 (0.84-1.07)	TRUE	0.492011
Hashimoto thyroiditis || id:ebi-a-GCST90018855	Oncostatin-M	OSM	7	-0.170431	0.0994239	0.147161	0.84 (0.69-1.02)	-0.015211	0.0472339	0.747426	0.98 (0.90-1.08)	0.0056432	0.0315645	0.858108	0.948032	1.01 (0.95-1.07)	-0.0612069	0.0640884	0.376436	0.94 (0.83-1.07)	0.11731	0.0921501	0.250104	1.12 (0.94-1.35)	TRUE	0.319746
Hashimoto thyroiditis || id:ebi-a-GCST90018855	Programmed cell death 1 ligand 1	PDL1	7	-0.0705233	0.103371	0.525408	0.93 (0.76-1.14)	-0.0549555	0.041548	0.185936	0.95 (0.87-1.03)	-0.0331367	0.0308561	0.282862	0.76853	0.97 (0.91-1.03)	-0.0457312	0.0511958	0.406117	0.96 (0.86-1.06)	-0.0544304	0.0647699	0.432909	0.95 (0.83-1.08)	TRUE	0.183953
Hashimoto thyroiditis || id:ebi-a-GCST90018855	Stem cell factor	SCF	6	0.0271639	0.124961	0.838551	1.03 (0.80-1.31)	-0.0210416	0.042983	0.624465	0.98 (0.90-1.07)	-0.0480881	0.033448	0.150521	0.696723	0.95 (0.89-1.02)	-0.0112608	0.0442322	0.809184	0.99 (0.91-1.08)	0.0142252	0.0579536	0.815859	1.01 (0.91-1.14)	TRUE	0.411725
Hashimoto thyroiditis || id:ebi-a-GCST90018855	SIR2-like protein 2	SIRT2	7	-0.108727	0.0846524	0.255292	0.90 (0.76-1.06)	-0.0342514	0.0401557	0.393679	0.97 (0.89-1.05)	-0.0148712	0.0313939	0.635716	0.899594	0.99 (0.93-1.05)	-0.0310943	0.0462567	0.526473	0.97 (0.89-1.06)	-0.0271128	0.0547323	0.637955	0.97 (0.87-1.08)	TRUE	0.0477387
Hashimoto thyroiditis || id:ebi-a-GCST90018855	Signaling lymphocytic activation molecule	SLAMF1	7	-0.171196	0.0962389	0.135393	0.84 (0.70-1.02)	-0.0577097	0.0426215	0.175735	0.94 (0.87-1.03)	-0.0329613	0.0313282	0.292741	0.76853	0.97 (0.91-1.03)	-0.0735319	0.0479229	0.175834	0.93 (0.85-1.02)	-0.0528458	0.0717498	0.489194	0.95 (0.82-1.09)	TRUE	0.263073
Hashimoto thyroiditis || id:ebi-a-GCST90018855	Sulfotransferase 1A1	ST1A1	7	-0.223112	0.0960011	0.0677102	0.80 (0.66-0.97)	0.036426	0.0510073	0.475146	1.04 (0.94-1.15)	0.00619263	0.0357829	0.862603	0.948032	1.01 (0.94-1.08)	0.0391497	0.079795	0.641115	1.04 (0.89-1.22)	0.0478391	0.0796311	0.569982	1.05 (0.90-1.23)	TRUE	0.353474
Hashimoto thyroiditis || id:ebi-a-GCST90018855	STAM-binding protein	STAMBP	7	-0.102658	0.0837138	0.274683	0.90 (0.77-1.06)	-0.00738877	0.0393601	0.851095	0.99 (0.92-1.07)	-0.0014981	0.0310613	0.961533	0.994312	1.00 (0.94-1.06)	-0.0172407	0.0435352	0.705791	0.98 (0.90-1.07)	-0.012446	0.0488143	0.807264	0.99 (0.90-1.09)	TRUE	0.0228395
Hashimoto thyroiditis || id:ebi-a-GCST90018855	Transforming growth factor alpha	TGFA	7	-0.11365	0.0844112	0.23599	0.89 (0.76-1.05)	0.02556	0.0412104	0.535105	1.03 (0.95-1.11)	0.0372645	0.031296	0.233767	0.76853	1.04 (0.98-1.10)	-0.0107085	0.0480846	0.831156	0.99 (0.90-1.09)	0.0731483	0.0710447	0.342899	1.08 (0.94-1.24)	TRUE	0.132341
Hashimoto thyroiditis || id:ebi-a-GCST90018855	Tumor necrosis factor	TNF	7	0.129189	0.0937483	0.226668	1.14 (0.95-1.37)	0.0606169	0.0456313	0.184044	1.06 (0.97-1.16)	0.0501338	0.0350936	0.153126	0.696723	1.05 (0.98-1.13)	0.078542	0.0516979	0.179506	1.08 (0.98-1.20)	0.0429097	0.0660507	0.539978	1.04 (0.92-1.19)	TRUE	0.0632457
Hashimoto thyroiditis || id:ebi-a-GCST90018855	TNF-beta	TNFB	4	0.0156307	0.111247	0.901135	1.02 (0.82-1.26)	0.0298577	0.0563577	0.596258	1.03 (0.92-1.15)	0.0225869	0.0501534	0.652453	0.899594	1.02 (0.93-1.13)	0.0274848	0.0668149	0.708432	1.03 (0.90-1.17)	0.0988613	0.0859399	0.333377	1.10 (0.93-1.31)	TRUE	0.170972
Hashimoto thyroiditis || id:ebi-a-GCST90018855	Tumor necrosis factor receptor superfamily member 9	TNFRSF9	5	-0.0115761	0.126992	0.933114	0.99 (0.77-1.27)	0.0441198	0.0550024	0.422471	1.05 (0.94-1.16)	0.0614588	0.044578	0.167993	0.70296	1.06 (0.97-1.16)	0.0118183	0.0656565	0.865902	1.01 (0.89-1.15)	0.158495	0.0986494	0.183408	1.17 (0.97-1.42)	TRUE	0.664632
Hashimoto thyroiditis || id:ebi-a-GCST90018855	Tumor necrosis factor ligand superfamily member 14	TNFSF14	7	-0.248572	0.0946082	0.0466802	0.78 (0.65-0.94)	-0.0277305	0.0525126	0.597448	0.97 (0.88-1.08)	-0.0121481	0.0353924	0.731417	0.948032	0.99 (0.92-1.06)	0.11531	0.0869902	0.233221	1.12 (0.95-1.33)	0.116554	0.0896928	0.241472	1.12 (0.94-1.34)	TRUE	0.513512
Hashimoto thyroiditis || id:ebi-a-GCST90018855	TNF-related apoptosis ligand	TRAIL	7	-0.0613695	0.08382	0.496933	0.94 (0.80-1.11)	-0.0536447	0.0389752	0.168703	0.95 (0.88-1.02)	-0.032574	0.0311433	0.295588	0.76853	0.97 (0.91-1.03)	-0.0574088	0.0465206	0.263325	0.94 (0.86-1.03)	-0.0630594	0.0586567	0.323668	0.94 (0.84-1.05)	TRUE	0.0104565
Hashimoto thyroiditis || id:ebi-a-GCST90018855	TNF-related activation cytokine	TRANCE	7	0.0132235	0.12053	0.916906	1.01 (0.80-1.28)	-0.00783561	0.0420269	0.852098	0.99 (0.91-1.08)	0.0226268	0.0313415	0.470329	0.855725	1.02 (0.96-1.09)	-0.0350877	0.0540491	0.540259	0.97 (0.87-1.07)	-0.0493466	0.066707	0.487374	0.95 (0.84-1.08)	TRUE	0.259998
Hashimoto thyroiditis || id:ebi-a-GCST90018855	Thymic stromal lymphopoietin	TSLP	7	0.00070773	0.0948879	0.994337	1.00 (0.83-1.21)	-0.0214504	0.0450275	0.633801	0.98 (0.90-1.07)	-0.00943596	0.0354711	0.790225	0.948032	0.99 (0.92-1.06)	-0.0191601	0.0543178	0.736344	0.98 (0.88-1.09)	-0.0206722	0.0586821	0.736676	0.98 (0.87-1.10)	TRUE	0.0215288
Hashimoto thyroiditis || id:ebi-a-GCST90018855	Tumor necrosis factor (Ligand) superfamily member 12	TWEAK	7	-0.0673877	0.0832514	0.455037	0.93 (0.79-1.10)	0.0165183	0.041134	0.687999	1.02 (0.94-1.10)	-0.00330706	0.030999	0.915041	0.968241	1.00 (0.94-1.06)	0.0447793	0.0719263	0.556472	1.05 (0.91-1.20)	0.0282196	0.0618831	0.664419	1.03 (0.91-1.16)	TRUE	0.0142631
Hashimoto thyroiditis || id:ebi-a-GCST90018855	Urokinase-type plasminogen activator	uPA	5	-0.161403	0.156907	0.379323	0.85 (0.63-1.16)	-0.0461217	0.0495504	0.351955	0.95 (0.87-1.05)	-0.0212816	0.0406887	0.60095	0.887684	0.98 (0.90-1.06)	-0.0443093	0.0547797	0.463958	0.96 (0.86-1.07)	-0.0443093	0.0608236	0.506673	0.96 (0.85-1.08)	TRUE	0.261966
Hashimoto thyroiditis || id:ebi-a-GCST90018855	Vascular endothelial growth factor A	VEGFA	7	-0.159869	0.0843977	0.116723	0.85 (0.72-1.01)	0.00848133	0.0409261	0.835826	1.01 (0.93-1.09)	0.0190102	0.0312781	0.543333	0.878855	1.02 (0.96-1.08)	-0.00562077	0.0498629	0.913926	0.99 (0.90-1.10)	0.0490249	0.0590936	0.43851	1.05 (0.94-1.18)	TRUE	0.0452386
Thyroid cancer || id:ebi-a-GCST90018929	Eukaryotic translation initiation factor 4E-binding protein 1	4EBP1	12	0.0117678	0.0349221	0.743102	1.01 (0.94-1.08)	-0.0119916	0.0183528	0.513503	0.99 (0.95-1.02)	-0.015985	0.0131403	0.223797	0.992371	0.98 (0.96-1.01)	-0.0120228	0.0199261	0.558499	0.99 (0.95-1.03)	-0.0313559	0.0293292	0.307923	0.97 (0.91-1.03)	FALSE	0.522241
Thyroid cancer || id:ebi-a-GCST90018929	Adenosine Deaminase	ADA	12	0.0248363	0.0295249	0.419897	1.03 (0.97-1.09)	0.0140353	0.0180724	0.437386	1.01 (0.98-1.05)	-0.00221138	0.012897	0.863859	0.992371	1.00 (0.97-1.02)	0.0205118	0.0188257	0.299199	1.02 (0.98-1.06)	0.0113094	0.0338398	0.744511	1.01 (0.95-1.08)	TRUE	0.745021
Thyroid cancer || id:ebi-a-GCST90018929	Artemin	ARTN	12	-0.00678701	0.0329708	0.841039	0.99 (0.93-1.06)	-0.00731389	0.0197448	0.711069	0.99 (0.96-1.03)	-0.000384939	0.0145457	0.978887	0.994105	1.00 (0.97-1.03)	-0.00969534	0.0205262	0.645917	0.99 (0.95-1.03)	-0.00969534	0.0277531	0.733429	0.99 (0.94-1.05)	TRUE	0.657697
Thyroid cancer || id:ebi-a-GCST90018929	Axin-1	AXIN1	12	-0.0309225	0.0341178	0.386072	0.97 (0.91-1.04)	-0.0126959	0.0207313	0.540273	0.99 (0.95-1.03)	-0.00679781	0.0146575	0.642808	0.992371	0.99 (0.97-1.02)	-0.0116582	0.0223439	0.612182	0.99 (0.95-1.03)	-0.00907097	0.0351507	0.801126	0.99 (0.92-1.06)	FALSE	0.711945
Thyroid cancer || id:ebi-a-GCST90018929	Beta-nerve growth factor	NGF	12	0.025389	0.0289491	0.401054	1.03 (0.97-1.09)	0.00992825	0.0173601	0.567388	1.01 (0.98-1.04)	-9.28e-05	0.0125628	0.994105	0.994105	1.00 (0.98-1.02)	0.0254626	0.0185887	0.198064	1.03 (0.99-1.06)	-0.037576	0.0310507	0.251584	0.96 (0.91-1.02)	TRUE	0.365502
Thyroid cancer || id:ebi-a-GCST90018929	Caspase 8	CASP8	12	0.0351724	0.0302339	0.271698	1.04 (0.98-1.10)	0.0108065	0.0183285	0.555458	1.01 (0.98-1.05)	0.00944704	0.0130808	0.470169	0.992371	1.01 (0.98-1.04)	0.0100808	0.019305	0.611894	1.01 (0.97-1.05)	-0.00651668	0.0303421	0.833874	0.99 (0.94-1.05)	FALSE	0.956989
Thyroid cancer || id:ebi-a-GCST90018929	Eotaxin-1	CCL11	12	0.00375675	0.0339059	0.913968	1.00 (0.94-1.07)	0.0163737	0.0181701	0.367515	1.02 (0.98-1.05)	-0.00155232	0.0128814	0.90408	0.992371	1.00 (0.97-1.02)	0.028556	0.0184094	0.14914	1.03 (0.99-1.07)	-0.0464659	0.0337867	0.196408	0.95 (0.89-1.02)	FALSE	0.911248
Thyroid cancer || id:ebi-a-GCST90018929	C-C motif chemokine 19	CCL19	12	-0.00669272	0.0301637	0.828873	0.99 (0.94-1.05)	-0.000233404	0.0174935	0.989355	1.00 (0.97-1.03)	-0.00838181	0.0131747	0.524641	0.992371	0.99 (0.97-1.02)	0.00816857	0.0185937	0.668936	1.01 (0.97-1.05)	-0.00847902	0.0311268	0.790358	0.99 (0.93-1.05)	TRUE	0.412487
Thyroid cancer || id:ebi-a-GCST90018929	C-C motif chemokine 20	CCL20	12	-0.00297829	0.0299541	0.922763	1.00 (0.94-1.06)	0.0273616	0.0179392	0.127199	1.03 (0.99-1.06)	0.0116229	0.0130904	0.374594	0.992371	1.01 (0.99-1.04)	0.0269015	0.019496	0.195035	1.03 (0.99-1.07)	0.0220125	0.0298653	0.476514	1.02 (0.96-1.08)	TRUE	0.488593
Thyroid cancer || id:ebi-a-GCST90018929	C-C motif chemokine 23	CCL23	12	0.00138334	0.0323103	0.966692	1.00 (0.94-1.07)	0.0180474	0.0174801	0.301859	1.02 (0.98-1.05)	-0.00148667	0.0129849	0.908847	0.992371	1.00 (0.97-1.02)	0.0222414	0.0191285	0.269542	1.02 (0.98-1.06)	-0.0291684	0.0331132	0.397226	0.97 (0.91-1.04)	TRUE	0.960113
Thyroid cancer || id:ebi-a-GCST90018929	C-C motif chemokine 25	CCL25	12	0.0503604	0.0306654	0.131569	1.05 (0.99-1.12)	0.0182717	0.0178623	0.306346	1.02 (0.98-1.05)	0.0106159	0.0129323	0.41171	0.992371	1.01 (0.99-1.04)	0.017153	0.0190392	0.386926	1.02 (0.98-1.06)	0.00350988	0.0311137	0.912215	1.00 (0.94-1.07)	FALSE	0.7767
Thyroid cancer || id:ebi-a-GCST90018929	C-C motif chemokine 28	CCL28	12	-0.0164268	0.0374044	0.669877	0.98 (0.91-1.06)	0.0184723	0.0173473	0.286944	1.02 (0.98-1.05)	0.0179228	0.0125262	0.152479	0.992371	1.02 (0.99-1.04)	0.0210243	0.0173551	0.251118	1.02 (0.99-1.06)	0.0247866	0.0254216	0.350504	1.03 (0.98-1.08)	FALSE	0.300356
Thyroid cancer || id:ebi-a-GCST90018929	C-C motif chemokine 4	CCL4	12	0.000884399	0.0300028	0.977064	1.00 (0.94-1.06)	-0.0151342	0.0181799	0.405146	0.98 (0.95-1.02)	-0.014363	0.0131145	0.273429	0.992371	0.99 (0.96-1.01)	-0.0112406	0.0181895	0.549175	0.99 (0.95-1.02)	-0.0104851	0.0293629	0.727784	0.99 (0.93-1.05)	TRUE	0.865595
Thyroid cancer || id:ebi-a-GCST90018929	Natural killer cell receptor 2B4	CD244	12	0.00243634	0.0327626	0.942188	1.00 (0.94-1.07)	-0.0100078	0.0179889	0.577986	0.99 (0.96-1.03)	-0.00691679	0.0129376	0.592909	0.992371	0.99 (0.97-1.02)	-0.00754826	0.0195897	0.707349	0.99 (0.96-1.03)	-0.0319781	0.0286252	0.287744	0.97 (0.92-1.02)	FALSE	0.955619
Thyroid cancer || id:ebi-a-GCST90018929	CD40L receptor	CD40	12	0.00414958	0.029125	0.889535	1.00 (0.95-1.06)	0.00905424	0.0170343	0.595052	1.01 (0.98-1.04)	-0.00101756	0.0126978	0.936128	0.994105	1.00 (0.97-1.02)	0.00626224	0.0179108	0.733214	1.01 (0.97-1.04)	0.00232584	0.0263764	0.931319	1.00 (0.95-1.06)	TRUE	0.464663
Thyroid cancer || id:ebi-a-GCST90018929	T-cell surface glycoprotein CD5	CD5	12	0.0536304	0.0342821	0.148794	1.06 (0.99-1.13)	-0.00175009	0.0182849	0.923749	1.00 (0.96-1.03)	-0.00255458	0.0128575	0.84251	0.992371	1.00 (0.97-1.02)	-0.00227514	0.0189652	0.906675	1.00 (0.96-1.04)	0.00395159	0.033976	0.909507	1.00 (0.94-1.07)	FALSE	0.459164
Thyroid cancer || id:ebi-a-GCST90018929	T-cell surface glycoprotein CD6 isoform	CD6	12	0.0221691	0.0358339	0.549971	1.02 (0.95-1.10)	0.0159153	0.0180167	0.37704	1.02 (0.98-1.05)	0.00287832	0.0130121	0.824935	0.992371	1.00 (0.98-1.03)	0.0194612	0.0180551	0.304159	1.02 (0.98-1.06)	0.0237124	0.026034	0.381914	1.02 (0.97-1.08)	FALSE	0.710934
Thyroid cancer || id:ebi-a-GCST90018929	CUB domain-containing protein 1	CDCP1	12	-0.0212136	0.0287598	0.477701	0.98 (0.93-1.04)	-0.00351805	0.016708	0.83323	1.00 (0.96-1.03)	-0.0164599	0.012579	0.190699	0.992371	0.98 (0.96-1.01)	-0.000344897	0.0172572	0.984413	1.00 (0.97-1.03)	0.00339288	0.0260726	0.898811	1.00 (0.95-1.06)	TRUE	0.923118
Thyroid cancer || id:ebi-a-GCST90018929	Macrophage colony-stimulating factor 1	CSF1	11	0.0269673	0.0437887	0.553247	1.03 (0.94-1.12)	-0.00943069	0.0250612	0.706689	0.99 (0.94-1.04)	-0.0233034	0.0218427	0.286029	0.992371	0.98 (0.94-1.02)	0.034681	0.0368577	0.368908	1.04 (0.96-1.11)	-0.0913133	0.058019	0.146598	0.91 (0.81-1.02)	FALSE	0.0900903
Thyroid cancer || id:ebi-a-GCST90018929	Cystatin D	CST5	12	0.0343785	0.0298064	0.275572	1.03 (0.98-1.10)	0.000336901	0.0185459	0.985507	1.00 (0.96-1.04)	0.00396213	0.0128112	0.757115	0.992371	1.00 (0.98-1.03)	-0.00466492	0.0196419	0.816636	1.00 (0.96-1.03)	-0.0161671	0.0306538	0.608382	0.98 (0.93-1.04)	TRUE	0.942874
Thyroid cancer || id:ebi-a-GCST90018929	Fractalkine	CX3CL1	12	0.024107	0.0303203	0.445029	1.02 (0.97-1.09)	0.00428531	0.0178882	0.810671	1.00 (0.97-1.04)	-0.00879787	0.0128812	0.494606	0.992371	0.99 (0.97-1.02)	0.0103604	0.0181714	0.580035	1.01 (0.98-1.05)	-0.0377001	0.0292024	0.223177	0.96 (0.91-1.02)	FALSE	0.795143
Thyroid cancer || id:ebi-a-GCST90018929	C-X-C motif chemokine 1	CXCL1	12	0.00565554	0.0311976	0.859769	1.01 (0.95-1.07)	0.00879285	0.018128	0.627647	1.01 (0.97-1.05)	0.00870192	0.0130757	0.505728	0.992371	1.01 (0.98-1.03)	0.00609542	0.0183136	0.745515	1.01 (0.97-1.04)	-0.00852383	0.0296144	0.778829	0.99 (0.94-1.05)	TRUE	0.896117
Thyroid cancer || id:ebi-a-GCST90018929	C-X-C motif chemokine 10	CXCL10	12	-0.0205543	0.0311639	0.524437	0.98 (0.92-1.04)	0.00242889	0.0179782	0.892531	1.00 (0.97-1.04)	-0.0121759	0.0130466	0.350683	0.992371	0.99 (0.96-1.01)	0.0045466	0.0182647	0.808004	1.00 (0.97-1.04)	-0.00571648	0.028006	0.84199	0.99 (0.94-1.05)	TRUE	0.956229
Thyroid cancer || id:ebi-a-GCST90018929	C-X-C motif chemokine 11	CXCL11	12	-0.00503201	0.0300116	0.870186	0.99 (0.94-1.06)	-0.00811593	0.0178467	0.649283	0.99 (0.96-1.03)	-0.00344857	0.0130956	0.792291	0.992371	1.00 (0.97-1.02)	-0.00550952	0.0185157	0.771584	0.99 (0.96-1.03)	-0.00409829	0.0280522	0.886489	1.00 (0.94-1.05)	TRUE	0.603659
Thyroid cancer || id:ebi-a-GCST90018929	C-X-C motif chemokine 5	CXCL5	12	-0.00531678	0.0349008	0.881949	0.99 (0.93-1.07)	0.00118382	0.0183942	0.948685	1.00 (0.97-1.04)	0.00164535	0.0131176	0.900183	0.992371	1.00 (0.98-1.03)	0.00348733	0.0188734	0.856768	1.00 (0.97-1.04)	0.011747	0.029993	0.702791	1.01 (0.95-1.07)	FALSE	0.864287
Thyroid cancer || id:ebi-a-GCST90018929	C-X-C motif chemokine 6	CXCL6	12	-0.00622672	0.0300226	0.839859	0.99 (0.94-1.05)	0.00734409	0.0177593	0.679215	1.01 (0.97-1.04)	0.00184399	0.013104	0.888091	0.992371	1.00 (0.98-1.03)	0.00748727	0.0177442	0.681186	1.01 (0.97-1.04)	0.000486216	0.0263667	0.985618	1.00 (0.95-1.05)	TRUE	0.44099
Thyroid cancer || id:ebi-a-GCST90018929	C-X-C motif chemokine 9	CXCL9	12	0.0282912	0.0288656	0.350152	1.03 (0.97-1.09)	0.0154096	0.017087	0.367146	1.02 (0.98-1.05)	0.000638612	0.0126168	0.959631	0.994105	1.00 (0.98-1.03)	0.0186937	0.0166637	0.28583	1.02 (0.99-1.05)	0.0170598	0.0253438	0.514756	1.02 (0.97-1.07)	TRUE	0.594051
Thyroid cancer || id:ebi-a-GCST90018929	Delta and Notch-like epidermal growth factor related receptor	DNER	12	0.0548201	0.0291085	0.0890384	1.06 (1.00-1.12)	0.0350261	0.0171106	0.0406539	1.04 (1.00-1.07)	0.0276728	0.012687	0.029169	0.992371	1.03 (1.00-1.05)	0.0376385	0.017655	0.0563945	1.04 (1.00-1.07)	0.011902	0.0235842	0.623753	1.01 (0.97-1.06)	TRUE	0.819255
Thyroid cancer || id:ebi-a-GCST90018929	Protein S100-A12	S100A12	12	0.056554	0.0304304	0.092748	1.06 (1.00-1.12)	0.015957	0.0186375	0.391901	1.02 (0.98-1.05)	0.00676095	0.0131329	0.606685	0.992371	1.01 (0.98-1.03)	0.0173923	0.0187834	0.374347	1.02 (0.98-1.06)	0.0157869	0.0321823	0.633385	1.02 (0.95-1.08)	FALSE	0.803101
Thyroid cancer || id:ebi-a-GCST90018929	Fibroblast growth factor 19	FGF19	12	-0.0109715	0.0303813	0.725517	0.99 (0.93-1.05)	0.00832708	0.0181684	0.646717	1.01 (0.97-1.04)	-0.00497902	0.0131615	0.705206	0.992371	1.00 (0.97-1.02)	0.0111178	0.0183173	0.556202	1.01 (0.98-1.05)	0.0117622	0.0246606	0.642725	1.01 (0.96-1.06)	TRUE	0.796972
Thyroid cancer || id:ebi-a-GCST90018929	Fibroblast growth factor 21	FGF21	12	0.0191518	0.0300991	0.538876	1.02 (0.96-1.08)	0.01801	0.0181645	0.321446	1.02 (0.98-1.06)	0.00803116	0.0131642	0.541811	0.992371	1.01 (0.98-1.03)	0.0310179	0.0182296	0.116906	1.03 (1.00-1.07)	0.0136707	0.0282729	0.638204	1.01 (0.96-1.07)	TRUE	0.683912
Thyroid cancer || id:ebi-a-GCST90018929	Fibroblast growth factor 23	FGF23	12	0.0169089	0.0314376	0.602439	1.02 (0.96-1.08)	0.00766566	0.017809	0.666878	1.01 (0.97-1.04)	0.00848807	0.0127182	0.50452	0.992371	1.01 (0.98-1.03)	0.0402637	0.018674	0.0540662	1.04 (1.00-1.08)	-0.0155709	0.0387354	0.695399	0.98 (0.91-1.06)	TRUE	0.957981
Thyroid cancer || id:ebi-a-GCST90018929	Fibroblast growth factor 5	FGF5	12	0.031756	0.0320205	0.344715	1.03 (0.97-1.10)	0.0245836	0.0185274	0.18455	1.02 (0.99-1.06)	0.00991363	0.0140691	0.481036	0.992371	1.01 (0.98-1.04)	0.0234891	0.0186759	0.234538	1.02 (0.99-1.06)	0.00374396	0.0280807	0.896342	1.00 (0.95-1.06)	TRUE	0.732664
Thyroid cancer || id:ebi-a-GCST90018929	Fms-related tyrosine kinase 3 ligand	FLT3L	12	-0.00366374	0.0414493	0.931311	1.00 (0.92-1.08)	0.0207098	0.0176906	0.241733	1.02 (0.99-1.06)	-0.00748512	0.0129763	0.564053	0.992371	0.99 (0.97-1.02)	0.0240652	0.0169446	0.183258	1.02 (0.99-1.06)	0.0248927	0.0318882	0.451496	1.03 (0.96-1.09)	FALSE	0.375771
Thyroid cancer || id:ebi-a-GCST90018929	Glial cell line-derived neutrophic factor	GDNF	12	0.00204659	0.0317552	0.949883	1.00 (0.94-1.07)	-0.000363028	0.0173117	0.983269	1.00 (0.97-1.03)	-0.0148728	0.0128307	0.24639	0.992371	0.99 (0.96-1.01)	0.000367818	0.0168299	0.982955	1.00 (0.97-1.03)	-0.00605254	0.02475	0.811309	0.99 (0.95-1.04)	FALSE	0.925294
Thyroid cancer || id:ebi-a-GCST90018929	Hepatocyte growth factor	HGF	12	0.0187113	0.036826	0.622402	1.02 (0.95-1.10)	0.011555	0.0182377	0.526357	1.01 (0.98-1.05)	-0.00134424	0.0127501	0.916035	0.992371	1.00 (0.97-1.02)	0.0253289	0.0198969	0.229263	1.03 (0.99-1.07)	-0.0527014	0.0426063	0.241867	0.95 (0.87-1.03)	FALSE	0.567241
Thyroid cancer || id:ebi-a-GCST90018929	Interferon gamma	IFNg	12	-0.0102496	0.0326349	0.759924	0.99 (0.93-1.06)	-0.0278458	0.0198705	0.161105	0.97 (0.94-1.01)	-0.0169221	0.0143613	0.238673	0.992371	0.98 (0.96-1.01)	-0.0226116	0.0212731	0.310597	0.98 (0.94-1.02)	-0.014912	0.0317986	0.648262	0.99 (0.93-1.05)	FALSE	0.925666
Thyroid cancer || id:ebi-a-GCST90018929	Interleukin-10	IL10	12	0.0336179	0.0343674	0.351051	1.03 (0.97-1.11)	0.0222557	0.0180558	0.217721	1.02 (0.99-1.06)	-0.00566335	0.0131024	0.665568	0.992371	0.99 (0.97-1.02)	0.0205714	0.0176202	0.267697	1.02 (0.99-1.06)	-0.00976169	0.0351618	0.786451	0.99 (0.92-1.06)	FALSE	0.604187
Thyroid cancer || id:ebi-a-GCST90018929	Interleukin-10 receptor subunit alpha	IL10RA	12	0.0571823	0.0395662	0.178991	1.06 (0.98-1.14)	0.0181069	0.0204299	0.375457	1.02 (0.98-1.06)	-0.0113442	0.0145631	0.435999	0.992371	0.99 (0.96-1.02)	0.0236515	0.021068	0.285503	1.02 (0.98-1.07)	0.0310242	0.0413967	0.469318	1.03 (0.95-1.12)	FALSE	0.200918
Thyroid cancer || id:ebi-a-GCST90018929	Interleukin-10 receptor subunit beta	IL10RB	11	0.0336207	0.041973	0.443759	1.03 (0.95-1.12)	0.025523	0.0178212	0.152095	1.03 (0.99-1.06)	0.0121793	0.0181324	0.501784	0.992371	1.01 (0.98-1.05)	0.0319022	0.0172353	0.093894	1.03 (1.00-1.07)	0.0309225	0.0264286	0.269115	1.03 (0.98-1.09)	FALSE	0.242831
Thyroid cancer || id:ebi-a-GCST90018929	Interleukin-12 subunit beta	IL12B	12	0.0305335	0.0402409	0.465499	1.03 (0.95-1.12)	0.0329121	0.0188297	0.080485	1.03 (1.00-1.07)	0.0150307	0.0130717	0.250197	0.992371	1.02 (0.99-1.04)	0.0393219	0.0191034	0.0640446	1.04 (1.00-1.08)	-0.0196063	0.0409581	0.641532	0.98 (0.90-1.06)	FALSE	0.361588
Thyroid cancer || id:ebi-a-GCST90018929	Interleukin-13	IL13	12	0.0330745	0.036007	0.379949	1.03 (0.96-1.11)	0.0369403	0.0201031	0.0661296	1.04 (1.00-1.08)	0.029583	0.0145382	0.0418667	0.992371	1.03 (1.00-1.06)	0.0407922	0.0199318	0.0653589	1.04 (1.00-1.08)	0.0348048	0.032254	0.303642	1.04 (0.97-1.10)	FALSE	0.368834
Thyroid cancer || id:ebi-a-GCST90018929	Interleukin-15 receptor subunit alpha	IL15RA	12	0.00406058	0.0356266	0.911513	1.00 (0.94-1.08)	0.00350695	0.018833	0.852278	1.00 (0.97-1.04)	-0.00856018	0.014123	0.544438	0.992371	0.99 (0.96-1.02)	0.00589474	0.0196305	0.769559	1.01 (0.97-1.05)	0.0140966	0.0297621	0.645016	1.01 (0.96-1.08)	FALSE	0.588723
Thyroid cancer || id:ebi-a-GCST90018929	Interleukin-17A	IL17A	11	-0.00323386	0.0370616	0.932378	1.00 (0.93-1.07)	-0.0291884	0.0236587	0.217304	0.97 (0.93-1.02)	-0.021609	0.0181245	0.233161	0.992371	0.98 (0.94-1.01)	-0.036	0.0359485	0.340233	0.96 (0.90-1.04)	-0.03403	0.0394857	0.408971	0.97 (0.89-1.04)	FALSE	0.533353
Thyroid cancer || id:ebi-a-GCST90018929	Interleukin-17C	IL17C	12	-0.00668042	0.0350503	0.852656	0.99 (0.93-1.06)	0.0193157	0.0191846	0.314014	1.02 (0.98-1.06)	0.00401832	0.0145258	0.782062	0.992371	1.00 (0.98-1.03)	0.020112	0.0215616	0.370961	1.02 (0.98-1.06)	0.0112138	0.0312374	0.726401	1.01 (0.95-1.08)	FALSE	0.846206
Thyroid cancer || id:ebi-a-GCST90018929	Interleukin-18	IL18	12	0.0477703	0.0356363	0.209742	1.05 (0.98-1.12)	0.0199619	0.0183203	0.275886	1.02 (0.98-1.06)	0.0187767	0.0130304	0.149588	0.992371	1.02 (0.99-1.05)	0.0183441	0.0187711	0.349449	1.02 (0.98-1.06)	0.00686531	0.0286524	0.815041	1.01 (0.95-1.07)	FALSE	0.367571
Thyroid cancer || id:ebi-a-GCST90018929	Interleukin-18 receptor 1	IL18R1	12	-0.00732604	0.0298752	0.811244	0.99 (0.94-1.05)	0.00174683	0.0174199	0.920124	1.00 (0.97-1.04)	0.00626794	0.013022	0.630279	0.992371	1.01 (0.98-1.03)	0.0365161	0.0188795	0.0792242	1.04 (1.00-1.08)	-0.0253398	0.0352301	0.486978	0.97 (0.91-1.04)	TRUE	0.407701
Thyroid cancer || id:ebi-a-GCST90018929	Interleukin-1 alpha	IL1A	12	0.0329737	0.0438191	0.469096	1.03 (0.95-1.13)	0.00259216	0.0205195	0.899473	1.00 (0.96-1.04)	0.0138733	0.0145564	0.340555	0.992371	1.01 (0.99-1.04)	0.00236835	0.0205697	0.910411	1.00 (0.96-1.04)	-0.0141548	0.0343521	0.688219	0.99 (0.92-1.05)	FALSE	0.252319
Thyroid cancer || id:ebi-a-GCST90018929	Interleukin-2	IL2	12	-0.0112559	0.0328591	0.739028	0.99 (0.93-1.05)	0.0126597	0.019197	0.509598	1.01 (0.98-1.05)	0.00307654	0.0144722	0.831653	0.992371	1.00 (0.98-1.03)	0.0121441	0.0195216	0.546565	1.01 (0.97-1.05)	0.00857666	0.026746	0.754469	1.01 (0.96-1.06)	TRUE	0.507339
Thyroid cancer || id:ebi-a-GCST90018929	Interleukin-20	IL20	12	0.0430549	0.0327141	0.21751	1.04 (0.98-1.11)	0.00253388	0.0199317	0.898839	1.00 (0.96-1.04)	0.000284263	0.0143812	0.98423	0.994105	1.00 (0.97-1.03)	0.00442382	0.0204587	0.832765	1.00 (0.96-1.05)	0.00870498	0.0313441	0.786375	1.01 (0.95-1.07)	FALSE	0.967846
Thyroid cancer || id:ebi-a-GCST90018929	Interleukin-20 receptor subunit alpha	IL20RA	12	0.00320545	0.0332654	0.925139	1.00 (0.94-1.07)	0.00140771	0.0197904	0.943294	1.00 (0.96-1.04)	0.00679206	0.0146564	0.643064	0.992371	1.01 (0.98-1.04)	0.000154477	0.0212664	0.994334	1.00 (0.96-1.04)	0.00209123	0.0281439	0.942102	1.00 (0.95-1.06)	TRUE	0.252339
Thyroid cancer || id:ebi-a-GCST90018929	Interleukin-22 receptor subunit alpha-1	IL22RA1	12	-0.0388596	0.036427	0.311149	0.96 (0.90-1.03)	-0.0309652	0.0206094	0.132973	0.97 (0.93-1.01)	-0.0207048	0.0148017	0.161869	0.992371	0.98 (0.95-1.01)	-0.0251979	0.0218157	0.272551	0.98 (0.93-1.02)	0.00689549	0.0317689	0.832141	1.01 (0.95-1.07)	FALSE	0.328496
Thyroid cancer || id:ebi-a-GCST90018929	Interleukin-24	IL24	12	0.0262226	0.0334233	0.450897	1.03 (0.96-1.10)	0.030366	0.0198991	0.12701	1.03 (0.99-1.07)	0.0190656	0.0147544	0.196288	0.992371	1.02 (0.99-1.05)	0.0312829	0.0205674	0.156473	1.03 (0.99-1.07)	0.0343699	0.0289047	0.259444	1.03 (0.98-1.10)	FALSE	0.995198
Thyroid cancer || id:ebi-a-GCST90018929	Interleukin-2 receptor subunit beta	IL2RB	12	-0.0513574	0.0328764	0.14932	0.95 (0.89-1.01)	0.0123132	0.0197445	0.532871	1.01 (0.97-1.05)	0.0143111	0.0144688	0.322612	0.992371	1.01 (0.99-1.04)	0.0113981	0.0199956	0.580114	1.01 (0.97-1.05)	0.0102502	0.0286778	0.727535	1.01 (0.96-1.07)	TRUE	0.748463
Thyroid cancer || id:ebi-a-GCST90018929	Interleukin-33	IL33	12	-0.00783083	0.0352103	0.828478	0.99 (0.93-1.06)	0.00880958	0.0199768	0.65922	1.01 (0.97-1.05)	0.0116836	0.0144341	0.418258	0.992371	1.01 (0.98-1.04)	0.0112475	0.0210711	0.604108	1.01 (0.97-1.05)	0.00288875	0.029988	0.924991	1.00 (0.95-1.06)	FALSE	0.470673
Thyroid cancer || id:ebi-a-GCST90018929	Interleukin-4	IL4	12	0.0012731	0.0333781	0.970325	1.00 (0.94-1.07)	-0.00848355	0.0204874	0.678811	0.99 (0.95-1.03)	0.00410853	0.0147349	0.780376	0.992371	1.00 (0.98-1.03)	-0.0140234	0.0212437	0.522758	0.99 (0.95-1.03)	-0.0322338	0.0320318	0.335892	0.97 (0.91-1.03)	TRUE	0.727827
Thyroid cancer || id:ebi-a-GCST90018929	Interleukin-5	IL5	12	0.0115235	0.0333389	0.736769	1.01 (0.95-1.08)	-0.00458094	0.0200871	0.819605	1.00 (0.96-1.04)	-0.0174426	0.0147247	0.236185	0.992371	0.98 (0.95-1.01)	-0.00340456	0.0201149	0.868668	1.00 (0.96-1.04)	-0.0104004	0.0276999	0.714451	0.99 (0.94-1.04)	TRUE	0.927212
Thyroid cancer || id:ebi-a-GCST90018929	Interleukin-6	IL6	12	-0.026291	0.0300734	0.402502	0.97 (0.92-1.03)	0.000694948	0.0179568	0.969129	1.00 (0.97-1.04)	-0.0101228	0.0130521	0.438003	0.992371	0.99 (0.96-1.02)	0.00217141	0.0184803	0.908583	1.00 (0.97-1.04)	-0.000758339	0.0272207	0.978274	1.00 (0.95-1.05)	TRUE	0.93548
Thyroid cancer || id:ebi-a-GCST90018929	Interleukin-7	IL7	12	0.023085	0.0334089	0.505299	1.02 (0.96-1.09)	0.00354122	0.0183724	0.847158	1.00 (0.97-1.04)	-0.00795925	0.0130804	0.542865	0.992371	0.99 (0.97-1.02)	0.00687134	0.0186173	0.719071	1.01 (0.97-1.04)	0.0152713	0.0321982	0.644568	1.02 (0.95-1.08)	FALSE	0.809337
Thyroid cancer || id:ebi-a-GCST90018929	Interleukin-8	IL8	12	0.00189861	0.0296507	0.950206	1.00 (0.95-1.06)	-0.00445603	0.0177371	0.801639	1.00 (0.96-1.03)	-0.00335037	0.0130233	0.796979	0.992371	1.00 (0.97-1.02)	-0.00478155	0.0189561	0.805504	1.00 (0.96-1.03)	-0.00385778	0.0230303	0.870009	1.00 (0.95-1.04)	TRUE	0.433207
Thyroid cancer || id:ebi-a-GCST90018929	Latency-associated peptide transforming growth factor beta 1	LAPTGFB1	12	0.0226901	0.0297811	0.463713	1.02 (0.96-1.08)	0.0113891	0.0183009	0.53373	1.01 (0.98-1.05)	-0.00324881	0.0129154	0.801392	0.992371	1.00 (0.97-1.02)	0.023453	0.0189521	0.24167	1.02 (0.99-1.06)	-0.0559487	0.0351078	0.139327	0.95 (0.88-1.01)	TRUE	0.845944
Thyroid cancer || id:ebi-a-GCST90018929	Leukemia inhibitory factor	LIF	12	-0.00593397	0.0366005	0.874434	0.99 (0.93-1.07)	-0.00166493	0.0206007	0.935586	1.00 (0.96-1.04)	0.00355051	0.0145553	0.807283	0.992371	1.00 (0.98-1.03)	0.000855734	0.021845	0.969454	1.00 (0.96-1.04)	0.00907516	0.0323489	0.78427	1.01 (0.95-1.08)	FALSE	0.570803
Thyroid cancer || id:ebi-a-GCST90018929	Leukemia inhibitory factor receptor	LIFR	12	0.0557305	0.031884	0.111055	1.06 (0.99-1.13)	0.0366802	0.0186154	0.0487899	1.04 (1.00-1.08)	0.0170109	0.0138916	0.220745	0.992371	1.02 (0.99-1.05)	0.0390402	0.0184018	0.0574162	1.04 (1.00-1.08)	0.020322	0.0305314	0.519375	1.02 (0.96-1.08)	FALSE	0.66226
Thyroid cancer || id:ebi-a-GCST90018929	Monocyte chemotactic protein 1	MCP1	12	0.0285769	0.0312825	0.38247	1.03 (0.97-1.09)	0.00374344	0.0181158	0.836292	1.00 (0.97-1.04)	-0.0106973	0.012978	0.409791	0.992371	0.99 (0.96-1.01)	0.00654356	0.0190587	0.737817	1.01 (0.97-1.04)	-0.0255844	0.0356695	0.488163	0.97 (0.91-1.05)	FALSE	0.814768
Thyroid cancer || id:ebi-a-GCST90018929	Monocyte chemotactic protein 2	MCP2	12	0.0039735	0.0300274	0.897349	1.00 (0.95-1.06)	-0.0229811	0.0176236	0.192234	0.98 (0.94-1.01)	-0.0123474	0.0131195	0.346629	0.992371	0.99 (0.96-1.01)	-0.0208107	0.0189128	0.294676	0.98 (0.94-1.02)	-0.0169278	0.0264914	0.535906	0.98 (0.93-1.04)	TRUE	0.266139
Thyroid cancer || id:ebi-a-GCST90018929	Monocyte chemotactic protein 3	MCP3	12	-0.0301372	0.0330844	0.383771	0.97 (0.91-1.04)	-0.00346208	0.0193535	0.858027	1.00 (0.96-1.04)	-0.0111598	0.014659	0.446483	0.992371	0.99 (0.96-1.02)	-0.00328255	0.0199813	0.87249	1.00 (0.96-1.04)	-0.0202576	0.030566	0.521137	0.98 (0.92-1.04)	FALSE	0.968901
Thyroid cancer || id:ebi-a-GCST90018929	Monocyte chemotactic protein 4	MCP4	12	-0.0164463	0.0297644	0.592707	0.98 (0.93-1.04)	-0.0121493	0.0182472	0.505528	0.99 (0.95-1.02)	-0.0208086	0.0130117	0.10977	0.992371	0.98 (0.95-1.00)	-0.00769873	0.0188832	0.691315	0.99 (0.96-1.03)	-0.0018204	0.0292353	0.951467	1.00 (0.94-1.06)	TRUE	0.87398
Thyroid cancer || id:ebi-a-GCST90018929	Macrophage inflammatory protein 1-alpha	MIP-1A	12	0.0210551	0.0296613	0.494017	1.02 (0.96-1.08)	-0.00419047	0.017794	0.813822	1.00 (0.96-1.03)	-0.016357	0.0129777	0.207529	0.992371	0.98 (0.96-1.01)	0.000311237	0.0179082	0.986445	1.00 (0.97-1.04)	-0.00142153	0.0277501	0.960064	1.00 (0.95-1.05)	TRUE	0.597483
Thyroid cancer || id:ebi-a-GCST90018929	Matrix metalloproteinase-1	MMP1	12	0.0156961	0.0301951	0.614498	1.02 (0.96-1.08)	0.0128072	0.0175749	0.466174	1.01 (0.98-1.05)	0.0139136	0.0131918	0.291556	0.992371	1.01 (0.99-1.04)	0.0129639	0.0176915	0.47902	1.01 (0.98-1.05)	0.0126012	0.0245992	0.618597	1.01 (0.97-1.06)	TRUE	0.13764
Thyroid cancer || id:ebi-a-GCST90018929	Matrix metalloproteinase-10	MMP10	12	0.0207561	0.0338191	0.553092	1.02 (0.96-1.09)	0.0122073	0.0188136	0.516432	1.01 (0.98-1.05)	0.0135371	0.0130985	0.301377	0.992371	1.01 (0.99-1.04)	0.0104686	0.0200077	0.611195	1.01 (0.97-1.05)	0.00630379	0.0326206	0.850289	1.01 (0.94-1.07)	FALSE	0.810112
Thyroid cancer || id:ebi-a-GCST90018929	Neurturin	NRTN	12	0.00398361	0.033127	0.906665	1.00 (0.94-1.07)	-0.0163231	0.0198146	0.410057	0.98 (0.95-1.02)	-0.00327592	0.0144477	0.820624	0.992371	1.00 (0.97-1.03)	-0.0147184	0.0211088	0.500108	0.99 (0.95-1.03)	-0.00604224	0.0318814	0.853135	0.99 (0.93-1.06)	FALSE	0.941127
Thyroid cancer || id:ebi-a-GCST90018929	Neurotrophin-3	NT-3	12	-0.00445604	0.0295116	0.882984	1.00 (0.94-1.05)	-0.00634884	0.0175761	0.717935	0.99 (0.96-1.03)	0.000509333	0.0128997	0.968505	0.994105	1.00 (0.98-1.03)	-0.00700941	0.0174738	0.696001	0.99 (0.96-1.03)	-0.000613053	0.0241011	0.980162	1.00 (0.95-1.05)	TRUE	0.716025
Thyroid cancer || id:ebi-a-GCST90018929	Osteoprotegerin	OPG	11	0.000266281	0.0436451	0.995265	1.00 (0.92-1.09)	-0.000365882	0.0226279	0.987099	1.00 (0.96-1.04)	-0.00285018	0.0153987	0.853157	0.992371	1.00 (0.97-1.03)	0.00981304	0.0385087	0.804021	1.01 (0.94-1.09)	-0.0212128	0.0400677	0.608064	0.98 (0.91-1.06)	FALSE	0.186488
Thyroid cancer || id:ebi-a-GCST90018929	Oncostatin-M	OSM	12	0.0265829	0.0356773	0.473364	1.03 (0.96-1.10)	0.00743985	0.0186909	0.690595	1.01 (0.97-1.05)	-0.00521187	0.0131596	0.692068	0.992371	0.99 (0.97-1.02)	-0.000635254	0.019492	0.974585	1.00 (0.96-1.04)	-0.0407238	0.0326031	0.237563	0.96 (0.90-1.02)	FALSE	0.643737
Thyroid cancer || id:ebi-a-GCST90018929	Programmed cell death 1 ligand 1	PDL1	12	0.0186585	0.0307391	0.557383	1.02 (0.96-1.08)	0.012488	0.0170072	0.462777	1.01 (0.98-1.05)	-0.000561355	0.012829	0.965098	0.994105	1.00 (0.97-1.02)	0.0154159	0.0166429	0.374179	1.02 (0.98-1.05)	0.012036	0.0232922	0.615567	1.01 (0.97-1.06)	TRUE	0.878202
Thyroid cancer || id:ebi-a-GCST90018929	Stem cell factor	SCF	12	0.0505898	0.029948	0.122055	1.05 (0.99-1.12)	0.012876	0.0179013	0.471969	1.01 (0.98-1.05)	0.00517499	0.013017	0.690956	0.992371	1.01 (0.98-1.03)	0.0159225	0.0188175	0.415496	1.02 (0.98-1.05)	-0.0320521	0.0322614	0.341814	0.97 (0.91-1.03)	FALSE	0.906311
Thyroid cancer || id:ebi-a-GCST90018929	SIR2-like protein 2	SIRT2	12	0.000544209	0.0417739	0.989862	1.00 (0.92-1.09)	-0.00512323	0.01936	0.791295	0.99 (0.96-1.03)	0.00312904	0.0130579	0.810619	0.992371	1.00 (0.98-1.03)	-0.00193632	0.0206022	0.92681	1.00 (0.96-1.04)	-0.00845928	0.0371114	0.823872	0.99 (0.92-1.07)	FALSE	0.332427
Thyroid cancer || id:ebi-a-GCST90018929	Signaling lymphocytic activation molecule	SLAMF1	12	0.00288295	0.0298148	0.924879	1.00 (0.95-1.06)	0.0156299	0.0170551	0.35944	1.02 (0.98-1.05)	0.010176	0.013055	0.4357	0.992371	1.01 (0.98-1.04)	0.0238191	0.0176584	0.204488	1.02 (0.99-1.06)	0.00301895	0.0275137	0.914604	1.00 (0.95-1.06)	TRUE	0.582935
Thyroid cancer || id:ebi-a-GCST90018929	Sulfotransferase 1A1	ST1A1	12	0.022505	0.0380242	0.567083	1.02 (0.95-1.10)	0.00414615	0.0205708	0.840265	1.00 (0.96-1.05)	0.0140613	0.0149148	0.345795	0.992371	1.01 (0.98-1.04)	-0.00264883	0.022059	0.906586	1.00 (0.96-1.04)	0.0321562	0.0422075	0.462166	1.03 (0.95-1.12)	FALSE	0.602607
Thyroid cancer || id:ebi-a-GCST90018929	STAM-binding protein	STAMBP	12	0.00698555	0.0354479	0.847724	1.01 (0.94-1.08)	-0.00311314	0.0188743	0.86899	1.00 (0.96-1.03)	0.00323069	0.0129171	0.802503	0.992371	1.00 (0.98-1.03)	-0.00494356	0.021253	0.820339	1.00 (0.95-1.04)	-0.0216542	0.0356884	0.556328	0.98 (0.91-1.05)	FALSE	0.735287
Thyroid cancer || id:ebi-a-GCST90018929	Transforming growth factor alpha	TGFA	11	0.026947	0.0432186	0.548427	1.03 (0.94-1.12)	0.002863	0.0191591	0.881212	1.00 (0.97-1.04)	-0.0211627	0.0187845	0.25991	0.992371	0.98 (0.94-1.02)	0.0080275	0.0169884	0.646693	1.01 (0.98-1.04)	-0.00427783	0.0326338	0.898307	1.00 (0.93-1.06)	FALSE	0.224324
Thyroid cancer || id:ebi-a-GCST90018929	Tumor necrosis factor	TNF	12	0.0267723	0.0414403	0.532795	1.03 (0.95-1.11)	-0.0303846	0.020881	0.145632	0.97 (0.93-1.01)	0.00748991	0.0145564	0.606871	0.992371	1.01 (0.98-1.04)	-0.0298452	0.0213435	0.189568	0.97 (0.93-1.01)	-0.0222046	0.0418852	0.606557	0.98 (0.90-1.06)	FALSE	0.338851
Thyroid cancer || id:ebi-a-GCST90018929	TNF-beta	TNFB	12	0.0313368	0.0343347	0.382883	1.03 (0.96-1.10)	0.0353464	0.019995	0.0771009	1.04 (1.00-1.08)	0.0201574	0.0147271	0.171083	0.992371	1.02 (0.99-1.05)	0.0317093	0.0205076	0.15032	1.03 (0.99-1.07)	0.0189845	0.0303504	0.544395	1.02 (0.96-1.08)	FALSE	0.68051
Thyroid cancer || id:ebi-a-GCST90018929	Tumor necrosis factor receptor superfamily member 9	TNFRSF9	12	0.0639141	0.04729	0.206303	1.07 (0.97-1.17)	0.0257789	0.020685	0.212669	1.03 (0.99-1.07)	-0.00613056	0.0224306	0.784613	0.992371	0.99 (0.95-1.04)	0.033835	0.0200528	0.119664	1.03 (0.99-1.08)	0.0349766	0.0368351	0.36274	1.04 (0.96-1.11)	FALSE	0.0591717
Thyroid cancer || id:ebi-a-GCST90018929	Tumor necrosis factor ligand superfamily member 14	TNFSF14	12	0.0287819	0.0334565	0.409786	1.03 (0.96-1.10)	0.0117897	0.0199381	0.554309	1.01 (0.97-1.05)	-0.0069418	0.0147444	0.637777	0.992371	0.99 (0.96-1.02)	0.0158041	0.020317	0.453049	1.02 (0.98-1.06)	-0.0732067	0.0337539	0.0528842	0.93 (0.87-0.99)	FALSE	0.875408
Thyroid cancer || id:ebi-a-GCST90018929	TNF-related apoptosis ligand	TRAIL	12	0.0340382	0.0370925	0.380398	1.03 (0.96-1.11)	0.0134857	0.0181092	0.456461	1.01 (0.98-1.05)	-0.0205207	0.0173462	0.236805	0.992371	0.98 (0.95-1.01)	0.00756549	0.0182321	0.686154	1.01 (0.97-1.04)	-0.0275888	0.0334675	0.427257	0.97 (0.91-1.04)	FALSE	0.243028
Thyroid cancer || id:ebi-a-GCST90018929	TNF-related activation cytokine	TRANCE	12	-0.000160259	0.0298687	0.995825	1.00 (0.94-1.06)	-0.00189419	0.0184604	0.918274	1.00 (0.96-1.03)	-0.00477919	0.0130505	0.714211	0.992371	1.00 (0.97-1.02)	0.0300661	0.0200981	0.16279	1.03 (0.99-1.07)	-0.0413588	0.0358809	0.27348	0.96 (0.89-1.03)	TRUE	0.614717
Thyroid cancer || id:ebi-a-GCST90018929	Thymic stromal lymphopoietin	TSLP	12	-0.0416137	0.0355966	0.2695	0.96 (0.89-1.03)	-0.0102982	0.0207506	0.619691	0.99 (0.95-1.03)	-0.00787209	0.0147387	0.593266	0.992371	0.99 (0.96-1.02)	-0.0149945	0.0217228	0.504331	0.99 (0.94-1.03)	-0.015782	0.0325016	0.636794	0.98 (0.92-1.05)	FALSE	0.50743
Thyroid cancer || id:ebi-a-GCST90018929	Tumor necrosis factor (Ligand) superfamily member 12	TWEAK	12	0.0167851	0.0296094	0.583293	1.02 (0.96-1.08)	-0.019434	0.0178876	0.27728	0.98 (0.95-1.02)	-0.018516	0.0129113	0.151546	0.992371	0.98 (0.96-1.01)	-0.0193682	0.0187148	0.322925	0.98 (0.95-1.02)	-0.0473526	0.0282752	0.122155	0.95 (0.90-1.01)	TRUE	0.81047
Thyroid cancer || id:ebi-a-GCST90018929	Urokinase-type plasminogen activator	uPA	12	0.00933439	0.0295376	0.758487	1.01 (0.95-1.07)	0.000657898	0.0169651	0.969066	1.00 (0.97-1.03)	-0.00696122	0.0128631	0.588385	0.992371	0.99 (0.97-1.02)	0.0114721	0.0181736	0.540772	1.01 (0.98-1.05)	-0.0109179	0.0279923	0.70396	0.99 (0.94-1.04)	TRUE	0.269724
Thyroid cancer || id:ebi-a-GCST90018929	Vascular endothelial growth factor A	VEGFA	12	0.0021033	0.0348452	0.953057	1.00 (0.94-1.07)	-0.00816566	0.0181273	0.652378	0.99 (0.96-1.03)	-0.0135979	0.0129706	0.294471	0.992371	0.99 (0.96-1.01)	-0.00205809	0.0192946	0.916974	1.00 (0.96-1.04)	-0.071154	0.0366413	0.0781876	0.93 (0.87-1.00)	FALSE	0.63537

## Sheet: Supplementary Table 6 
Supplementary Table 6. MR estimates for the association between 12 immune cells on GD.
Exposure	Outcome	Method	OR	OR_lci95	or_uci95	p	pFDR
HLA DR on plasmacytoid DC	Graves'disease	Inverse variance weighted (fixed effects)	1.11527	1.07535	1.15668	4.4747e-09	2.02e-06
HLA DR on myeloid DC	Graves'disease	Inverse variance weighted (fixed effects)	1.16283	1.10531	1.22334	5.58303e-09	2.02e-06
HLA DR+ CD4+ %T cell	Graves'disease	Inverse variance weighted (fixed effects)	1.30952	1.15439	1.48549	2.76666e-05	0.00401
HLA DR+ T cell%lymphocyte	Graves'disease	Inverse variance weighted (fixed effects)	1.1213	1.05859	1.18774	9.66909e-05	0.0116835
HLA DR+ T cell%T cell	Graves'disease	Inverse variance weighted (fixed effects)	1.10802	1.04953	1.16978	0.000209675	0.0194915
HLA DR+ CD4+ %lymphocyte	Graves'disease	Inverse variance weighted (fixed effects)	1.20802	1.09296	1.3352	0.000215079	0.0194915
HLA DR on DC	Graves'disease	Inverse variance weighted (multiplicative random effects)	1.11672	1.04819	1.18973	0.000634148	0.0417961
HLA DR on CD14+ CD16- monocyte	Graves'disease	Inverse variance weighted (fixed effects)	0.875507	0.826779	0.927107	5.35292e-06	0.00129
HLA DR on CD14+ monocyte	Graves'disease	Inverse variance weighted (fixed effects)	0.87097	0.819365	0.925825	9.28594e-06	0.00168
HLA DR on monocyte	Graves'disease	Inverse variance weighted (multiplicative random effects)	0.839132	0.760861	0.925456	0.00044699	0.0360075
FSC-A on CD4+	Graves'disease	Inverse variance weighted (fixed effects)	0.883364	0.823308	0.9478	0.000555505	0.0402741
Transitional %B cell	Graves'disease	Inverse variance weighted (fixed effects)	1.19582	1.07704	1.3277	0.000807133	0.0487643

## Sheet: Supplementary Table 7
Supplementary Table 7. MR estimates for the association between immune cells on GD.
exposure	outcome	nsnp	b_MR.Egger	se_MR.Egger	pval_MR.Egger	estimate_MR.Egger	b_Weighted.median	se_Weighted.median	pval_Weighted.median	estimate_Weighted.median	b_Inverse.variance.weighted.	se_Inverse.variance.weighted.	pval_Inverse.variance.weighted.	fdr_Inverse.variance.weighted.	estimate_Inverse.variance.weighted.	b_Weighted.mode	se_Weighted.mode	pval_Weighted.mode	estimate_Weighted.mode	b_Simple.mode	se_Simple.mode	pval_Simple.mode	estimate_Simple.mode	correct_causal_direction	steiger_pval
HLA DR on plasmacytoid DC	Graves' disease || id:ebi-a-GCST90018847	14	0.112038	0.0366298	0.00992362	1.12 (1.04-1.20)	0.108204	0.0217145	6.26e-07	1.11 (1.07-1.16)	0.109098	0.0185996	4.47e-09	2.02e-06	1.12 (1.08-1.16)	0.110365	0.0232867	0.000386744	1.12 (1.07-1.17)	0.0674323	0.059111	0.274544	1.07 (0.95-1.20)	TRUE	0
HLA DR on myeloid DC	Graves' disease || id:ebi-a-GCST90018847	10	0.147289	0.06563	0.0550607	1.16 (1.02-1.32)	0.157604	0.0309864	3.65e-07	1.17 (1.10-1.24)	0.150855	0.025881	5.58e-09	2.02e-06	1.16 (1.11-1.22)	0.163853	0.0306624	0.000466153	1.18 (1.11-1.25)	0.180241	0.0737336	0.0370907	1.20 (1.04-1.38)	TRUE	1.13e-240
HLA DR on CD14+ CD16- monocyte	Graves' disease || id:ebi-a-GCST90018847	9	-0.139768	0.061685	0.0578322	0.87 (0.77-0.98)	-0.123732	0.0362534	0.00064255	0.88 (0.82-0.95)	-0.132952	0.0292172	5.35e-06	0.00129	0.88 (0.83-0.93)	-0.121907	0.0339777	0.00710651	0.89 (0.83-0.95)	-0.0519759	0.0659988	0.453671	0.95 (0.83-1.08)	TRUE	6.52e-169
HLA DR on CD14+ monocyte	Graves' disease || id:ebi-a-GCST90018847	10	-0.154934	0.0698177	0.0572611	0.86 (0.75-0.98)	-0.133893	0.0362205	0.000218494	0.87 (0.81-0.94)	-0.138148	0.0311623	9.29e-06	0.00168	0.87 (0.82-0.93)	-0.130649	0.0354194	0.0050081	0.88 (0.82-0.94)	-0.00827808	0.0745699	0.914044	0.99 (0.86-1.15)	TRUE	9.61e-165
HLA DR+ CD4+ %T cell	Graves' disease || id:ebi-a-GCST90018847	9	0.179371	0.185712	0.366292	1.20 (0.83-1.72)	0.23528	0.0821625	0.00418867	1.27 (1.08-1.49)	0.269658	0.0643287	2.77e-05	0.00401	1.31 (1.15-1.49)	0.251938	0.0943157	0.0283088	1.29 (1.07-1.55)	0.296724	0.154694	0.091377	1.35 (0.99-1.82)	TRUE	3.72e-71
HLA DR+ T cell%lymphocyte	Graves' disease || id:ebi-a-GCST90018847	18	0.0675955	0.055414	0.240207	1.07 (0.96-1.19)	0.0583534	0.0475824	0.220061	1.06 (0.97-1.16)	0.114492	0.0293663	9.67e-05	0.0116835	1.12 (1.06-1.19)	0.0872044	0.0463138	0.0769413	1.09 (1.00-1.19)	0.0250713	0.0783813	0.75297	1.03 (0.88-1.20)	TRUE	7.64e-178
HLA DR+ T cell%T cell	Graves' disease || id:ebi-a-GCST90018847	18	0.0394525	0.0396962	0.335084	1.04 (0.96-1.12)	0.039635	0.0458678	0.387525	1.04 (0.95-1.14)	0.102579	0.0276712	0.00021	0.0194915	1.11 (1.05-1.17)	0.0389295	0.0422206	0.369403	1.04 (0.96-1.13)	0.00543555	0.0659891	0.935314	1.01 (0.88-1.14)	TRUE	1.65e-177
HLA DR+ CD4+ %lymphocyte	Graves' disease || id:ebi-a-GCST90018847	12	0.18896	0.147053	0.227763	1.21 (0.91-1.61)	0.216938	0.0749412	0.0037943	1.24 (1.07-1.44)	0.188986	0.0510689	0.000215	0.0194915	1.21 (1.09-1.34)	0.226191	0.0855807	0.02287	1.25 (1.06-1.48)	-0.0444804	0.13907	0.75508	0.96 (0.73-1.26)	TRUE	9.43e-90
HLA DR on monocyte	Graves' disease || id:ebi-a-GCST90018847	7	-0.146262	0.150503	0.375773	0.86 (0.64-1.16)	-0.149713	0.0375112	6.58e-05	0.86 (0.80-0.93)	-0.175387	0.0499583	0.000447	0.0360075	0.84 (0.76-0.93)	-0.143284	0.0392083	0.0106498	0.87 (0.80-0.94)	-0.184377	0.0696048	0.0380839	0.83 (0.73-0.95)	TRUE	4.96e-194
FSC-A on CD4+	Graves' disease || id:ebi-a-GCST90018847	12	-0.0707199	0.0544659	0.223286	0.93 (0.84-1.04)	-0.0847136	0.0484935	0.0806538	0.92 (0.84-1.01)	-0.124018	0.0359218	0.000556	0.0402741	0.88 (0.82-0.95)	-0.0864849	0.0448361	0.0799344	0.92 (0.84-1.00)	-0.0972002	0.07012	0.193142	0.91 (0.79-1.04)	TRUE	7.47e-66
HLA DR on DC	Graves' disease || id:ebi-a-GCST90018847	14	0.127785	0.052618	0.0318171	1.14 (1.02-1.26)	0.119417	0.025915	4.07e-06	1.13 (1.07-1.19)	0.110396	0.0323118	0.000634	0.0417961	1.12 (1.05-1.19)	0.124345	0.0259395	0.000350816	1.13 (1.08-1.19)	0.0777221	0.0827133	0.364526	1.08 (0.92-1.27)	TRUE	0
Transitional %B cell	Graves' disease || id:ebi-a-GCST90018847	10	-0.0167108	0.141733	0.909051	0.98 (0.74-1.30)	0.119081	0.0799305	0.136276	1.13 (0.96-1.32)	0.178832	0.0533772	0.000807	0.0487643	1.20 (1.08-1.33)	0.11951	0.079251	0.165827	1.13 (0.96-1.32)	0.147125	0.101433	0.180872	1.16 (0.95-1.41)	TRUE	4.44e-49
HLA DR on CD33- HLA DR+	Graves' disease || id:ebi-a-GCST90018847	9	0.179124	0.0527159	0.0114751	1.20 (1.08-1.33)	0.113414	0.0260387	1.33e-05	1.12 (1.06-1.18)	0.109444	0.0344644	0.00149547	0.0834011	1.12 (1.04-1.19)	0.114771	0.026722	0.00263356	1.12 (1.06-1.18)	0.133314	0.0609541	0.06019	1.14 (1.01-1.29)	TRUE	2.54e-147
CD25 on memory B cell	Graves' disease || id:ebi-a-GCST90018847	13	0.0716432	0.0793723	0.386065	1.07 (0.92-1.26)	0.127632	0.0469524	0.00656118	1.14 (1.04-1.25)	0.107946	0.0342973	0.00164758	0.0840583	1.11 (1.04-1.19)	0.101215	0.0459644	0.0479625	1.11 (1.01-1.21)	0.0210775	0.0835154	0.80502	1.02 (0.87-1.20)	TRUE	2.37e-133
CD8 on HLA DR+ CD8br	Graves' disease || id:ebi-a-GCST90018847	13	-0.0549308	0.0437299	0.235089	0.95 (0.87-1.03)	-0.0739929	0.0472387	0.117264	0.93 (0.85-1.02)	-0.10236	0.0326873	0.00173914	0.0840583	0.90 (0.85-0.96)	-0.071633	0.0493574	0.172329	0.93 (0.85-1.03)	-0.0874502	0.0647948	0.20204	0.92 (0.81-1.04)	TRUE	4.49e-78
CD45 on T cell	Graves' disease || id:ebi-a-GCST90018847	7	-0.24242	0.089379	0.0421618	0.78 (0.66-0.93)	-0.235224	0.0929425	0.0113786	0.79 (0.66-0.95)	-0.195005	0.0674861	0.00385778	0.174806	0.82 (0.72-0.94)	-0.20058	0.0882369	0.0633889	0.82 (0.69-0.97)	-0.0538783	0.136984	0.707681	0.95 (0.72-1.24)	TRUE	3.57e-36
HLA DR on CD33br HLA DR+ CD14dim	Graves' disease || id:ebi-a-GCST90018847	9	0.0798467	0.0845459	0.376403	1.08 (0.92-1.28)	-0.127267	0.0420415	0.00246845	0.88 (0.81-0.96)	-0.0836367	0.0296637	0.00480997	0.205131	0.92 (0.87-0.97)	-0.146314	0.0498252	0.0188085	0.86 (0.78-0.95)	-0.113591	0.0682265	0.134498	0.89 (0.78-1.02)	TRUE	1.63e-79
CD38 on IgD+ CD24-	Graves' disease || id:ebi-a-GCST90018847	10	0.00927005	0.128682	0.94434	1.01 (0.78-1.30)	0.145907	0.0928116	0.115933	1.16 (0.96-1.39)	0.180744	0.0650888	0.00548835	0.214318	1.20 (1.05-1.36)	0.136578	0.13076	0.323497	1.15 (0.89-1.48)	0.116648	0.143404	0.436965	1.12 (0.85-1.49)	TRUE	4.62e-65
CD8br NKT %T cell	Graves' disease || id:ebi-a-GCST90018847	16	-0.213021	0.143132	0.158853	0.81 (0.61-1.07)	-0.0754494	0.0795246	0.342745	0.93 (0.79-1.08)	-0.151	0.0545252	0.0056166	0.214318	0.86 (0.77-0.96)	-0.0617906	0.0795011	0.449108	0.94 (0.80-1.10)	-0.0617906	0.0959084	0.529132	0.94 (0.78-1.13)	TRUE	9.65e-100
TD CD4+ %T cell	Graves' disease || id:ebi-a-GCST90018847	13	-0.0813666	0.0637928	0.228416	0.92 (0.81-1.04)	-0.0817054	0.049959	0.101955	0.92 (0.84-1.02)	-0.100328	0.0371014	0.00684763	0.248227	0.90 (0.84-0.97)	-0.077127	0.0426855	0.0959036	0.93 (0.85-1.01)	-0.056163	0.0776761	0.48351	0.95 (0.81-1.10)	TRUE	6.32e-91
CD39+ secreting Treg %secreting Treg	Graves' disease || id:ebi-a-GCST90018847	20	0.0409988	0.0267678	0.142996	1.04 (0.99-1.10)	0.044686	0.028915	0.122242	1.05 (0.99-1.11)	0.0531979	0.0201574	0.00831186	0.26325	1.05 (1.01-1.10)	0.0472993	0.0264821	0.0900558	1.05 (1.00-1.10)	0.088209	0.0489104	0.0871943	1.09 (0.99-1.20)	TRUE	1.49e-241
CX3CR1 on CD14- CD16-	Graves' disease || id:ebi-a-GCST90018847	10	0.00755398	0.0421794	0.862318	1.01 (0.93-1.09)	0.0515034	0.0421145	0.221353	1.05 (0.97-1.14)	0.0807647	0.0306182	0.00834451	0.26325	1.08 (1.02-1.15)	0.0503713	0.036305	0.198695	1.05 (0.98-1.13)	0.0982044	0.0625642	0.150941	1.10 (0.98-1.25)	TRUE	8.53e-111
CD64 on CD14- CD16-	Graves' disease || id:ebi-a-GCST90018847	8	0.235996	0.138764	0.139904	1.27 (0.96-1.66)	0.171109	0.10118	0.0908108	1.19 (0.97-1.45)	0.213152	0.0808151	0.00835138	0.26325	1.24 (1.06-1.45)	0.143323	0.130856	0.309647	1.15 (0.89-1.49)	0.210316	0.173788	0.265483	1.23 (0.88-1.73)	TRUE	2.14e-50
HLA DR+ T cell AC	Graves' disease || id:ebi-a-GCST90018847	21	0.0286158	0.0359815	0.436267	1.03 (0.96-1.10)	0.0187827	0.0303223	0.535631	1.02 (0.96-1.08)	0.054574	0.0212463	0.01021	0.304515	1.06 (1.01-1.10)	0.0162392	0.0276611	0.563721	1.02 (0.96-1.07)	-0.00905846	0.0641793	0.889169	0.99 (0.87-1.12)	TRUE	3.09e-189
FSC-A on lymphocyte	Graves' disease || id:ebi-a-GCST90018847	10	-0.0768709	0.0522519	0.179456	0.93 (0.84-1.03)	-0.0820615	0.0588185	0.162966	0.92 (0.82-1.03)	-0.108818	0.0425255	0.0105005	0.304515	0.90 (0.83-0.97)	-0.0841412	0.0510838	0.133938	0.92 (0.83-1.02)	-0.218884	0.100264	0.0568893	0.80 (0.66-0.98)	TRUE	3.45e-52
HVEM on naive CD4+	Graves' disease || id:ebi-a-GCST90018847	7	-0.00719706	0.0880696	0.93804	0.99 (0.84-1.18)	0.0648573	0.0545926	0.234825	1.07 (0.96-1.19)	0.0958843	0.039233	0.0145267	0.395404	1.10 (1.02-1.19)	0.0383837	0.0559172	0.51807	1.04 (0.93-1.16)	0.051335	0.0881108	0.581369	1.05 (0.89-1.25)	TRUE	1.41e-38
IgD+ CD38- AC	Graves' disease || id:ebi-a-GCST90018847	9	0.114516	0.169976	0.522105	1.12 (0.80-1.56)	0.136363	0.0691134	0.0484925	1.15 (1.00-1.31)	0.201655	0.0826772	0.0147254	0.395404	1.22 (1.04-1.44)	0.117202	0.0674064	0.120274	1.12 (0.99-1.28)	0.0652668	0.150994	0.676977	1.07 (0.79-1.44)	TRUE	1.1e-45
HLA DR on CD14- CD16+ monocyte	Graves' disease || id:ebi-a-GCST90018847	7	-0.0547855	0.181128	0.774473	0.95 (0.66-1.35)	-0.0845072	0.06668	0.205029	0.92 (0.81-1.05)	-0.105616	0.0442488	0.0169927	0.439991	0.90 (0.83-0.98)	-0.0581354	0.0589904	0.362433	0.94 (0.84-1.06)	-0.0774947	0.0948078	0.444944	0.93 (0.77-1.11)	TRUE	7.02e-104
CD127 on CD28- CD8br	Graves' disease || id:ebi-a-GCST90018847	12	0.0802426	0.0812434	0.346604	1.08 (0.92-1.27)	0.135243	0.0620882	0.0293887	1.14 (1.01-1.29)	0.109311	0.0469439	0.0198831	0.497078	1.12 (1.02-1.22)	0.135783	0.0693431	0.0760556	1.15 (1.00-1.31)	0.149588	0.0879726	0.117121	1.16 (0.98-1.38)	TRUE	4.92e-64
CD4/CD8br	Graves' disease || id:ebi-a-GCST90018847	6	0.299778	0.227009	0.257137	1.35 (0.86-2.11)	0.135716	0.101137	0.179629	1.15 (0.94-1.40)	0.241343	0.104792	0.0212745	0.502344	1.27 (1.04-1.56)	0.102705	0.113224	0.405948	1.11 (0.89-1.38)	0.0910512	0.114184	0.461389	1.10 (0.88-1.37)	TRUE	3.24e-30
FSC-A on T cell	Graves' disease || id:ebi-a-GCST90018847	10	-0.0413378	0.049294	0.426041	0.96 (0.87-1.06)	-0.0779541	0.0506856	0.124051	0.93 (0.84-1.02)	-0.0904845	0.0393505	0.0214795	0.502344	0.91 (0.85-0.99)	-0.0622334	0.0458712	0.207927	0.94 (0.86-1.03)	-0.111906	0.0858897	0.224957	0.89 (0.76-1.06)	TRUE	5.02e-51
CD3 on CD28+ CD45RA- CD8br	Graves' disease || id:ebi-a-GCST90018847	14	-0.0170333	0.10841	0.877763	0.98 (0.79-1.22)	0.0933256	0.0518758	0.0720155	1.10 (0.99-1.22)	0.0932897	0.0408264	0.0223109	0.505481	1.10 (1.01-1.19)	0.0949087	0.0595024	0.134716	1.10 (0.98-1.24)	0.0919378	0.0654286	0.183417	1.10 (0.96-1.25)	TRUE	1.23e-125
CD86+ myeloid DC AC	Graves' disease || id:ebi-a-GCST90018847	14	-0.0930852	0.0548942	0.115705	0.91 (0.82-1.01)	-0.115546	0.0507763	0.02287	0.89 (0.81-0.98)	-0.0762123	0.0335717	0.0231995	0.509687	0.93 (0.87-0.99)	-0.0950291	0.0437175	0.0487944	0.91 (0.83-0.99)	-0.154189	0.0896398	0.109114	0.86 (0.72-1.02)	TRUE	2.31e-285
CD45RA- CD4+ %CD4+	Graves' disease || id:ebi-a-GCST90018847	14	0.0419114	0.0831535	0.62337	1.04 (0.89-1.23)	0.0785907	0.0576446	0.172767	1.08 (0.97-1.21)	0.0925177	0.0413796	0.025363	0.523425	1.10 (1.01-1.19)	0.0699465	0.055954	0.233309	1.07 (0.96-1.20)	-0.0203542	0.0955488	0.834612	0.98 (0.81-1.18)	TRUE	3.29e-84
HLA DR++ monocyte %leukocyte	Graves' disease || id:ebi-a-GCST90018847	5	0.406407	0.612571	0.554473	1.50 (0.45-4.99)	-0.282129	0.0847838	0.000875871	0.75 (0.64-0.89)	-0.307428	0.137542	0.0254067	0.523425	0.74 (0.56-0.96)	-0.27391	0.0865357	0.0340114	0.76 (0.64-0.90)	-0.0898942	0.175493	0.635471	0.91 (0.65-1.29)	TRUE	1.77e-40
IgD on IgD+ CD38-	Graves' disease || id:ebi-a-GCST90018847	14	-0.0326825	0.0657694	0.62822	0.97 (0.85-1.10)	-0.0734584	0.0573963	0.200599	0.93 (0.83-1.04)	-0.0822897	0.0369617	0.0259908	0.523425	0.92 (0.86-0.99)	-0.0694398	0.0491987	0.181606	0.93 (0.85-1.03)	-0.0967731	0.0854339	0.277789	0.91 (0.77-1.07)	TRUE	1.62e-127
CD3 on HLA DR+ CD4+	Graves' disease || id:ebi-a-GCST90018847	19	0.00284585	0.0708967	0.968448	1.00 (0.87-1.15)	0.0760519	0.0470013	0.105645	1.08 (0.98-1.18)	0.0718843	0.0326372	0.0276284	0.541367	1.07 (1.01-1.15)	0.0822927	0.0551184	0.152754	1.09 (0.97-1.21)	0.0865514	0.0759188	0.269208	1.09 (0.94-1.27)	TRUE	7.87e-176
CD45 on HLA DR+ NK	Graves' disease || id:ebi-a-GCST90018847	6	0.1473	0.391022	0.725525	1.16 (0.54-2.49)	-0.16289	0.105442	0.122388	0.85 (0.69-1.04)	-0.164501	0.0756983	0.0297717	0.563831	0.85 (0.73-0.98)	-0.0801071	0.114468	0.515251	0.92 (0.74-1.16)	-0.246042	0.144727	0.149868	0.78 (0.59-1.04)	TRUE	1.1e-29
TD CD8br %CD8br	Graves' disease || id:ebi-a-GCST90018847	10	-0.0598579	0.0899673	0.524554	0.94 (0.79-1.12)	-0.0693881	0.0569716	0.223246	0.93 (0.83-1.04)	-0.095882	0.0442719	0.0303302	0.563831	0.91 (0.83-0.99)	-0.0740938	0.0526734	0.193106	0.93 (0.84-1.03)	-0.120974	0.0743874	0.138336	0.89 (0.77-1.03)	TRUE	2.18e-71
TD CD4+ AC	Graves' disease || id:ebi-a-GCST90018847	8	-0.0283909	0.164444	0.868605	0.97 (0.70-1.34)	-0.0968837	0.0792485	0.221507	0.91 (0.78-1.06)	-0.15818	0.075427	0.035982	0.626089	0.85 (0.74-0.99)	-0.0641143	0.085996	0.480219	0.94 (0.79-1.11)	-0.207231	0.117076	0.120027	0.81 (0.65-1.02)	TRUE	8.89e-48
IgD+ CD24+ %lymphocyte	Graves' disease || id:ebi-a-GCST90018847	7	0.216425	0.131638	0.161079	1.24 (0.96-1.61)	0.139707	0.0802655	0.0817608	1.15 (0.98-1.35)	0.135227	0.0645049	0.0360476	0.626089	1.14 (1.01-1.30)	0.14159	0.0775857	0.11781	1.15 (0.99-1.34)	0.112659	0.0999897	0.3029	1.12 (0.92-1.36)	TRUE	2.6e-54
CD25hi CD45RA+ CD4 not Treg AC	Graves' disease || id:ebi-a-GCST90018847	16	-0.127132	0.061015	0.0560025	0.88 (0.78-0.99)	-0.0751314	0.0504896	0.136736	0.93 (0.84-1.02)	-0.0730731	0.0348983	0.03627	0.626089	0.93 (0.87-1.00)	-0.0747249	0.0463449	0.127719	0.93 (0.85-1.02)	-0.148287	0.069428	0.0495861	0.86 (0.75-0.99)	TRUE	6.86e-104
SSC-A on HLA DR+ CD4+	Graves' disease || id:ebi-a-GCST90018847	11	0.11934	0.0947895	0.239704	1.13 (0.94-1.36)	0.0544403	0.0795437	0.493718	1.06 (0.90-1.23)	0.117781	0.0565264	0.0371922	0.627078	1.12 (1.01-1.26)	0.00881801	0.110278	0.937845	1.01 (0.81-1.25)	0.00721763	0.13679	0.958959	1.01 (0.77-1.32)	TRUE	3.09e-58
IgD+ CD38- %lymphocyte	Graves' disease || id:ebi-a-GCST90018847	14	0.12149	0.0927571	0.214798	1.13 (0.94-1.35)	0.109199	0.0681095	0.108872	1.12 (0.98-1.27)	0.091334	0.0447951	0.0414571	0.668887	1.10 (1.00-1.20)	0.102332	0.0644103	0.136132	1.11 (0.98-1.26)	0.0615639	0.109607	0.583888	1.06 (0.86-1.32)	TRUE	5.54e-78
CD3 on CD39+ CD8br	Graves' disease || id:ebi-a-GCST90018847	12	0.100274	0.115692	0.406403	1.11 (0.88-1.39)	0.0892807	0.0507908	0.0787797	1.09 (0.99-1.21)	0.0810945	0.0397848	0.0415171	0.668887	1.08 (1.00-1.17)	0.0818294	0.0521051	0.144606	1.09 (0.98-1.20)	0.0775803	0.0654489	0.260852	1.08 (0.95-1.23)	TRUE	3.63e-103
CD62L- plasmacytoid DC AC	Graves' disease || id:ebi-a-GCST90018847	15	0.13995	0.0535163	0.0213845	1.15 (1.04-1.28)	0.12048	0.0471807	0.0106618	1.13 (1.03-1.24)	0.0673034	0.0332031	0.04266	0.672359	1.07 (1.00-1.14)	0.0712247	0.0453516	0.138619	1.07 (0.98-1.17)	0.0466346	0.0829636	0.58293	1.05 (0.89-1.23)	TRUE	1.35e-105
EM DN (CD4-CD8-) %DN	Graves' disease || id:ebi-a-GCST90018847	18	0.0318408	0.0209908	0.148803	1.03 (0.99-1.08)	0.031792	0.0192482	0.0985993	1.03 (0.99-1.07)	0.0401407	0.0200001	0.0447469	0.684722	1.04 (1.00-1.08)	0.0295196	0.0164965	0.091373	1.03 (1.00-1.06)	0.0393598	0.0788716	0.624149	1.04 (0.89-1.21)	TRUE	4.12e-109
CD80 on myeloid DC	Graves' disease || id:ebi-a-GCST90018847	15	0.0356707	0.0990613	0.724565	1.04 (0.85-1.26)	0.0845385	0.0619356	0.172271	1.09 (0.96-1.23)	0.0898562	0.0451185	0.0464191	0.684722	1.09 (1.00-1.20)	0.122356	0.0865194	0.179155	1.13 (0.95-1.34)	0.0777266	0.0870534	0.387022	1.08 (0.91-1.28)	TRUE	6.13e-121
CD28+ CD45RA+ CD8dim %CD8dim	Graves' disease || id:ebi-a-GCST90018847	21	-0.0350785	0.0402023	0.393802	0.97 (0.89-1.04)	-0.0383117	0.0402772	0.341503	0.96 (0.89-1.04)	-0.0549268	0.0278111	0.0482683	0.684722	0.95 (0.90-1.00)	-0.0398382	0.0328951	0.239986	0.96 (0.90-1.02)	-0.03666	0.0543432	0.507653	0.96 (0.87-1.07)	TRUE	1.53e-128
HLA DR on B cell	Graves' disease || id:ebi-a-GCST90018847	11	-0.0693639	0.0624942	0.295806	0.93 (0.83-1.05)	-0.0605502	0.0345939	0.0800642	0.94 (0.88-1.01)	-0.0569767	0.0288983	0.0486523	0.684722	0.94 (0.89-1.00)	-0.0609656	0.0330681	0.0950306	0.94 (0.88-1.00)	-0.0872017	0.0579769	0.163471	0.92 (0.82-1.03)	TRUE	3.3e-169
CD39+ secreting Treg %CD4 Treg	Graves' disease || id:ebi-a-GCST90018847	15	0.0421783	0.0278254	0.153498	1.04 (0.99-1.10)	0.0375935	0.0295857	0.203848	1.04 (0.98-1.10)	0.0433195	0.0220071	0.0490181	0.684722	1.04 (1.00-1.09)	0.0347486	0.0255357	0.195086	1.04 (0.98-1.09)	0.0976382	0.0692364	0.180306	1.10 (0.96-1.26)	TRUE	1.7e-202
CD45RA+ CD28- CD8br AC	Graves' disease || id:ebi-a-GCST90018847	682	1.94e-05	1.15e-05	0.0939742	1.00 (1.00-1.00)	6.16e-06	1.43e-05	0.66678	1.00 (1.00-1.00)	1.65e-05	8.41e-06	0.0503248	0.684722	1.00 (1.00-1.00)	2.07e-05	2.95e-05	0.483265	1.00 (1.00-1.00)	2.07e-05	3.61e-05	0.566278	1.00 (1.00-1.00)	TRUE	NA
IgD- CD38br %B cell	Graves' disease || id:ebi-a-GCST90018847	13	-0.0834891	0.147858	0.583639	0.92 (0.69-1.23)	0.107167	0.078009	0.16951	1.11 (0.96-1.30)	0.116168	0.0596301	0.0513971	0.684722	1.12 (1.00-1.26)	0.113004	0.0980061	0.271349	1.12 (0.92-1.36)	0.111101	0.108998	0.328174	1.12 (0.90-1.38)	TRUE	3.68e-70
TD CD4+ %CD4+	Graves' disease || id:ebi-a-GCST90018847	10	-0.377744	0.209519	0.109067	0.69 (0.45-1.03)	-0.0711927	0.0835929	0.394403	0.93 (0.79-1.10)	-0.125847	0.0647626	0.0519921	0.684722	0.88 (0.78-1.00)	-0.0602453	0.083152	0.487154	0.94 (0.80-1.11)	-0.0301728	0.101608	0.773242	0.97 (0.80-1.18)	TRUE	3.7e-65
TD DN (CD4-CD8-) %T cell	Graves' disease || id:ebi-a-GCST90018847	17	-0.0347427	0.0208844	0.116945	0.97 (0.93-1.01)	-0.0312052	0.017572	0.0757574	0.97 (0.94-1.00)	-0.0364246	0.0189084	0.0540584	0.684722	0.96 (0.93-1.00)	-0.0313177	0.0167305	0.0796182	0.97 (0.94-1.00)	-0.008399	0.0671463	0.902014	0.99 (0.87-1.13)	TRUE	1.6e-104
CD39 on monocyte	Graves' disease || id:ebi-a-GCST90018847	13	0.0528604	0.0358634	0.168531	1.05 (0.98-1.13)	0.052388	0.0380819	0.168925	1.05 (0.98-1.14)	0.0561833	0.0292084	0.0544134	0.684722	1.06 (1.00-1.12)	0.0493713	0.0353998	0.188394	1.05 (0.98-1.13)	0.110121	0.0628072	0.105028	1.12 (0.99-1.26)	TRUE	7.68e-73
CD45 on HLA DR+ CD8br	Graves' disease || id:ebi-a-GCST90018847	13	-0.0331849	0.0365227	0.383031	0.97 (0.90-1.04)	-0.0591888	0.0304759	0.0521188	0.94 (0.89-1.00)	-0.043321	0.0225989	0.0552443	0.684722	0.96 (0.92-1.00)	-0.0543332	0.0266269	0.0639303	0.95 (0.90-1.00)	-0.0476014	0.0488352	0.348932	0.95 (0.87-1.05)	TRUE	1.74e-71
CD28 on CD4+	Graves' disease || id:ebi-a-GCST90018847	16	0.0279773	0.0464349	0.556472	1.03 (0.94-1.13)	0.0611182	0.0462276	0.18613	1.06 (0.97-1.16)	0.063008	0.0329138	0.0555772	0.684722	1.07 (1.00-1.14)	-0.0177031	0.0500446	0.728453	0.98 (0.89-1.08)	0.167393	0.0743839	0.0398578	1.18 (1.02-1.37)	TRUE	5.89e-85
CD25 on IgD- CD38br	Graves' disease || id:ebi-a-GCST90018847	11	-0.0549211	0.117235	0.650587	0.95 (0.75-1.19)	-0.0866269	0.0786636	0.270795	0.92 (0.79-1.07)	-0.115897	0.0605777	0.0557222	0.684722	0.89 (0.79-1.00)	-0.0930837	0.0854556	0.30159	0.91 (0.77-1.08)	-0.148131	0.116885	0.233756	0.86 (0.69-1.08)	TRUE	5.9e-56
CD14 on CD14+ CD16+ monocyte	Graves' disease || id:ebi-a-GCST90018847	11	0.250535	0.166855	0.167467	1.28 (0.93-1.78)	0.0606381	0.0724441	0.402574	1.06 (0.92-1.22)	0.104407	0.0549213	0.0572973	0.692343	1.11 (1.00-1.24)	0.0583014	0.106002	0.594388	1.06 (0.86-1.30)	0.0607534	0.111212	0.596848	1.06 (0.85-1.32)	TRUE	3.14e-59
CD40 on CD14- CD16+ monocyte	Graves' disease || id:ebi-a-GCST90018847	17	0.116577	0.0476928	0.0273441	1.12 (1.02-1.23)	0.0420381	0.03462	0.224643	1.04 (0.97-1.12)	0.0451147	0.0239653	0.0597681	0.710359	1.05 (1.00-1.10)	0.056529	0.0277907	0.0588675	1.06 (1.00-1.12)	0.0329567	0.0612239	0.59778	1.03 (0.92-1.17)	TRUE	0
Unsw Mem %lymphocyte	Graves' disease || id:ebi-a-GCST90018847	15	-0.0961221	0.12925	0.470291	0.91 (0.71-1.17)	-0.141775	0.078455	0.0707492	0.87 (0.74-1.01)	-0.102039	0.0549198	0.0631752	0.727769	0.90 (0.81-1.01)	-0.122918	0.0890605	0.189177	0.88 (0.74-1.05)	-0.0936699	0.10756	0.398518	0.91 (0.74-1.12)	TRUE	4.63e-86
CD19 on IgD- CD24-	Graves' disease || id:ebi-a-GCST90018847	9	-0.157268	0.140142	0.29879	0.85 (0.65-1.12)	-0.109599	0.0796017	0.168559	0.90 (0.77-1.05)	-0.106721	0.0577996	0.0648342	0.727769	0.90 (0.80-1.01)	-0.0743916	0.101261	0.483527	0.93 (0.76-1.13)	-0.0268153	0.11963	0.828258	0.97 (0.77-1.23)	TRUE	1.23e-44
TD DN (CD4-CD8-) AC	Graves' disease || id:ebi-a-GCST90018847	9	-0.0345322	0.0158508	0.0657785	0.97 (0.94-1.00)	-0.029597	0.0182788	0.105404	0.97 (0.94-1.01)	-0.027795	0.0150601	0.0649495	0.727769	0.97 (0.94-1.00)	-0.0318957	0.0170921	0.0989981	0.97 (0.94-1.00)	0.132958	0.102353	0.230128	1.14 (0.93-1.40)	TRUE	1.05e-53
NKT %lymphocyte	Graves' disease || id:ebi-a-GCST90018847	22	-0.0513045	0.0812237	0.534773	0.95 (0.81-1.11)	-0.0612436	0.0612937	0.317706	0.94 (0.83-1.06)	-0.0757322	0.0412948	0.0666628	0.727769	0.93 (0.85-1.01)	-0.0825007	0.061884	0.196766	0.92 (0.82-1.04)	-0.117104	0.0855077	0.185308	0.89 (0.75-1.05)	TRUE	1.62e-164
CD127 on CD28+ DN (CD4-CD8-)	Graves' disease || id:ebi-a-GCST90018847	10	0.0541808	0.204546	0.797796	1.06 (0.71-1.58)	-0.0931837	0.093691	0.319938	0.91 (0.76-1.09)	-0.132941	0.0728693	0.0680956	0.727769	0.88 (0.76-1.01)	-0.0858985	0.119797	0.491542	0.92 (0.73-1.16)	-0.138931	0.133006	0.323478	0.87 (0.67-1.13)	TRUE	1.68e-51
HLA DR++ monocyte %monocyte	Graves' disease || id:ebi-a-GCST90018847	10	-0.137914	0.0839344	0.138982	0.87 (0.74-1.03)	-0.151763	0.0691207	0.0281193	0.86 (0.75-0.98)	-0.0940686	0.0515849	0.0682172	0.727769	0.91 (0.82-1.01)	-0.168163	0.0848652	0.0788644	0.85 (0.72-1.00)	-0.0220965	0.121754	0.860009	0.98 (0.77-1.24)	TRUE	1.82e-59
CD28+ CD45RA- CD8br %CD8br	Graves' disease || id:ebi-a-GCST90018847	11	-0.0185345	0.0241347	0.462182	0.98 (0.94-1.03)	-0.0339961	0.0221639	0.125067	0.97 (0.93-1.01)	-0.0305645	0.016785	0.0686161	0.727769	0.97 (0.94-1.00)	-0.0261497	0.0180198	0.17737	0.97 (0.94-1.01)	-0.0261497	0.0410332	0.538257	0.97 (0.90-1.06)	TRUE	4.41e-60
CD39 on granulocyte	Graves' disease || id:ebi-a-GCST90018847	15	-0.076137	0.0615433	0.237921	0.93 (0.82-1.05)	-0.0533136	0.0543135	0.326302	0.95 (0.85-1.05)	-0.0626981	0.0345846	0.0698486	0.727769	0.94 (0.88-1.01)	-0.0407932	0.060007	0.507712	0.96 (0.85-1.08)	-0.128244	0.0899629	0.175922	0.88 (0.74-1.05)	TRUE	2.27e-90
PDL-1 on CD14- CD16-	Graves' disease || id:ebi-a-GCST90018847	15	0.0840276	0.0798345	0.311731	1.09 (0.93-1.27)	0.11786	0.0631117	0.061835	1.13 (0.99-1.27)	0.0819663	0.0452807	0.0702674	0.727769	1.09 (0.99-1.19)	0.112593	0.055996	0.0640219	1.12 (1.00-1.25)	0.0443301	0.0873735	0.619798	1.05 (0.88-1.24)	TRUE	1.08e-77
HVEM on TD CD8br	Graves' disease || id:ebi-a-GCST90018847	13	0.077158	0.0921974	0.420471	1.08 (0.90-1.29)	0.0579597	0.0532052	0.275995	1.06 (0.95-1.18)	0.0673447	0.0375566	0.0729485	0.744897	1.07 (0.99-1.15)	0.0914985	0.0685792	0.206904	1.10 (0.96-1.25)	0.0963304	0.0824781	0.265508	1.10 (0.94-1.29)	TRUE	3.08e-75
Unsw mem %B cell	Graves' disease || id:ebi-a-GCST90018847	17	0.0520626	0.0467766	0.283225	1.05 (0.96-1.15)	0.10912	0.0466553	0.0193427	1.12 (1.02-1.22)	0.0570061	0.0319441	0.0743333	0.745456	1.06 (0.99-1.13)	0.0691768	0.0503789	0.18865	1.07 (0.97-1.18)	-0.0653256	0.0834428	0.445132	0.94 (0.80-1.10)	TRUE	2.13e-91
CD33br HLA DR+ CD14dim %CD33br HLA DR+	Graves' disease || id:ebi-a-GCST90018847	15	0.0192976	0.0461505	0.682666	1.02 (0.93-1.12)	0.0476445	0.0453068	0.292984	1.05 (0.96-1.15)	0.0571048	0.0320924	0.0751762	0.745456	1.06 (0.99-1.13)	0.0432753	0.041329	0.312799	1.04 (0.96-1.13)	0.0406794	0.0587628	0.500093	1.04 (0.93-1.17)	TRUE	9.74e-88
BAFF-R on CD20- CD38-	Graves' disease || id:ebi-a-GCST90018847	9	0.0145088	0.0870986	0.872411	1.01 (0.86-1.20)	-0.0171204	0.0568736	0.763394	0.98 (0.88-1.10)	-0.0729135	0.0411047	0.076088	0.745456	0.93 (0.86-1.01)	-0.0589985	0.0563285	0.325526	0.94 (0.84-1.05)	-0.136084	0.0741296	0.103719	0.87 (0.75-1.01)	TRUE	3.52e-78
CD3 on CD28- CD8br	Graves' disease || id:ebi-a-GCST90018847	8	0.133569	0.195624	0.520219	1.14 (0.78-1.68)	0.0498471	0.0682267	0.465017	1.05 (0.92-1.20)	0.091752	0.0526179	0.0812041	0.784972	1.10 (0.99-1.22)	0.0386844	0.0879466	0.673297	1.04 (0.87-1.23)	0.0319651	0.0860395	0.721243	1.03 (0.87-1.22)	TRUE	4.4e-54
CD20 on IgD- CD38br	Graves' disease || id:ebi-a-GCST90018847	4	-0.483604	0.245234	0.187366	0.62 (0.38-1.00)	-0.12374	0.137713	0.3689	0.88 (0.67-1.16)	-0.186631	0.108174	0.0844753	0.79578	0.83 (0.67-1.03)	-0.0964865	0.156308	0.580736	0.91 (0.67-1.23)	-0.156771	0.17536	0.437196	0.85 (0.61-1.21)	TRUE	2.95e-21
CD8br NKT AC	Graves' disease || id:ebi-a-GCST90018847	14	-0.1703	0.128012	0.208135	0.84 (0.66-1.08)	-0.0535624	0.0735362	0.46638	0.95 (0.82-1.09)	-0.0895199	0.0520669	0.085555	0.79578	0.91 (0.83-1.01)	-0.0433784	0.0813131	0.602708	0.96 (0.82-1.12)	-0.0908298	0.100434	0.38225	0.91 (0.75-1.11)	TRUE	1.16e-93
CD4 on naive CD4+	Graves' disease || id:ebi-a-GCST90018847	9	-0.159995	0.170591	0.379526	0.85 (0.61-1.19)	-0.0345311	0.0713383	0.628353	0.97 (0.84-1.11)	-0.0846367	0.0492361	0.0856149	0.79578	0.92 (0.83-1.01)	0.0116649	0.0818243	0.890163	1.01 (0.86-1.19)	-0.0437989	0.122556	0.730053	0.96 (0.75-1.22)	TRUE	1.14e-56
CD3 on TD CD4+	Graves' disease || id:ebi-a-GCST90018847	14	0.0464522	0.0722443	0.532326	1.05 (0.91-1.21)	0.0118447	0.0543365	0.827438	1.01 (0.91-1.13)	0.0666492	0.0392123	0.0891871	0.818489	1.07 (0.99-1.15)	0.0180847	0.0480909	0.712943	1.02 (0.93-1.12)	0.0278106	0.0784347	0.728598	1.03 (0.88-1.20)	TRUE	2.86e-93
SSC-A on CD4+	Graves' disease || id:ebi-a-GCST90018847	12	0.196517	0.198506	0.345532	1.22 (0.82-1.80)	-0.135097	0.10211	0.185818	0.87 (0.72-1.07)	-0.112817	0.0666709	0.0906186	0.821231	0.89 (0.78-1.02)	-0.183044	0.119315	0.153243	0.83 (0.66-1.05)	-0.23292	0.18068	0.223803	0.79 (0.56-1.13)	TRUE	7.5e-64
CD45RA+ CD28- CD8br %T cell	Graves' disease || id:ebi-a-GCST90018847	173	0.000638818	0.000505767	0.208284	1.00 (1.00-1.00)	0.000412431	0.000567471	0.467357	1.00 (1.00-1.00)	0.00058167	0.000350823	0.0973141	0.836205	1.00 (1.00-1.00)	0.00082688	0.000505655	0.103822	1.00 (1.00-1.00)	0.00082688	0.000991071	0.405252	1.00 (1.00-1.00)	TRUE	NA
HLA DR on CD14+ CD16+ monocyte	Graves' disease || id:ebi-a-GCST90018847	14	-0.0286073	0.0209004	0.196158	0.97 (0.93-1.01)	-0.0370474	0.0219117	0.0908837	0.96 (0.92-1.01)	-0.0259337	0.0156741	0.098015	0.836205	0.97 (0.94-1.00)	-0.0297306	0.0187144	0.136154	0.97 (0.94-1.01)	-0.0104342	0.0317897	0.747967	0.99 (0.93-1.05)	TRUE	1.04e-142
CD62L on CD62L+ myeloid DC	Graves' disease || id:ebi-a-GCST90018847	7	-0.318282	0.178696	0.134998	0.73 (0.51-1.03)	-0.160854	0.0780956	0.0394273	0.85 (0.73-0.99)	-0.0984175	0.0598257	0.0999553	0.836205	0.91 (0.81-1.02)	-0.147785	0.0760578	0.100016	0.86 (0.74-1.00)	-0.14074	0.105411	0.230248	0.87 (0.71-1.07)	TRUE	3.21e-59
Plasmacytoid DC AC	Graves' disease || id:ebi-a-GCST90018847	12	0.00637909	0.0270176	0.818114	1.01 (0.95-1.06)	-0.0401481	0.0264283	0.128729	0.96 (0.91-1.01)	-0.0334813	0.020362	0.100114	0.836205	0.97 (0.93-1.01)	-0.030753	0.022971	0.207653	0.97 (0.93-1.01)	-0.0150402	0.0569225	0.796493	0.99 (0.88-1.10)	TRUE	2.74e-69
CD3 on T cell	Graves' disease || id:ebi-a-GCST90018847	23	0.0922414	0.0440013	0.0483448	1.10 (1.01-1.20)	0.0743211	0.037454	0.0472194	1.08 (1.00-1.16)	0.0452617	0.0275373	0.100249	0.836205	1.05 (0.99-1.10)	0.0778081	0.0390236	0.0587077	1.08 (1.00-1.17)	0.0939968	0.0621826	0.144861	1.10 (0.97-1.24)	TRUE	6.51e-204
CD25 on transitional	Graves' disease || id:ebi-a-GCST90018847	12	0.0283167	0.262413	0.916202	1.03 (0.62-1.72)	-0.148507	0.10266	0.148011	0.86 (0.70-1.05)	-0.111958	0.0686953	0.103148	0.836205	0.89 (0.78-1.02)	-0.202309	0.146221	0.193917	0.82 (0.61-1.09)	-0.188743	0.156584	0.253345	0.83 (0.61-1.13)	TRUE	2.93e-76
CD20 on IgD- CD38dim	Graves' disease || id:ebi-a-GCST90018847	22	-0.0247567	0.0233514	0.301699	0.98 (0.93-1.02)	-0.0252293	0.0214902	0.2404	0.98 (0.93-1.02)	-0.0335158	0.0206319	0.104277	0.836205	0.97 (0.93-1.01)	-0.0281668	0.0173102	0.118611	0.97 (0.94-1.01)	-0.0409235	0.0623623	0.518807	0.96 (0.85-1.08)	TRUE	3.09e-159
IgD- CD38dim %lymphocyte	Graves' disease || id:ebi-a-GCST90018847	14	-0.0665708	0.0542091	0.242976	0.94 (0.84-1.04)	-0.0731064	0.052565	0.164292	0.93 (0.84-1.03)	-0.0604789	0.0372538	0.104498	0.836205	0.94 (0.88-1.01)	-0.0817128	0.055891	0.167491	0.92 (0.83-1.03)	-0.00689455	0.082984	0.935051	0.99 (0.84-1.17)	TRUE	1.03e-79
CD127 on CD4+	Graves' disease || id:ebi-a-GCST90018847	3	0.696053	0.322016	0.275852	2.01 (1.07-3.77)	0.116018	0.106054	0.273976	1.12 (0.91-1.38)	0.130879	0.0808085	0.105315	0.836205	1.14 (0.97-1.34)	0.196664	0.116525	0.233515	1.22 (0.97-1.53)	0.0136137	0.167495	0.942622	1.01 (0.73-1.41)	TRUE	1.48e-15
DN (CD4-CD8-) NKT AC	Graves' disease || id:ebi-a-GCST90018847	6	0.321205	0.332672	0.388956	1.38 (0.72-2.65)	0.119819	0.0902656	0.184375	1.13 (0.94-1.35)	0.117607	0.072746	0.105949	0.836205	1.12 (0.98-1.30)	0.167486	0.120073	0.221855	1.18 (0.93-1.50)	0.0600501	0.117329	0.630581	1.06 (0.84-1.34)	TRUE	2.43e-36
CD34 on HSC	Graves' disease || id:ebi-a-GCST90018847	10	0.0865539	0.087772	0.352955	1.09 (0.92-1.30)	0.0994186	0.0431306	0.0211631	1.10 (1.01-1.20)	0.0674994	0.0417682	0.106084	0.836205	1.07 (0.99-1.16)	0.0854016	0.038459	0.0535129	1.09 (1.01-1.17)	0.0424864	0.0589266	0.48921	1.04 (0.93-1.17)	TRUE	2.83e-84
CD3 on Naive CD4+	Graves' disease || id:ebi-a-GCST90018847	21	0.0463758	0.044762	0.313184	1.05 (0.96-1.14)	0.0320731	0.041811	0.443023	1.03 (0.95-1.12)	0.0482876	0.0298835	0.106124	0.836205	1.05 (0.99-1.11)	0.0257689	0.0402238	0.52903	1.03 (0.95-1.11)	0.0304001	0.0680746	0.659983	1.03 (0.90-1.18)	TRUE	0
CD25 on resting Treg	Graves' disease || id:ebi-a-GCST90018847	7	0.0837545	0.330836	0.810223	1.09 (0.57-2.08)	0.204068	0.101056	0.0434508	1.23 (1.01-1.50)	0.118336	0.0735156	0.107468	0.836205	1.13 (0.97-1.30)	0.119424	0.134965	0.410291	1.13 (0.86-1.47)	0.0699797	0.131187	0.612904	1.07 (0.83-1.39)	TRUE	2.02e-40
IgD- CD38- AC	Graves' disease || id:ebi-a-GCST90018847	10	0.0612188	0.0488042	0.245114	1.06 (0.97-1.17)	0.0581962	0.0464934	0.210676	1.06 (0.97-1.16)	0.0622838	0.0388053	0.108486	0.836205	1.06 (0.99-1.15)	0.0588766	0.0438905	0.212641	1.06 (0.97-1.16)	0.0588766	0.0711469	0.429329	1.06 (0.92-1.22)	TRUE	1.16e-54
CD3 on secreting Treg	Graves' disease || id:ebi-a-GCST90018847	14	0.0801982	0.0588437	0.197941	1.08 (0.97-1.22)	0.0461457	0.0429135	0.282232	1.05 (0.96-1.14)	0.0520794	0.0326955	0.111192	0.836205	1.05 (0.99-1.12)	0.0543511	0.0449868	0.248506	1.06 (0.97-1.15)	0.0786773	0.0702218	0.282811	1.08 (0.94-1.24)	TRUE	4.97e-228
EM CD8br %CD8br	Graves' disease || id:ebi-a-GCST90018847	16	-0.037126	0.02555	0.168248	0.96 (0.92-1.01)	-0.0312061	0.0289935	0.281787	0.97 (0.92-1.03)	-0.0352267	0.0221275	0.111388	0.836205	0.97 (0.92-1.01)	-0.0351756	0.0249388	0.1788	0.97 (0.92-1.01)	0.0117368	0.0488394	0.81334	1.01 (0.92-1.11)	TRUE	1.53e-134
CD28 on CD39+ activated Treg	Graves' disease || id:ebi-a-GCST90018847	12	-0.173486	0.0664258	0.0259636	0.84 (0.74-0.96)	-0.0196528	0.0493555	0.690491	0.98 (0.89-1.08)	-0.053024	0.0334501	0.112929	0.836205	0.95 (0.89-1.01)	-0.00110528	0.0564824	0.984738	1.00 (0.89-1.12)	0.0273611	0.0741579	0.719163	1.03 (0.89-1.19)	TRUE	4.55e-106
CD4 on HLA DR+ CD4+	Graves' disease || id:ebi-a-GCST90018847	9	0.113443	0.133192	0.422544	1.12 (0.86-1.45)	0.115181	0.0676161	0.0884831	1.12 (0.98-1.28)	0.0812284	0.0512575	0.113032	0.836205	1.08 (0.98-1.20)	0.119936	0.0671773	0.112029	1.13 (0.99-1.29)	0.111518	0.0855412	0.228606	1.12 (0.95-1.32)	TRUE	8.36e-54
CD20- %B cell	Graves' disease || id:ebi-a-GCST90018847	7	-0.117032	0.0732821	0.171153	0.89 (0.77-1.03)	-0.0813626	0.072194	0.259742	0.92 (0.80-1.06)	-0.0784898	0.0509958	0.12377	0.902179	0.92 (0.84-1.02)	-0.0726442	0.0701845	0.34055	0.93 (0.81-1.07)	-0.056339	0.105057	0.61106	0.95 (0.77-1.16)	TRUE	2.48e-35
CD38 on transitional	Graves' disease || id:ebi-a-GCST90018847	13	-0.0162953	0.0659763	0.809468	0.98 (0.86-1.12)	0.0590387	0.0643433	0.35885	1.06 (0.94-1.20)	0.0643252	0.0421145	0.126665	0.902179	1.07 (0.98-1.16)	0.0619918	0.0610202	0.329712	1.06 (0.94-1.20)	0.119462	0.105317	0.278817	1.13 (0.92-1.39)	TRUE	1.42e-116
HLA DR on CD33dim HLA DR+ CD11b-	Graves' disease || id:ebi-a-GCST90018847	11	-0.0776106	0.0970907	0.444664	0.93 (0.76-1.12)	0.0134218	0.0464026	0.772392	1.01 (0.93-1.11)	-0.0458681	0.0300768	0.127251	0.902179	0.96 (0.90-1.01)	0.0260308	0.0740564	0.732507	1.03 (0.89-1.19)	0.028722	0.0745383	0.708061	1.03 (0.89-1.19)	TRUE	8.58e-100
CD4 on CD39+ CD4+	Graves' disease || id:ebi-a-GCST90018847	20	0.00586405	0.0604581	0.923803	1.01 (0.89-1.13)	0.0172978	0.0422879	0.682505	1.02 (0.94-1.11)	0.0480739	0.0316322	0.128567	0.902179	1.05 (0.99-1.12)	0.0196601	0.0422581	0.647049	1.02 (0.94-1.11)	0.0220754	0.0734503	0.767023	1.02 (0.89-1.18)	TRUE	8.74e-241
NK %lymphocyte	Graves' disease || id:ebi-a-GCST90018847	13	-0.0437102	0.0318725	0.197574	0.96 (0.90-1.02)	-0.0229925	0.0325943	0.480551	0.98 (0.92-1.04)	-0.0367631	0.0242279	0.129169	0.902179	0.96 (0.92-1.01)	-0.02404	0.0295234	0.431352	0.98 (0.92-1.03)	-0.054212	0.0425265	0.226518	0.95 (0.87-1.03)	TRUE	1.98e-98
Mo MDSC AC	Graves' disease || id:ebi-a-GCST90018847	13	0.11516	0.0838761	0.197099	1.12 (0.95-1.32)	0.0598363	0.0472817	0.205683	1.06 (0.97-1.16)	0.0598199	0.0395366	0.130272	0.902179	1.06 (0.98-1.15)	-0.0255717	0.0666349	0.707871	0.97 (0.86-1.11)	-0.0357715	0.0826195	0.672719	0.96 (0.82-1.13)	TRUE	1.19e-130
CD45 on CD14+ monocyte	Graves' disease || id:ebi-a-GCST90018847	11	0.0781377	0.126716	0.552751	1.08 (0.84-1.39)	0.0819476	0.091295	0.369392	1.09 (0.91-1.30)	0.0875365	0.0581011	0.131907	0.902179	1.09 (0.97-1.22)	0.0581518	0.106342	0.596479	1.06 (0.86-1.31)	0.0446261	0.14337	0.761991	1.05 (0.79-1.38)	TRUE	2.12e-62
TD DN (CD4-CD8-) %DN	Graves' disease || id:ebi-a-GCST90018847	15	-0.126086	0.103708	0.245683	0.88 (0.72-1.08)	-0.0706817	0.0663087	0.286447	0.93 (0.82-1.06)	-0.0725469	0.0482541	0.132727	0.902179	0.93 (0.85-1.02)	-0.0285123	0.0953842	0.769392	0.97 (0.81-1.17)	-0.0620305	0.106113	0.56814	0.94 (0.76-1.16)	TRUE	1.17e-87
IgD- CD38- %B cell	Graves' disease || id:ebi-a-GCST90018847	7	-0.100579	0.210075	0.6523	0.90 (0.60-1.37)	-0.0627639	0.0894744	0.483007	0.94 (0.79-1.12)	-0.0884022	0.0592684	0.135815	0.902179	0.92 (0.81-1.03)	-0.185354	0.0915612	0.0893579	0.83 (0.69-0.99)	0.131429	0.135483	0.369471	1.14 (0.87-1.49)	TRUE	1.7e-35
CD4 on CD28+ CD4+	Graves' disease || id:ebi-a-GCST90018847	10	0.138346	0.165804	0.428272	1.15 (0.83-1.59)	-0.0365161	0.0850322	0.667604	0.96 (0.82-1.14)	-0.0863976	0.0579544	0.136018	0.902179	0.92 (0.82-1.03)	-0.00860307	0.133587	0.950059	0.99 (0.76-1.29)	-0.00860307	0.129039	0.948302	0.99 (0.77-1.28)	TRUE	1.66e-59
CD3 on CD8br	Graves' disease || id:ebi-a-GCST90018847	13	0.0127814	0.0486066	0.797445	1.01 (0.92-1.11)	0.05995	0.0456565	0.189161	1.06 (0.97-1.16)	0.0482981	0.0324139	0.136212	0.902179	1.05 (0.98-1.12)	0.0419903	0.0427429	0.345299	1.04 (0.96-1.13)	-0.0314124	0.0623305	0.623411	0.97 (0.86-1.10)	TRUE	1.96e-128
CD25 on IgD+ CD38- naive	Graves' disease || id:ebi-a-GCST90018847	14	0.0845039	0.0671762	0.23234	1.09 (0.95-1.24)	0.0965889	0.0521386	0.0639479	1.10 (0.99-1.22)	0.0517303	0.0348143	0.137307	0.902179	1.05 (0.98-1.13)	0.114291	0.0535181	0.0523163	1.12 (1.01-1.25)	0.143262	0.0964676	0.161365	1.15 (0.96-1.39)	TRUE	8.33e-98
CD27 on CD24+ CD27+	Graves' disease || id:ebi-a-GCST90018847	20	-0.0287421	0.098667	0.774149	0.97 (0.80-1.18)	-0.0572376	0.0607247	0.345898	0.94 (0.84-1.06)	-0.0591764	0.0399085	0.138127	0.902179	0.94 (0.87-1.02)	-0.0290785	0.0702243	0.683452	0.97 (0.85-1.11)	0.0664291	0.108675	0.54827	1.07 (0.86-1.32)	TRUE	3.83e-214
CD39+ CD8br %CD8br	Graves' disease || id:ebi-a-GCST90018847	12	0.0527259	0.0939206	0.586892	1.05 (0.88-1.27)	-0.0261425	0.0680125	0.700698	0.97 (0.85-1.11)	-0.0764746	0.0517478	0.139452	0.902704	0.93 (0.84-1.03)	-0.0459771	0.0661018	0.501141	0.96 (0.84-1.09)	-0.131247	0.0887735	0.167344	0.88 (0.74-1.04)	TRUE	3e-222
CD27 on T cell	Graves' disease || id:ebi-a-GCST90018847	11	0.121673	0.0968204	0.240502	1.13 (0.93-1.37)	-0.0212883	0.0553989	0.700776	0.98 (0.88-1.09)	-0.0587723	0.0403543	0.145279	0.924678	0.94 (0.87-1.02)	-0.0142741	0.0530619	0.793392	0.99 (0.89-1.09)	0.0103943	0.0770848	0.895412	1.01 (0.87-1.18)	TRUE	1.4e-77
CD3 on NKT	Graves' disease || id:ebi-a-GCST90018847	9	-0.0413694	0.0501947	0.437016	0.96 (0.87-1.06)	-0.0447079	0.0441275	0.310987	0.96 (0.88-1.04)	-0.0537141	0.0370017	0.146595	0.924678	0.95 (0.88-1.02)	-0.0404214	0.0423463	0.367758	0.96 (0.88-1.04)	-0.00243565	0.113821	0.983451	1.00 (0.80-1.25)	TRUE	5.62e-53
NKT AC	Graves' disease || id:ebi-a-GCST90018847	21	-0.0344114	0.0511205	0.508963	0.97 (0.87-1.07)	-0.0497999	0.0381157	0.191367	0.95 (0.88-1.03)	-0.0381771	0.0263039	0.146673	0.924678	0.96 (0.91-1.01)	-0.0419701	0.0321423	0.206456	0.96 (0.90-1.02)	-0.0625137	0.0574364	0.289361	0.94 (0.84-1.05)	TRUE	9.02e-151
IgD+ CD38br AC	Graves' disease || id:ebi-a-GCST90018847	19	-0.0501329	0.0428282	0.257924	0.95 (0.87-1.03)	-0.0711407	0.0341227	0.0370828	0.93 (0.87-1.00)	-0.0464308	0.0321919	0.149214	0.927188	0.95 (0.90-1.02)	-0.0563529	0.0286531	0.0648258	0.95 (0.89-1.00)	-0.0267476	0.069388	0.7044	0.97 (0.85-1.12)	TRUE	7.14e-106
CCR2 on CD14+ CD16- monocyte	Graves' disease || id:ebi-a-GCST90018847	14	-0.0365029	0.0406655	0.387033	0.96 (0.89-1.04)	6.19e-05	0.0390641	0.998736	1.00 (0.93-1.08)	0.0456897	0.031889	0.151923	0.927188	1.05 (0.98-1.11)	-0.00222016	0.0357091	0.95137	1.00 (0.93-1.07)	0.177344	0.107187	0.121948	1.19 (0.97-1.47)	TRUE	6.64e-93
IgD- CD27- AC	Graves' disease || id:ebi-a-GCST90018847	12	-0.188439	0.180173	0.320239	0.83 (0.58-1.18)	-0.0857812	0.0868394	0.323244	0.92 (0.77-1.09)	-0.0876996	0.0615355	0.154103	0.927188	0.92 (0.81-1.03)	-0.0793583	0.080387	0.34476	0.92 (0.79-1.08)	-0.0298478	0.10757	0.786562	0.97 (0.79-1.20)	TRUE	6.49e-64
CD39 on CD39+ activated Treg	Graves' disease || id:ebi-a-GCST90018847	14	0.0490892	0.10348	0.643741	1.05 (0.86-1.29)	0.129455	0.0505784	0.0104825	1.14 (1.03-1.26)	0.0506647	0.0356199	0.154919	0.927188	1.05 (0.98-1.13)	0.092222	0.0520266	0.0997145	1.10 (0.99-1.21)	0.000672233	0.08881	0.994076	1.00 (0.84-1.19)	TRUE	6.15e-207
CD28- CD8dim %CD8dim	Graves' disease || id:ebi-a-GCST90018847	7	0.119796	0.17559	0.525399	1.13 (0.80-1.59)	0.0732764	0.0786588	0.351557	1.08 (0.92-1.26)	0.0837406	0.0593701	0.158397	0.927188	1.09 (0.97-1.22)	0.0601304	0.0945917	0.548446	1.06 (0.88-1.28)	0.02419	0.106134	0.827278	1.02 (0.83-1.26)	TRUE	2.72e-40
CD28- CD127- CD25++ CD8br %CD8br	Graves' disease || id:ebi-a-GCST90018847	12	0.0636647	0.0543949	0.26897	1.07 (0.96-1.19)	0.0340366	0.0485747	0.483486	1.03 (0.94-1.14)	0.0496915	0.0353446	0.159749	0.927188	1.05 (0.98-1.13)	0.0568055	0.0460056	0.242649	1.06 (0.97-1.16)	0.0652744	0.0660925	0.344564	1.07 (0.94-1.22)	TRUE	1.57e-61
CD4+ CD8dim %lymphocyte	Graves' disease || id:ebi-a-GCST90018847	10	-0.14357	0.135457	0.320142	0.87 (0.66-1.13)	-0.114479	0.068729	0.0957805	0.89 (0.78-1.02)	-0.0756235	0.0538475	0.160199	0.927188	0.93 (0.83-1.03)	-0.108475	0.0723447	0.167999	0.90 (0.78-1.03)	-0.119051	0.103669	0.280418	0.89 (0.72-1.09)	TRUE	7.91e-93
CD45RA- CD4+ AC	Graves' disease || id:ebi-a-GCST90018847	9	0.0367897	0.176764	0.841054	1.04 (0.73-1.47)	0.0268332	0.0715953	0.707816	1.03 (0.89-1.18)	0.0758987	0.0550329	0.167848	0.927188	1.08 (0.97-1.20)	0.0248138	0.072487	0.740929	1.03 (0.89-1.18)	0.0401313	0.0881987	0.661196	1.04 (0.88-1.24)	TRUE	1.47e-47
TD CD8br AC	Graves' disease || id:ebi-a-GCST90018847	8	0.0982878	0.405932	0.816744	1.10 (0.50-2.44)	0.0574693	0.0788438	0.466062	1.06 (0.91-1.24)	0.0824739	0.0602461	0.171015	0.927188	1.09 (0.97-1.22)	0.039144	0.0917417	0.682431	1.04 (0.87-1.24)	0.173044	0.103587	0.138743	1.19 (0.97-1.46)	TRUE	2.43e-45
CD39+ secreting Treg AC	Graves' disease || id:ebi-a-GCST90018847	15	0.00498816	0.0424836	0.908327	1.01 (0.92-1.09)	0.0172103	0.022369	0.441666	1.02 (0.97-1.06)	0.0269757	0.019733	0.171614	0.927188	1.03 (0.99-1.07)	0.0165268	0.0224212	0.47323	1.02 (0.97-1.06)	0.0477986	0.0796109	0.557832	1.05 (0.90-1.23)	TRUE	0
Secreting Treg % CD4 Treg	Graves' disease || id:ebi-a-GCST90018847	18	0.0680427	0.0331941	0.0571398	1.07 (1.00-1.14)	0.051442	0.0315544	0.103045	1.05 (0.99-1.12)	0.0340276	0.024908	0.171897	0.927188	1.03 (0.99-1.09)	0.0464038	0.0271302	0.105376	1.05 (0.99-1.10)	0.0342832	0.0451317	0.457884	1.03 (0.95-1.13)	TRUE	8.66e-176
CD28+ CD45RA+ CD8br %T cell	Graves' disease || id:ebi-a-GCST90018847	93	-0.00373922	0.00282487	0.188924	1.00 (0.99-1.00)	-0.000763755	0.00387768	0.843857	1.00 (0.99-1.01)	-0.0031294	0.00230088	0.173803	0.927188	1.00 (0.99-1.00)	-0.00292512	0.00306966	0.343131	1.00 (0.99-1.00)	-0.0105322	0.00618398	0.0919167	0.99 (0.98-1.00)	TRUE	0
CD25 on IgD- CD27-	Graves' disease || id:ebi-a-GCST90018847	11	0.0194386	0.0663133	0.776068	1.02 (0.90-1.16)	0.052255	0.0499493	0.295486	1.05 (0.96-1.16)	0.0526366	0.0387292	0.174117	0.927188	1.05 (0.98-1.14)	0.0527661	0.0463169	0.281157	1.05 (0.96-1.15)	0.185825	0.155276	0.25901	1.20 (0.89-1.63)	TRUE	2.93e-64
CD25hi CD45RA- CD4 not Treg %T cell	Graves' disease || id:ebi-a-GCST90018847	13	0.025387	0.0456988	0.589652	1.03 (0.94-1.12)	0.037011	0.0392212	0.345349	1.04 (0.96-1.12)	0.0381322	0.0281319	0.175265	0.927188	1.04 (0.98-1.10)	0.0455308	0.0353975	0.222612	1.05 (0.98-1.12)	0.0522453	0.0612069	0.410051	1.05 (0.93-1.19)	TRUE	1.3e-91
CD4 on EM CD4+	Graves' disease || id:ebi-a-GCST90018847	8	0.0119632	0.193607	0.952736	1.01 (0.69-1.48)	0.0648638	0.0663693	0.328413	1.07 (0.94-1.22)	0.0687722	0.0507982	0.17579	0.927188	1.07 (0.97-1.18)	0.0644524	0.0697315	0.386087	1.07 (0.93-1.22)	0.0529612	0.0779915	0.518911	1.05 (0.90-1.23)	TRUE	2.53e-67
Naive-mature B cell AC	Graves' disease || id:ebi-a-GCST90018847	12	-0.0369184	0.125638	0.774883	0.96 (0.75-1.23)	-0.0359963	0.0749921	0.631226	0.96 (0.83-1.12)	-0.0718318	0.0530812	0.175978	0.927188	0.93 (0.84-1.03)	-0.0280132	0.0756021	0.71802	0.97 (0.84-1.13)	-0.123078	0.0998835	0.243557	0.88 (0.73-1.08)	TRUE	7.49e-63
IgD+ CD38br %lymphocyte	Graves' disease || id:ebi-a-GCST90018847	14	0.0725162	0.0686486	0.311617	1.08 (0.94-1.23)	0.0520758	0.0605928	0.390099	1.05 (0.94-1.19)	0.0569679	0.0421139	0.176148	0.927188	1.06 (0.97-1.15)	0.0820965	0.0576012	0.177649	1.09 (0.97-1.22)	0.0569555	0.0886763	0.531852	1.06 (0.89-1.26)	TRUE	5.02e-76
Naive CD4+ %CD4+	Graves' disease || id:ebi-a-GCST90018847	20	-0.0512528	0.090441	0.577917	0.95 (0.80-1.13)	-0.0241619	0.0545989	0.658102	0.98 (0.88-1.09)	-0.0521431	0.0386345	0.177128	0.927188	0.95 (0.88-1.02)	-0.0184192	0.0646221	0.778706	0.98 (0.86-1.11)	0.00629219	0.079701	0.9379	1.01 (0.86-1.18)	TRUE	3.23e-110
Leukocyte AC	Graves' disease || id:ebi-a-GCST90018847	9	0.0174908	0.109078	0.877133	1.02 (0.82-1.26)	0.0727815	0.0533474	0.172475	1.08 (0.97-1.19)	0.0531771	0.0396167	0.179502	0.927188	1.05 (0.98-1.14)	0.0621999	0.0489307	0.239376	1.06 (0.97-1.17)	0.0435295	0.0759585	0.582342	1.04 (0.90-1.21)	TRUE	1.08e-47
CD4+ %leukocyte	Graves' disease || id:ebi-a-GCST90018847	7	-0.149471	0.0846939	0.137862	0.86 (0.73-1.02)	-0.0896063	0.0776847	0.248721	0.91 (0.79-1.06)	-0.0802519	0.059872	0.180118	0.927188	0.92 (0.82-1.04)	-0.132979	0.0751641	0.127267	0.88 (0.76-1.01)	0.0670157	0.151695	0.674126	1.07 (0.79-1.44)	TRUE	1.99e-36
Myeloid DC %DC	Graves' disease || id:ebi-a-GCST90018847	17	-0.0253359	0.104264	0.811299	0.97 (0.79-1.20)	-0.0067296	0.0663251	0.919182	0.99 (0.87-1.13)	0.0637254	0.0476095	0.180733	0.927188	1.07 (0.97-1.17)	-0.0230041	0.0783646	0.772874	0.98 (0.84-1.14)	-0.0713829	0.113377	0.537841	0.93 (0.75-1.16)	TRUE	6.06e-203
CD28- CD127- CD25++ CD8br AC	Graves' disease || id:ebi-a-GCST90018847	12	-0.0571194	0.14294	0.697851	0.94 (0.71-1.25)	-0.0278032	0.0706725	0.694018	0.97 (0.85-1.12)	-0.0658253	0.0491875	0.180814	0.927188	0.94 (0.85-1.03)	-0.0205181	0.0732636	0.78463	0.98 (0.85-1.13)	0.0148644	0.121748	0.905029	1.01 (0.80-1.29)	TRUE	2.49e-64
CD27 on memory B cell	Graves' disease || id:ebi-a-GCST90018847	16	-0.0583227	0.0429097	0.195577	0.94 (0.87-1.03)	-0.0358542	0.0381829	0.347724	0.96 (0.90-1.04)	-0.0381318	0.0285508	0.181688	0.927188	0.96 (0.91-1.02)	-0.0393308	0.034438	0.271326	0.96 (0.90-1.03)	0.0154078	0.0792947	0.84854	1.02 (0.87-1.19)	TRUE	2.02e-138
CD4 Treg %T cell	Graves' disease || id:ebi-a-GCST90018847	8	-0.0715555	0.105056	0.521203	0.93 (0.76-1.14)	-0.040877	0.0735646	0.578442	0.96 (0.83-1.11)	-0.0731782	0.0548181	0.1819	0.927188	0.93 (0.83-1.03)	-0.0529549	0.0734551	0.494328	0.95 (0.82-1.10)	-0.0465805	0.0929754	0.631739	0.95 (0.80-1.15)	TRUE	1.99e-43
SSC-A on myeloid DC	Graves' disease || id:ebi-a-GCST90018847	8	-0.0291955	0.0171312	0.139223	0.97 (0.94-1.00)	-0.0196409	0.0163153	0.228654	0.98 (0.95-1.01)	-0.0174596	0.0132374	0.187184	0.927188	0.98 (0.96-1.01)	-0.0230673	0.0139153	0.141345	0.98 (0.95-1.00)	-0.0166211	0.0517801	0.757586	0.98 (0.89-1.09)	TRUE	6.33e-54
SSC-A on HLA DR+ T cell	Graves' disease || id:ebi-a-GCST90018847	10	0.0890491	0.135074	0.528244	1.09 (0.84-1.42)	0.0655848	0.0697074	0.346777	1.07 (0.93-1.22)	0.0618545	0.0472589	0.190587	0.927188	1.06 (0.97-1.17)	0.0895353	0.083335	0.310601	1.09 (0.93-1.29)	-0.0505152	0.118253	0.679288	0.95 (0.75-1.20)	TRUE	2.06e-59
IgD+ CD24- %lymphocyte	Graves' disease || id:ebi-a-GCST90018847	13	0.0791088	0.316249	0.807084	1.08 (0.58-2.01)	-0.0734451	0.103008	0.475842	0.93 (0.76-1.14)	-0.0870374	0.0667221	0.192071	0.927188	0.92 (0.80-1.04)	-0.0481262	0.130762	0.719249	0.95 (0.74-1.23)	-0.100733	0.135616	0.471904	0.90 (0.69-1.18)	TRUE	6.62e-67
CD11b on Mo MDSC	Graves' disease || id:ebi-a-GCST90018847	8	-0.0395994	0.0604818	0.536916	0.96 (0.85-1.08)	-0.0102599	0.0340995	0.763505	0.99 (0.93-1.06)	-0.0315468	0.0241942	0.192268	0.927188	0.97 (0.92-1.02)	-0.0204759	0.037813	0.604958	0.98 (0.91-1.06)	-0.00682685	0.0519151	0.899079	0.99 (0.90-1.10)	TRUE	1.29e-73
CD16 on CD14+ CD16+ monocyte	Graves' disease || id:ebi-a-GCST90018847	16	0.0184482	0.0445601	0.685141	1.02 (0.93-1.11)	0.0223974	0.0334018	0.50251	1.02 (0.96-1.09)	0.0339901	0.0262413	0.19522	0.927188	1.03 (0.98-1.09)	0.0402324	0.0291509	0.187767	1.04 (0.98-1.10)	0.0947561	0.0549685	0.105281	1.10 (0.99-1.22)	TRUE	0
CD45RA- CD4+ %T cell	Graves' disease || id:ebi-a-GCST90018847	17	-0.0227518	0.0202634	0.279173	0.98 (0.94-1.02)	-0.0204428	0.0226901	0.367611	0.98 (0.94-1.02)	-0.0193456	0.0149398	0.195353	0.927188	0.98 (0.95-1.01)	-0.0247452	0.0173262	0.172465	0.98 (0.94-1.01)	-0.0107329	0.0500598	0.832942	0.99 (0.90-1.09)	TRUE	8.32e-96
CD28- CD25++ CD8br %T cell	Graves' disease || id:ebi-a-GCST90018847	5	0.0818227	0.31779	0.813463	1.09 (0.58-2.02)	-0.06562	0.111273	0.555378	0.94 (0.75-1.16)	-0.109241	0.0843903	0.195501	0.927188	0.90 (0.76-1.06)	-0.0344933	0.14267	0.820847	0.97 (0.73-1.28)	-0.0520227	0.146724	0.740821	0.95 (0.71-1.27)	TRUE	1.29e-27
CD3 on CD45RA+ CD4+	Graves' disease || id:ebi-a-GCST90018847	18	0.0302913	0.0483075	0.539471	1.03 (0.94-1.13)	0.0346188	0.0419549	0.40929	1.04 (0.95-1.12)	0.0406509	0.0314114	0.195614	0.927188	1.04 (0.98-1.11)	0.0286137	0.042587	0.510683	1.03 (0.95-1.12)	0.0140677	0.0638543	0.828254	1.01 (0.89-1.15)	TRUE	3.14e-295
CD25++ CD8br AC	Graves' disease || id:ebi-a-GCST90018847	22	-0.0765358	0.0705076	0.290613	0.93 (0.81-1.06)	-0.0395473	0.050221	0.431009	0.96 (0.87-1.06)	-0.0431267	0.0334006	0.196635	0.927188	0.96 (0.90-1.02)	-0.0437757	0.0569949	0.451001	0.96 (0.86-1.07)	-0.11684	0.0779666	0.148862	0.89 (0.76-1.04)	TRUE	8.35e-128
IgD+ CD38br %B cell	Graves' disease || id:ebi-a-GCST90018847	16	-0.0342784	0.0669375	0.616566	0.97 (0.85-1.10)	0.0479224	0.0605607	0.428761	1.05 (0.93-1.18)	0.0546931	0.0424012	0.197088	0.927188	1.06 (0.97-1.15)	0.00158599	0.0600458	0.979276	1.00 (0.89-1.13)	0.0695788	0.0835544	0.418055	1.07 (0.91-1.26)	TRUE	4.68e-85
SSC-A on plasmacytoid DC	Graves' disease || id:ebi-a-GCST90018847	14	-0.00519045	0.0929556	0.95639	0.99 (0.83-1.19)	-0.0217797	0.0503905	0.665582	0.98 (0.89-1.08)	-0.0466224	0.0361531	0.197196	0.927188	0.95 (0.89-1.02)	-0.00274191	0.0499524	0.95706	1.00 (0.90-1.10)	0.0451487	0.0743033	0.553902	1.05 (0.90-1.21)	TRUE	1.3e-91
CD28 on CD45RA+ CD4+	Graves' disease || id:ebi-a-GCST90018847	10	0.242822	0.121779	0.0812726	1.27 (1.00-1.62)	0.00916287	0.0695096	0.895125	1.01 (0.88-1.16)	0.0647995	0.0504098	0.198634	0.927188	1.07 (0.97-1.18)	-0.0135443	0.0841599	0.875699	0.99 (0.84-1.16)	-0.0458015	0.102992	0.667033	0.96 (0.78-1.17)	TRUE	7.98e-102
CD33br HLA DR+ CD14- %CD33br HLA DR+	Graves' disease || id:ebi-a-GCST90018847	10	0.067521	0.0720503	0.376113	1.07 (0.93-1.23)	0.0417349	0.0491968	0.396257	1.04 (0.95-1.15)	0.0465274	0.0362508	0.199321	0.927188	1.05 (0.98-1.12)	0.0549581	0.0577116	0.365824	1.06 (0.94-1.18)	0.0425072	0.0682737	0.548995	1.04 (0.91-1.19)	TRUE	7.95e-55
CD28- DN (CD4-CD8-) %DN	Graves' disease || id:ebi-a-GCST90018847	10	0.0244149	0.0737806	0.749212	1.02 (0.89-1.18)	0.100957	0.0609747	0.097779	1.11 (0.98-1.25)	0.0549903	0.0428649	0.199537	0.927188	1.06 (0.97-1.15)	0.103021	0.061069	0.125885	1.11 (0.98-1.25)	0.110502	0.0916186	0.258525	1.12 (0.93-1.34)	TRUE	2.14e-57
CD28+ DN (CD4-CD8-) %DN	Graves' disease || id:ebi-a-GCST90018847	10	-0.0244149	0.0737806	0.749212	0.98 (0.84-1.13)	-0.100957	0.0617933	0.102304	0.90 (0.80-1.02)	-0.0549903	0.0428649	0.199537	0.927188	0.95 (0.87-1.03)	-0.103021	0.0637771	0.140695	0.90 (0.80-1.02)	-0.110502	0.0956229	0.277602	0.90 (0.74-1.08)	TRUE	2.14e-57
CD24 on IgD+ CD38- unsw mem	Graves' disease || id:ebi-a-GCST90018847	9	-0.033982	0.0537522	0.547343	0.97 (0.87-1.07)	-0.0346795	0.036693	0.344594	0.97 (0.90-1.04)	-0.0409482	0.0321055	0.202158	0.927188	0.96 (0.90-1.02)	-0.0333212	0.0373666	0.398561	0.97 (0.90-1.04)	-0.0267161	0.0616909	0.676407	0.97 (0.86-1.10)	TRUE	3.09e-80
CD64 on CD14+ CD16+ monocyte	Graves' disease || id:ebi-a-GCST90018847	7	-0.0567488	0.149034	0.719009	0.94 (0.71-1.27)	-0.109307	0.0827368	0.186455	0.90 (0.76-1.05)	-0.0827262	0.0649562	0.202816	0.927188	0.92 (0.81-1.05)	-0.105438	0.0817598	0.244662	0.90 (0.77-1.06)	-0.149123	0.0921607	0.156774	0.86 (0.72-1.03)	TRUE	9.39e-38
CD127 on CD45RA- CD4 not Treg	Graves' disease || id:ebi-a-GCST90018847	7	-0.51031	0.313591	0.1646	0.60 (0.32-1.11)	-0.0785165	0.119976	0.512833	0.92 (0.73-1.17)	-0.109336	0.085981	0.203503	0.927188	0.90 (0.76-1.06)	-0.0300912	0.13048	0.825272	0.97 (0.75-1.25)	0.0373746	0.158663	0.821608	1.04 (0.76-1.42)	TRUE	8.97e-38
CD27 on IgD- CD38-	Graves' disease || id:ebi-a-GCST90018847	19	0.0735332	0.150284	0.630887	1.08 (0.80-1.44)	-0.0087578	0.0621809	0.887993	0.99 (0.88-1.12)	0.050803	0.0399611	0.203619	0.927188	1.05 (0.97-1.14)	-0.00118954	0.0702841	0.986683	1.00 (0.87-1.15)	-0.0333006	0.0932947	0.725287	0.97 (0.81-1.16)	TRUE	5.32e-165
CD20 on IgD+ CD38- naive	Graves' disease || id:ebi-a-GCST90018847	10	-0.0396989	0.128258	0.764832	0.96 (0.75-1.24)	-0.0638304	0.0608056	0.293835	0.94 (0.83-1.06)	-0.0575989	0.0453517	0.204067	0.927188	0.94 (0.86-1.03)	-0.0577165	0.0626338	0.380832	0.94 (0.83-1.07)	-0.0512404	0.0743803	0.508256	0.95 (0.82-1.10)	TRUE	6.73e-53
CD33 on Im MDSC	Graves' disease || id:ebi-a-GCST90018847	15	-0.122345	0.077723	0.139475	0.88 (0.76-1.03)	-0.0168038	0.0517744	0.745515	0.98 (0.89-1.09)	-0.0463654	0.0369502	0.209548	0.927188	0.95 (0.89-1.03)	0.00946192	0.0626113	0.882036	1.01 (0.89-1.14)	0.0122813	0.076817	0.875261	1.01 (0.87-1.18)	TRUE	2.23e-138
NKT %T cell	Graves' disease || id:ebi-a-GCST90018847	23	-0.0751119	0.0855438	0.389851	0.93 (0.78-1.10)	-0.0579331	0.0636425	0.362669	0.94 (0.83-1.07)	-0.0508397	0.0405277	0.209681	0.927188	0.95 (0.88-1.03)	-0.0874583	0.0642994	0.187551	0.92 (0.81-1.04)	-0.0986589	0.0976575	0.323356	0.91 (0.75-1.10)	TRUE	5.85e-174
CD16-CD56 on HLA DR+ NK	Graves' disease || id:ebi-a-GCST90018847	15	-0.0668742	0.0846875	0.443893	0.94 (0.79-1.10)	-0.0587129	0.0561401	0.29564	0.94 (0.84-1.05)	-0.0515738	0.0414216	0.213097	0.927188	0.95 (0.88-1.03)	-0.0726781	0.0683984	0.305962	0.93 (0.81-1.06)	-0.0592885	0.0838079	0.490907	0.94 (0.80-1.11)	TRUE	3.38e-99
CD25 on CD39+ CD4 Treg	Graves' disease || id:ebi-a-GCST90018847	9	0.0771572	0.139014	0.596155	1.08 (0.82-1.42)	0.0932968	0.0727465	0.19967	1.10 (0.95-1.27)	0.0677139	0.0544696	0.213813	0.927188	1.07 (0.96-1.19)	0.1076	0.0791251	0.210954	1.11 (0.95-1.30)	0.122115	0.113534	0.313478	1.13 (0.90-1.41)	TRUE	9.59e-52
HLA DR+ CD8br %T cell	Graves' disease || id:ebi-a-GCST90018847	20	0.0188438	0.0574083	0.746516	1.02 (0.91-1.14)	0.041444	0.0508431	0.414995	1.04 (0.94-1.15)	0.0436442	0.0352017	0.215038	0.927188	1.04 (0.97-1.12)	0.0406014	0.0443417	0.371326	1.04 (0.95-1.14)	0.0348559	0.065968	0.603357	1.04 (0.91-1.18)	TRUE	5.08e-111
HLA DR+ NK AC	Graves' disease || id:ebi-a-GCST90018847	8	-0.034419	0.108789	0.762428	0.97 (0.78-1.20)	0.0538695	0.0687006	0.43297	1.06 (0.92-1.21)	0.0711754	0.0575963	0.216546	0.927188	1.07 (0.96-1.20)	0.0443423	0.071107	0.552661	1.05 (0.91-1.20)	0.126103	0.108388	0.28277	1.13 (0.92-1.40)	TRUE	1.54e-211
CD11b on basophil	Graves' disease || id:ebi-a-GCST90018847	11	0.100084	0.0998888	0.34254	1.11 (0.91-1.34)	0.030428	0.0450168	0.499088	1.03 (0.94-1.13)	0.0424733	0.0345066	0.21837	0.927188	1.04 (0.98-1.12)	0.0220773	0.0505671	0.671682	1.02 (0.93-1.13)	-0.0203811	0.0608752	0.744692	0.98 (0.87-1.10)	TRUE	2.3e-80
CD45RA+ CD28- CD8br %CD8br	Graves' disease || id:ebi-a-GCST90018847	22	0.000435845	0.00082551	0.603329	1.00 (1.00-1.00)	0.000149985	0.000871073	0.863292	1.00 (1.00-1.00)	0.000800587	0.000650692	0.218562	0.927188	1.00 (1.00-1.00)	0.000370676	0.000692499	0.598084	1.00 (1.00-1.00)	0.0014948	0.00197615	0.457799	1.00 (1.00-1.01)	TRUE	1.59e-130
CD39+ resting Treg %resting Treg	Graves' disease || id:ebi-a-GCST90018847	16	0.00561588	0.0378284	0.8841	1.01 (0.93-1.08)	0.012707	0.0252269	0.614467	1.01 (0.96-1.06)	0.0252587	0.0205615	0.219278	0.927188	1.03 (0.99-1.07)	0.0112837	0.0236134	0.639645	1.01 (0.97-1.06)	-0.0267134	0.075656	0.728934	0.97 (0.84-1.13)	TRUE	0
CD127 on CD28+ CD45RA+ CD8br	Graves' disease || id:ebi-a-GCST90018847	6	-0.162247	0.234678	0.52737	0.85 (0.54-1.35)	-0.115538	0.0991394	0.243853	0.89 (0.73-1.08)	-0.0941961	0.0767264	0.219564	0.927188	0.91 (0.78-1.06)	-0.210478	0.0982887	0.085164	0.81 (0.67-0.98)	0.0432454	0.157985	0.795239	1.04 (0.77-1.42)	TRUE	4.53e-39
CD24+ CD27+ %lymphocyte	Graves' disease || id:ebi-a-GCST90018847	18	-0.0354412	0.0347279	0.322657	0.97 (0.90-1.03)	-0.0397078	0.0350925	0.257836	0.96 (0.90-1.03)	-0.0325333	0.0265182	0.219887	0.927188	0.97 (0.92-1.02)	-0.0409355	0.0321017	0.219398	0.96 (0.90-1.02)	-0.0845793	0.0912279	0.36684	0.92 (0.77-1.10)	TRUE	2.38e-110
CD19 on IgD+ CD24+	Graves' disease || id:ebi-a-GCST90018847	19	-0.0387253	0.0394391	0.339916	0.96 (0.89-1.04)	-0.00840474	0.0457751	0.85432	0.99 (0.91-1.08)	-0.0391301	0.0319371	0.220491	0.927188	0.96 (0.90-1.02)	-0.0124417	0.040038	0.759562	0.99 (0.91-1.07)	-0.00741422	0.0745197	0.921846	0.99 (0.86-1.15)	TRUE	2.87e-113
CD33dim HLA DR+ CD11b+ %CD33dim HLA DR+	Graves' disease || id:ebi-a-GCST90018847	11	-0.0111498	0.0603728	0.857572	0.99 (0.88-1.11)	-0.0297515	0.0333096	0.371761	0.97 (0.91-1.04)	-0.0313608	0.0258535	0.225122	0.927188	0.97 (0.92-1.02)	-0.021828	0.0356603	0.554128	0.98 (0.91-1.05)	-0.0532663	0.0443119	0.257026	0.95 (0.87-1.03)	TRUE	1.8e-136
CD25 on CD4+	Graves' disease || id:ebi-a-GCST90018847	9	-0.069378	0.0372407	0.104755	0.93 (0.87-1.00)	-0.0469696	0.0393167	0.232225	0.95 (0.88-1.03)	-0.0321394	0.026502	0.225238	0.927188	0.97 (0.92-1.02)	-0.0519398	0.0367946	0.195752	0.95 (0.88-1.02)	0.0130891	0.0733564	0.862819	1.01 (0.88-1.17)	TRUE	7.39e-51
CD25 on CD24+ CD27+	Graves' disease || id:ebi-a-GCST90018847	15	0.162639	0.100887	0.130942	1.18 (0.97-1.43)	0.081352	0.0548476	0.138012	1.08 (0.97-1.21)	0.0458437	0.037836	0.225649	0.927188	1.05 (0.97-1.13)	0.102611	0.0523027	0.0699722	1.11 (1.00-1.23)	-0.0143856	0.11318	0.900666	0.99 (0.79-1.23)	TRUE	1.86e-150
HVEM on CD4+	Graves' disease || id:ebi-a-GCST90018847	7	0.0284147	0.0539629	0.621013	1.03 (0.93-1.14)	-0.032315	0.0446102	0.468828	0.97 (0.89-1.06)	-0.0437589	0.0361822	0.226507	0.927188	0.96 (0.89-1.03)	-0.0127029	0.0413078	0.768843	0.99 (0.91-1.07)	-0.15554	0.0838216	0.112909	0.86 (0.73-1.01)	TRUE	1.25e-38
CD25hi AC	Graves' disease || id:ebi-a-GCST90018847	11	-0.052403	0.105354	0.630834	0.95 (0.77-1.17)	-0.07368	0.0753185	0.327952	0.93 (0.80-1.08)	-0.0650921	0.0540793	0.228728	0.927188	0.94 (0.84-1.04)	-0.0767965	0.0756028	0.333676	0.93 (0.80-1.07)	-0.171217	0.128655	0.212794	0.84 (0.65-1.08)	TRUE	1.41e-65
CD3 on TD CD8br	Graves' disease || id:ebi-a-GCST90018847	15	0.0746156	0.108687	0.504447	1.08 (0.87-1.33)	0.0919109	0.0597309	0.123865	1.10 (0.98-1.23)	0.0526129	0.0437435	0.22907	0.927188	1.05 (0.97-1.15)	0.0935964	0.0601902	0.142254	1.10 (0.98-1.24)	0.104832	0.0677297	0.143975	1.11 (0.97-1.27)	TRUE	1.43e-87
CD4 on monocyte	Graves' disease || id:ebi-a-GCST90018847	10	0.0551442	0.164592	0.746214	1.06 (0.77-1.46)	0.0369747	0.0942814	0.69493	1.04 (0.86-1.25)	0.0841438	0.0700896	0.229939	0.927188	1.09 (0.95-1.25)	0.0130404	0.106	0.904793	1.01 (0.82-1.25)	-0.00843458	0.144977	0.954878	0.99 (0.75-1.32)	TRUE	1.81e-51
CD45 on NK	Graves' disease || id:ebi-a-GCST90018847	18	0.0188619	0.0641428	0.772492	1.02 (0.90-1.16)	-0.028504	0.0530001	0.590707	0.97 (0.88-1.08)	-0.0443449	0.0371275	0.232323	0.927188	0.96 (0.89-1.03)	-0.0334412	0.0510408	0.521116	0.97 (0.88-1.07)	-0.0965005	0.0749233	0.215006	0.91 (0.78-1.05)	TRUE	2.7e-113
CD8 on CD28+ CD45RA+ CD8br	Graves' disease || id:ebi-a-GCST90018847	11	-0.0202772	0.0861792	0.819249	0.98 (0.83-1.16)	0.0169534	0.0434739	0.69656	1.02 (0.93-1.11)	0.0389366	0.0326201	0.23262	0.927188	1.04 (0.98-1.11)	0.0022513	0.0458803	0.96183	1.00 (0.92-1.10)	0.0677179	0.0802214	0.418329	1.07 (0.91-1.25)	TRUE	1.42e-163
CD28- CD25++ CD8br %CD8br	Graves' disease || id:ebi-a-GCST90018847	14	-0.011867	0.10796	0.914289	0.99 (0.80-1.22)	-0.0540551	0.0826155	0.512921	0.95 (0.81-1.11)	-0.0712895	0.0600446	0.235119	0.927188	0.93 (0.83-1.05)	-0.0419171	0.102566	0.689424	0.96 (0.78-1.17)	0.0634513	0.138854	0.655238	1.07 (0.81-1.40)	TRUE	2.74e-73
CD25 on CD39+ activated Treg	Graves' disease || id:ebi-a-GCST90018847	7	0.114392	0.0781571	0.203171	1.12 (0.96-1.31)	0.0851236	0.0682508	0.212318	1.09 (0.95-1.24)	0.0638552	0.0541453	0.238266	0.927188	1.07 (0.96-1.19)	0.0857963	0.0666758	0.245588	1.09 (0.96-1.24)	0.0778005	0.0932828	0.436204	1.08 (0.90-1.30)	TRUE	7.21e-40
Activated & resting Treg % CD4 Treg	Graves' disease || id:ebi-a-GCST90018847	15	-0.0755508	0.0352321	0.0514826	0.93 (0.87-0.99)	-0.0538198	0.0328711	0.101568	0.95 (0.89-1.01)	-0.0304197	0.0258847	0.239916	0.927188	0.97 (0.92-1.02)	-0.0473512	0.0290676	0.125598	0.95 (0.90-1.01)	-0.0473512	0.0472324	0.333108	0.95 (0.87-1.05)	TRUE	1.53e-157
CD45RA on naive CD8br	Graves' disease || id:ebi-a-GCST90018847	15	-0.0730916	0.146221	0.62552	0.93 (0.70-1.24)	-0.00267166	0.0653695	0.967399	1.00 (0.88-1.13)	-0.0552965	0.0471	0.240386	0.927188	0.95 (0.86-1.04)	0.011483	0.0855251	0.895105	1.01 (0.86-1.20)	0.0217434	0.101519	0.833494	1.02 (0.84-1.25)	TRUE	1.18e-86
CD25 on CD20- CD38-	Graves' disease || id:ebi-a-GCST90018847	12	-0.000105765	0.040543	0.99797	1.00 (0.92-1.08)	0.0380865	0.0385553	0.32323	1.04 (0.96-1.12)	0.0329421	0.0282268	0.243189	0.927188	1.03 (0.98-1.09)	0.0301418	0.0370744	0.433458	1.03 (0.96-1.11)	0.00913847	0.0664073	0.893033	1.01 (0.89-1.15)	TRUE	1.09e-61
CD33dim HLA DR- AC	Graves' disease || id:ebi-a-GCST90018847	16	0.0278014	0.0280536	0.3385	1.03 (0.97-1.09)	0.011906	0.0291889	0.68335	1.01 (0.96-1.07)	0.0256984	0.0220614	0.244075	0.927188	1.03 (0.98-1.07)	0.0216455	0.0275934	0.444992	1.02 (0.97-1.08)	0.0268866	0.0445864	0.555502	1.03 (0.94-1.12)	TRUE	3.12e-102
CD38 on naive-mature B cell	Graves' disease || id:ebi-a-GCST90018847	12	-0.0611552	0.0644379	0.364964	0.94 (0.83-1.07)	-0.0371914	0.0501762	0.458563	0.96 (0.87-1.06)	-0.0431273	0.0372332	0.246741	0.927188	0.96 (0.89-1.03)	-0.0481064	0.0473065	0.331043	0.95 (0.87-1.05)	-0.0329117	0.0821616	0.696405	0.97 (0.82-1.14)	TRUE	8.3e-88
CD33- HLA DR+ AC	Graves' disease || id:ebi-a-GCST90018847	19	0.0136816	0.0186642	0.47352	1.01 (0.98-1.05)	-0.000607707	0.0179628	0.973012	1.00 (0.96-1.04)	-0.0167127	0.014501	0.249108	0.927188	0.98 (0.96-1.01)	-0.00259095	0.0155156	0.869239	1.00 (0.97-1.03)	-0.0310966	0.0613236	0.618248	0.97 (0.86-1.09)	TRUE	3.55e-114
CD39+ CD4+ AC	Graves' disease || id:ebi-a-GCST90018847	18	0.0598593	0.0673695	0.387423	1.06 (0.93-1.21)	0.0714528	0.0493879	0.147962	1.07 (0.97-1.18)	0.0365575	0.0318159	0.250543	0.927188	1.04 (0.97-1.10)	0.0877755	0.0460299	0.073575	1.09 (1.00-1.19)	0.047163	0.0845363	0.584184	1.05 (0.89-1.24)	TRUE	2.82e-235
Naive-mature B cell %B cell	Graves' disease || id:ebi-a-GCST90018847	19	-0.0754526	0.0676577	0.280277	0.93 (0.81-1.06)	-0.0666249	0.0566215	0.239326	0.94 (0.84-1.05)	-0.043143	0.0375916	0.251103	0.927188	0.96 (0.89-1.03)	-0.0578884	0.0616728	0.360343	0.94 (0.84-1.07)	0.0429441	0.090328	0.640203	1.04 (0.87-1.25)	TRUE	5.89e-107
Sw mem %B cell	Graves' disease || id:ebi-a-GCST90018847	7	-0.157183	0.143565	0.323496	0.85 (0.64-1.13)	-0.0190101	0.0758459	0.802092	0.98 (0.85-1.14)	-0.0610924	0.0532843	0.251573	0.927188	0.94 (0.85-1.04)	-0.135624	0.0775964	0.131086	0.87 (0.75-1.02)	0.100474	0.126858	0.458511	1.11 (0.86-1.42)	TRUE	6.67e-36
HVEM on EM CD8br	Graves' disease || id:ebi-a-GCST90018847	5	0.158303	0.524107	0.782349	1.17 (0.42-3.27)	-0.0996727	0.10735	0.353158	0.91 (0.73-1.12)	-0.128992	0.11308	0.25399	0.927188	0.88 (0.70-1.10)	0.075241	0.233416	0.763335	1.08 (0.68-1.70)	0.0931982	0.174925	0.622404	1.10 (0.78-1.55)	TRUE	6.13e-28
Im MDSC %CD33dim HLA DR- CD66b-	Graves' disease || id:ebi-a-GCST90018847	11	-0.0921043	0.0656641	0.19426	0.91 (0.80-1.04)	-0.0486384	0.0484671	0.315603	0.95 (0.87-1.05)	-0.0394409	0.0345809	0.254061	0.927188	0.96 (0.90-1.03)	-0.0585403	0.0527616	0.293172	0.94 (0.85-1.05)	-0.131849	0.0893734	0.170919	0.88 (0.74-1.04)	TRUE	3.78e-71
CD28 on CD28+ CD4+	Graves' disease || id:ebi-a-GCST90018847	13	0.0556858	0.0687731	0.435277	1.06 (0.92-1.21)	0.00429241	0.054407	0.937117	1.00 (0.90-1.12)	0.0417397	0.0368705	0.257609	0.927188	1.04 (0.97-1.12)	0.0191521	0.0511105	0.714407	1.02 (0.92-1.13)	0.0676353	0.0805699	0.417621	1.07 (0.91-1.25)	TRUE	1.33e-68
CD38 on IgD- CD38dim	Graves' disease || id:ebi-a-GCST90018847	12	-0.0350909	0.0334369	0.318665	0.97 (0.90-1.03)	-0.0148212	0.0380314	0.696752	0.99 (0.91-1.06)	-0.0320696	0.0283561	0.258072	0.927188	0.97 (0.92-1.02)	-0.0256448	0.0356793	0.487277	0.97 (0.91-1.05)	-0.00355916	0.0775425	0.964213	1.00 (0.86-1.16)	TRUE	9.49e-98
CD20 on B cell	Graves' disease || id:ebi-a-GCST90018847	15	0.0498595	0.135905	0.719619	1.05 (0.81-1.37)	0.0347435	0.0584	0.551895	1.04 (0.92-1.16)	0.0450547	0.0399262	0.259131	0.927188	1.05 (0.97-1.13)	-0.0138122	0.0754971	0.857461	0.99 (0.85-1.14)	0.0107239	0.0907922	0.907654	1.01 (0.85-1.21)	TRUE	7.39e-100
CD8 on CD39+ CD8br	Graves' disease || id:ebi-a-GCST90018847	13	0.0111437	0.101248	0.914342	1.01 (0.83-1.23)	0.0438258	0.0573928	0.445099	1.04 (0.93-1.17)	0.0440673	0.0390686	0.259343	0.927188	1.05 (0.97-1.13)	0.157358	0.0758429	0.0601762	1.17 (1.01-1.36)	0.14346	0.108391	0.210317	1.15 (0.93-1.43)	TRUE	4.75e-92
CD3 on CD39+ secreting Treg	Graves' disease || id:ebi-a-GCST90018847	17	0.00763567	0.0473887	0.874142	1.01 (0.92-1.11)	0.0164158	0.0384805	0.669671	1.02 (0.94-1.10)	0.0335078	0.0297226	0.259593	0.927188	1.03 (0.98-1.10)	0.00751264	0.039232	0.850549	1.01 (0.93-1.09)	0.0123574	0.0713345	0.864642	1.01 (0.88-1.16)	TRUE	6.89e-203
CD11c on myeloid DC	Graves' disease || id:ebi-a-GCST90018847	20	-0.000328443	0.0427326	0.993952	1.00 (0.92-1.09)	-0.0112309	0.0436969	0.797165	0.99 (0.91-1.08)	-0.0361528	0.0321766	0.261194	0.927188	0.96 (0.91-1.03)	-0.0125469	0.0377392	0.74318	0.99 (0.92-1.06)	-0.148964	0.0845898	0.0943227	0.86 (0.73-1.02)	TRUE	8.15e-121
CD24 on IgD+ CD38-	Graves' disease || id:ebi-a-GCST90018847	11	-0.0496484	0.0572638	0.408456	0.95 (0.85-1.06)	-0.040385	0.0499645	0.418933	0.96 (0.87-1.06)	-0.0425321	0.0378962	0.261721	0.927188	0.96 (0.89-1.03)	-0.0338489	0.0489599	0.505072	0.97 (0.88-1.06)	-0.0440324	0.065378	0.51589	0.96 (0.84-1.09)	TRUE	1.47e-71
CD28 on CD4 Treg	Graves' disease || id:ebi-a-GCST90018847	11	-0.00484502	0.0681524	0.94488	1.00 (0.87-1.14)	0.0355792	0.0552113	0.519303	1.04 (0.93-1.15)	0.046346	0.0413297	0.26213	0.927188	1.05 (0.97-1.14)	0.0303491	0.0509536	0.564663	1.03 (0.93-1.14)	0.0527667	0.0788565	0.51855	1.05 (0.90-1.23)	TRUE	7.76e-80
CD62L- HLA DR++ monocyte %monocyte	Graves' disease || id:ebi-a-GCST90018847	6	0.0798413	0.0525247	0.203126	1.08 (0.98-1.20)	0.0451209	0.0361243	0.211648	1.05 (0.97-1.12)	0.0341998	0.0305793	0.263397	0.927188	1.03 (0.97-1.10)	0.0441053	0.0353311	0.267173	1.05 (0.98-1.12)	0.047737	0.0734712	0.544526	1.05 (0.91-1.21)	TRUE	1.05e-30
HLA DR+ NK %NK	Graves' disease || id:ebi-a-GCST90018847	17	0.00191338	0.0849563	0.982328	1.00 (0.85-1.18)	0.0224318	0.0524924	0.669136	1.02 (0.92-1.13)	0.0447469	0.0400401	0.263758	0.927188	1.05 (0.97-1.13)	0.0151637	0.0620632	0.810084	1.02 (0.90-1.15)	-0.00149188	0.0873319	0.986582	1.00 (0.84-1.18)	TRUE	7.27e-263
CD127 on CD28+ CD45RA- CD8br	Graves' disease || id:ebi-a-GCST90018847	8	0.0046062	0.110893	0.968215	1.00 (0.81-1.25)	-0.0611041	0.0699521	0.382384	0.94 (0.82-1.08)	-0.061363	0.0549857	0.26443	0.927188	0.94 (0.84-1.05)	-0.0543957	0.0684525	0.452913	0.95 (0.83-1.08)	-0.0964703	0.0940421	0.339113	0.91 (0.76-1.09)	TRUE	1.74e-43
CD4RA on TD CD4+	Graves' disease || id:ebi-a-GCST90018847	14	-0.0567394	0.0396191	0.177639	0.94 (0.87-1.02)	-0.0277899	0.0371204	0.454073	0.97 (0.90-1.05)	-0.0291722	0.0262077	0.265659	0.927188	0.97 (0.92-1.02)	-0.0351991	0.0341683	0.321717	0.97 (0.90-1.03)	-0.00962881	0.0494415	0.848598	0.99 (0.90-1.09)	TRUE	4.3e-87
CD45 on CD8br	Graves' disease || id:ebi-a-GCST90018847	11	-0.0435482	0.0493167	0.40019	0.96 (0.87-1.05)	-0.0425268	0.0415129	0.305635	0.96 (0.88-1.04)	-0.04664	0.042277	0.26994	0.927188	0.95 (0.88-1.04)	-0.0421581	0.041092	0.329095	0.96 (0.88-1.04)	-0.10749	0.085417	0.23683	0.90 (0.76-1.06)	TRUE	2.07e-57
IgD+ %B cell	Graves' disease || id:ebi-a-GCST90018847	9	0.0706973	0.117202	0.565393	1.07 (0.85-1.35)	0.156011	0.0638536	0.0145553	1.17 (1.03-1.32)	0.0738826	0.0671535	0.271243	0.927188	1.08 (0.94-1.23)	0.11584	0.0683672	0.128643	1.12 (0.98-1.28)	0.00806554	0.104485	0.940365	1.01 (0.82-1.24)	TRUE	3.79e-45
CD25 on unsw mem	Graves' disease || id:ebi-a-GCST90018847	14	0.0620828	0.111441	0.587705	1.06 (0.86-1.32)	0.0964374	0.0495674	0.0517049	1.10 (1.00-1.21)	0.0515748	0.0468956	0.271429	0.927188	1.05 (0.96-1.15)	0.098973	0.0547512	0.0938395	1.10 (0.99-1.23)	0.0439857	0.0833754	0.606691	1.04 (0.89-1.23)	TRUE	9.23e-135
CD24 on IgD+ CD38br	Graves' disease || id:ebi-a-GCST90018847	15	-0.104835	0.0626671	0.118227	0.90 (0.80-1.02)	-0.0597696	0.0560106	0.285921	0.94 (0.84-1.05)	-0.044143	0.0401835	0.271971	0.927188	0.96 (0.88-1.04)	-0.0795933	0.0543972	0.165503	0.92 (0.83-1.03)	-0.0267076	0.0846619	0.757064	0.97 (0.82-1.15)	TRUE	2.19e-92
HLA DR+ NK %CD3- lymphocyte	Graves' disease || id:ebi-a-GCST90018847	15	0.0141449	0.0982126	0.887691	1.01 (0.84-1.23)	0.0123137	0.0681784	0.856674	1.01 (0.89-1.16)	0.0545144	0.0500109	0.275691	0.927188	1.06 (0.96-1.16)	0.0410429	0.0752447	0.594022	1.04 (0.90-1.21)	0.127953	0.127834	0.333845	1.14 (0.88-1.46)	TRUE	1.19e-263
CD25 on IgD+ CD38- unsw mem	Graves' disease || id:ebi-a-GCST90018847	13	0.0133025	0.0258332	0.616784	1.01 (0.96-1.07)	0.014544	0.0252846	0.565147	1.01 (0.97-1.07)	0.0195959	0.0179814	0.275807	0.927188	1.02 (0.98-1.06)	0.0131199	0.0219913	0.561863	1.01 (0.97-1.06)	0.00548245	0.035644	0.880315	1.01 (0.94-1.08)	TRUE	7.7e-105
SSC-A on monocyte	Graves' disease || id:ebi-a-GCST90018847	11	-0.133537	0.16334	0.434729	0.87 (0.64-1.21)	0.0128651	0.0808505	0.873572	1.01 (0.86-1.19)	-0.0620978	0.0569888	0.275868	0.927188	0.94 (0.84-1.05)	0.0366905	0.118302	0.762819	1.04 (0.82-1.31)	0.0211554	0.127155	0.871178	1.02 (0.80-1.31)	TRUE	6.46e-104
Activated Treg AC	Graves' disease || id:ebi-a-GCST90018847	5	-0.09869	0.0488783	0.136776	0.91 (0.82-1.00)	-0.062944	0.0514131	0.220846	0.94 (0.85-1.04)	-0.0447286	0.0412296	0.277981	0.927188	0.96 (0.88-1.04)	-0.0980253	0.0526239	0.135967	0.91 (0.82-1.01)	0.206454	0.113809	0.143869	1.23 (0.98-1.54)	TRUE	2.2e-26
CD8dim NKT %T cell	Graves' disease || id:ebi-a-GCST90018847	14	-0.286687	0.105275	0.018497	0.75 (0.61-0.92)	-0.137703	0.0822412	0.0940563	0.87 (0.74-1.02)	-0.0590205	0.0544059	0.278002	0.927188	0.94 (0.85-1.05)	-0.156348	0.120926	0.218542	0.86 (0.67-1.08)	-0.13921	0.154608	0.384282	0.87 (0.64-1.18)	TRUE	1.71e-127
Memory B cell AC	Graves' disease || id:ebi-a-GCST90018847	9	-0.0346975	0.0353884	0.359515	0.97 (0.90-1.04)	-0.0404839	0.035481	0.253869	0.96 (0.90-1.03)	-0.0336809	0.0310913	0.27868	0.927188	0.97 (0.91-1.03)	-0.0430633	0.0327842	0.225419	0.96 (0.90-1.02)	-0.00942732	0.0900713	0.919218	0.99 (0.83-1.18)	TRUE	1.17e-50
HLA DR on CD33dim HLA DR+ CD11b+	Graves' disease || id:ebi-a-GCST90018847	14	0.0135636	0.0462017	0.7741	1.01 (0.93-1.11)	-0.0160776	0.0315115	0.609902	0.98 (0.93-1.05)	-0.0314012	0.029115	0.280801	0.927188	0.97 (0.92-1.03)	0.00221629	0.0322561	0.946267	1.00 (0.94-1.07)	0.00562071	0.0433328	0.898781	1.01 (0.92-1.09)	TRUE	9.24e-114
CD4 Treg %CD4	Graves' disease || id:ebi-a-GCST90018847	11	0.00871714	0.0870603	0.922438	1.01 (0.85-1.20)	-0.0413376	0.0622666	0.506767	0.96 (0.85-1.08)	-0.0487449	0.0452839	0.281736	0.927188	0.95 (0.87-1.04)	-0.0351797	0.058849	0.563268	0.97 (0.86-1.08)	-0.0351797	0.0943392	0.717	0.97 (0.80-1.16)	TRUE	2.65e-64
CD3 on naive CD8br	Graves' disease || id:ebi-a-GCST90018847	18	0.0897869	0.0541964	0.117057	1.09 (0.98-1.22)	0.0293142	0.0458548	0.522639	1.03 (0.94-1.13)	0.0332656	0.0309758	0.282858	0.927188	1.03 (0.97-1.10)	0.0238551	0.0451751	0.604285	1.02 (0.94-1.12)	-0.0599462	0.0773854	0.44919	0.94 (0.81-1.10)	TRUE	2.11e-269
CD20 on CD24+ CD27+	Graves' disease || id:ebi-a-GCST90018847	16	0.063547	0.0937415	0.508887	1.07 (0.89-1.28)	0.0239942	0.0547896	0.661435	1.02 (0.92-1.14)	-0.0441998	0.0411639	0.282934	0.927188	0.96 (0.88-1.04)	0.0225135	0.0647977	0.733086	1.02 (0.90-1.16)	-0.0280085	0.0770771	0.721389	0.97 (0.84-1.13)	TRUE	1.13e-115
CD39 on CD39+ CD8br	Graves' disease || id:ebi-a-GCST90018847	12	0.108793	0.101552	0.309209	1.11 (0.91-1.36)	0.0517338	0.0629262	0.411001	1.05 (0.93-1.19)	0.0447834	0.0418146	0.28417	0.927188	1.05 (0.96-1.14)	0.0495661	0.0646267	0.45925	1.05 (0.93-1.19)	0.162129	0.106466	0.15602	1.18 (0.95-1.45)	TRUE	7.69e-74
CD19 on IgD- CD38dim	Graves' disease || id:ebi-a-GCST90018847	16	-0.0136011	0.0749793	0.858655	0.99 (0.85-1.14)	-0.0679578	0.0639708	0.288088	0.93 (0.82-1.06)	-0.0499438	0.0466567	0.284416	0.927188	0.95 (0.87-1.04)	-0.0702572	0.0644476	0.292853	0.93 (0.82-1.06)	-0.0582981	0.0888613	0.521725	0.94 (0.79-1.12)	TRUE	1.61e-93
FSC-A on monocyte	Graves' disease || id:ebi-a-GCST90018847	11	-0.00391096	0.0544649	0.944326	1.00 (0.90-1.11)	0.0187336	0.0369233	0.611898	1.02 (0.95-1.10)	0.0508828	0.0479197	0.288311	0.927188	1.05 (0.96-1.16)	0.0223929	0.034166	0.526991	1.02 (0.96-1.09)	0.0470115	0.0914004	0.618184	1.05 (0.88-1.25)	TRUE	2.28e-61
CD3 on CD4+	Graves' disease || id:ebi-a-GCST90018847	16	0.084329	0.117228	0.483755	1.09 (0.86-1.37)	0.0598777	0.0692657	0.387333	1.06 (0.93-1.22)	0.0557139	0.052548	0.289032	0.927188	1.06 (0.95-1.17)	0.112047	0.0871057	0.217828	1.12 (0.94-1.33)	0.101305	0.107023	0.358857	1.11 (0.90-1.36)	TRUE	6.94e-98
CD20 on IgD+ CD38- unsw mem	Graves' disease || id:ebi-a-GCST90018847	14	0.0172657	0.209999	0.935829	1.02 (0.67-1.54)	0.0614314	0.0625443	0.325998	1.06 (0.94-1.20)	0.0447182	0.0423453	0.290951	0.927188	1.05 (0.96-1.14)	0.0486288	0.0767683	0.537426	1.05 (0.90-1.22)	0.0683106	0.0919662	0.470825	1.07 (0.89-1.28)	TRUE	3.03e-78
CD25 on IgD- CD38-	Graves' disease || id:ebi-a-GCST90018847	13	0.0205281	0.0434879	0.646123	1.02 (0.94-1.11)	0.0246499	0.0376843	0.513038	1.02 (0.95-1.10)	0.027708	0.0262716	0.291574	0.927188	1.03 (0.98-1.08)	0.0185609	0.0343896	0.599261	1.02 (0.95-1.09)	-0.0408381	0.058855	0.500971	0.96 (0.86-1.08)	TRUE	1.63e-109
CD20 on unsw mem	Graves' disease || id:ebi-a-GCST90018847	14	-0.0602886	0.133778	0.660268	0.94 (0.72-1.22)	-0.0306637	0.0641008	0.632389	0.97 (0.86-1.10)	-0.0633847	0.0602545	0.292823	0.927188	0.94 (0.83-1.06)	-0.0345652	0.0673881	0.616607	0.97 (0.85-1.10)	-0.057913	0.0850169	0.507702	0.94 (0.80-1.11)	TRUE	5.05e-90
Monocyte AC	Graves' disease || id:ebi-a-GCST90018847	16	-0.0265398	0.0281181	0.361242	0.97 (0.92-1.03)	-0.04819	0.0318195	0.129904	0.95 (0.90-1.01)	-0.0251851	0.0240106	0.294218	0.927188	0.98 (0.93-1.02)	-0.032148	0.0292461	0.289	0.97 (0.91-1.03)	-0.0201982	0.0570392	0.728184	0.98 (0.88-1.10)	TRUE	8.61e-89
CD28+ DN (CD4-CD8-) AC	Graves' disease || id:ebi-a-GCST90018847	7	-0.153833	0.14075	0.324254	0.86 (0.65-1.13)	0.0901503	0.0976198	0.355755	1.09 (0.90-1.33)	0.0740217	0.0708166	0.295903	0.927188	1.08 (0.94-1.24)	0.11257	0.124188	0.399635	1.12 (0.88-1.43)	0.239376	0.136442	0.129895	1.27 (0.97-1.66)	TRUE	7.74e-37
Memory B cell %lymphocyte	Graves' disease || id:ebi-a-GCST90018847	17	-0.0143112	0.0332654	0.673157	0.99 (0.92-1.05)	-0.0419582	0.0352663	0.234143	0.96 (0.89-1.03)	-0.0286806	0.0274522	0.296138	0.927188	0.97 (0.92-1.03)	-0.0476603	0.0343765	0.184635	0.95 (0.89-1.02)	-0.122146	0.0827139	0.159158	0.89 (0.75-1.04)	TRUE	5.56e-102
CD25 on IgD+ CD38br	Graves' disease || id:ebi-a-GCST90018847	10	-0.298695	0.279336	0.316133	0.74 (0.43-1.28)	-0.0133725	0.094446	0.887405	0.99 (0.82-1.19)	-0.0676905	0.0648203	0.296356	0.927188	0.93 (0.82-1.06)	0.0946102	0.171363	0.594319	1.10 (0.79-1.54)	0.028677	0.165049	0.865909	1.03 (0.74-1.42)	TRUE	7.25e-79
CD28- CD8br AC	Graves' disease || id:ebi-a-GCST90018847	12	0.292383	0.149436	0.0788821	1.34 (1.00-1.80)	0.0303161	0.0648882	0.640354	1.03 (0.91-1.17)	0.050544	0.0484954	0.297299	0.927188	1.05 (0.96-1.16)	0.0277417	0.0688395	0.694677	1.03 (0.90-1.18)	0.0148012	0.0744022	0.845943	1.01 (0.88-1.17)	TRUE	7.96e-71
CD4+ CD8dim %leukocyte	Graves' disease || id:ebi-a-GCST90018847	12	-0.182488	0.128479	0.185919	0.83 (0.65-1.07)	-0.110183	0.0705579	0.118384	0.90 (0.78-1.03)	-0.0544531	0.0522598	0.297426	0.927188	0.95 (0.85-1.05)	-0.110201	0.0691348	0.139241	0.90 (0.78-1.03)	0.134339	0.115121	0.267912	1.14 (0.91-1.43)	TRUE	3.71e-102
CD19 on naive-mature B cell	Graves' disease || id:ebi-a-GCST90018847	19	-0.0305892	0.0265501	0.265212	0.97 (0.92-1.02)	-0.0290959	0.027912	0.297218	0.97 (0.92-1.03)	-0.0223407	0.0215341	0.299521	0.927188	0.98 (0.94-1.02)	-0.0219675	0.0240964	0.374003	0.98 (0.93-1.03)	-0.0313936	0.0506622	0.543244	0.97 (0.88-1.07)	TRUE	1.62e-102
SSC-A on HLA DR+ NK	Graves' disease || id:ebi-a-GCST90018847	17	-0.0434666	0.0659621	0.519908	0.96 (0.84-1.09)	-0.0115015	0.0535809	0.830034	0.99 (0.89-1.10)	-0.039507	0.0381262	0.300101	0.927188	0.96 (0.89-1.04)	-0.021134	0.0691721	0.763904	0.98 (0.85-1.12)	-0.0353459	0.0799377	0.664286	0.97 (0.83-1.13)	TRUE	5.28e-190
CD3 on EM CD8br	Graves' disease || id:ebi-a-GCST90018847	10	-0.0469049	0.145747	0.755835	0.95 (0.72-1.27)	0.0943077	0.0630517	0.134726	1.10 (0.97-1.24)	0.0516331	0.0498735	0.300537	0.927188	1.05 (0.95-1.16)	0.0898962	0.065853	0.205368	1.09 (0.96-1.24)	0.0853987	0.0832582	0.331806	1.09 (0.93-1.28)	TRUE	3.91e-86
CD39+ CD4+ %CD4+	Graves' disease || id:ebi-a-GCST90018847	18	0.0294769	0.0391349	0.462262	1.03 (0.95-1.11)	-0.000588099	0.0440279	0.989343	1.00 (0.92-1.09)	0.0294654	0.0285773	0.302505	0.927651	1.03 (0.97-1.09)	0.0120993	0.0411668	0.772386	1.01 (0.93-1.10)	0.0708155	0.0818283	0.398859	1.07 (0.91-1.26)	TRUE	5.91e-252
CD28- DN (CD4-CD8-) AC	Graves' disease || id:ebi-a-GCST90018847	15	0.105781	0.0994797	0.306981	1.11 (0.91-1.35)	0.083437	0.0606399	0.16884	1.09 (0.97-1.22)	0.0611294	0.0594755	0.30404	0.927651	1.06 (0.95-1.19)	0.0901513	0.0593591	0.151083	1.09 (0.97-1.23)	0.0759186	0.0835586	0.378954	1.08 (0.92-1.27)	TRUE	4.34e-88
CD25 on activated Treg	Graves' disease || id:ebi-a-GCST90018847	8	-0.252162	0.296465	0.427645	0.78 (0.43-1.39)	-0.0871778	0.168973	0.605905	0.92 (0.66-1.28)	-0.122721	0.119544	0.304619	0.927651	0.88 (0.70-1.12)	-0.0858909	0.209527	0.694114	0.92 (0.61-1.38)	-0.109866	0.255694	0.680347	0.90 (0.54-1.48)	TRUE	2.9e-41
HLA DR+ CD8br AC	Graves' disease || id:ebi-a-GCST90018847	21	0.00436117	0.0349929	0.902125	1.00 (0.94-1.08)	0.0106162	0.0332238	0.749321	1.01 (0.95-1.08)	0.0257077	0.0251036	0.305805	0.927651	1.03 (0.98-1.08)	0.00606745	0.0311246	0.847406	1.01 (0.95-1.07)	-0.0319729	0.0744775	0.672297	0.97 (0.84-1.12)	TRUE	3.33e-120
Basophil AC	Graves' disease || id:ebi-a-GCST90018847	17	0.0127481	0.0230517	0.588397	1.01 (0.97-1.06)	-0.000783793	0.026671	0.976556	1.00 (0.95-1.05)	0.0197744	0.0195267	0.31121	0.936738	1.02 (0.98-1.06)	0.00895206	0.0234125	0.707224	1.01 (0.96-1.06)	0.0129145	0.0391668	0.745881	1.01 (0.94-1.09)	TRUE	2.44e-114
CD27 on CD20-	Graves' disease || id:ebi-a-GCST90018847	7	-0.0582381	0.0458668	0.260068	0.94 (0.86-1.03)	0.0166613	0.0388139	0.667734	1.02 (0.94-1.10)	0.0314145	0.0312339	0.314521	0.936738	1.03 (0.97-1.10)	0.0160038	0.0333956	0.648748	1.02 (0.95-1.08)	-0.00453998	0.0854639	0.959359	1.00 (0.84-1.18)	TRUE	1.65e-34
CD3 on HLA DR+ CD8br	Graves' disease || id:ebi-a-GCST90018847	13	-0.0106164	0.061773	0.866668	0.99 (0.88-1.12)	0.0108608	0.0462342	0.814279	1.01 (0.92-1.11)	0.0348332	0.034768	0.316404	0.936738	1.04 (0.97-1.11)	0.0200291	0.042607	0.646719	1.02 (0.94-1.11)	0.0402279	0.0814286	0.630206	1.04 (0.89-1.22)	TRUE	5.11e-92
CD86 on monocyte	Graves' disease || id:ebi-a-GCST90018847	8	0.0751899	0.0396607	0.106786	1.08 (1.00-1.17)	0.04752	0.0377749	0.208399	1.05 (0.97-1.13)	0.0302142	0.0305655	0.322906	0.936738	1.03 (0.97-1.09)	0.0527555	0.034997	0.175431	1.05 (0.98-1.13)	-0.0702248	0.109884	0.543107	0.93 (0.75-1.16)	TRUE	2.25e-45
Naive DN (CD4-CD8-) %T cell	Graves' disease || id:ebi-a-GCST90018847	8	-0.367426	0.330247	0.308468	0.69 (0.36-1.32)	0.0795548	0.116282	0.493878	1.08 (0.86-1.36)	0.082598	0.0835792	0.323025	0.936738	1.09 (0.92-1.28)	0.177804	0.171214	0.333577	1.19 (0.85-1.67)	0.156863	0.179308	0.410678	1.17 (0.82-1.66)	TRUE	2.57e-41
CD28- DN (CD4-CD8-) %T cell	Graves' disease || id:ebi-a-GCST90018847	15	0.0579	0.0663784	0.398884	1.06 (0.93-1.21)	0.0958283	0.0593815	0.106577	1.10 (0.98-1.24)	0.0421997	0.0427032	0.323051	0.936738	1.04 (0.96-1.13)	0.0907869	0.0583004	0.141729	1.10 (0.98-1.23)	0.0844059	0.0921413	0.375151	1.09 (0.91-1.30)	TRUE	7.92e-88
CD45 on B cell	Graves' disease || id:ebi-a-GCST90018847	11	-0.0545161	0.0341326	0.144689	0.95 (0.89-1.01)	-0.0428615	0.0378751	0.25778	0.96 (0.89-1.03)	-0.0280059	0.0283806	0.323741	0.936738	0.97 (0.92-1.03)	-0.0388018	0.0344968	0.286949	0.96 (0.90-1.03)	0.0327568	0.067339	0.637136	1.03 (0.91-1.18)	TRUE	2.12e-59
PDL-1 on monocyte	Graves' disease || id:ebi-a-GCST90018847	9	-0.353065	0.118362	0.0204297	0.70 (0.56-0.89)	-0.00796492	0.093749	0.932293	0.99 (0.83-1.19)	-0.0637583	0.0649912	0.326578	0.936738	0.94 (0.83-1.07)	0.0107091	0.101714	0.918741	1.01 (0.83-1.23)	-0.117848	0.142776	0.433063	0.89 (0.67-1.18)	TRUE	2.42e-62
CD8 on CM CD8br	Graves' disease || id:ebi-a-GCST90018847	7	-0.0435843	0.191951	0.829369	0.96 (0.66-1.39)	-0.0494288	0.0751928	0.510949	0.95 (0.82-1.10)	-0.0528734	0.053921	0.326804	0.936738	0.95 (0.85-1.05)	0.0252829	0.107121	0.821267	1.03 (0.83-1.27)	0.0696102	0.120632	0.584893	1.07 (0.85-1.36)	TRUE	5.84e-71
CD24+ CD27+ %B cell	Graves' disease || id:ebi-a-GCST90018847	15	0.0353989	0.0751142	0.645261	1.04 (0.89-1.20)	0.0362474	0.0610002	0.552366	1.04 (0.92-1.17)	0.0436887	0.0446669	0.328025	0.936738	1.04 (0.96-1.14)	0.0471306	0.0724776	0.52604	1.05 (0.91-1.21)	-0.0120837	0.10028	0.9058	0.99 (0.81-1.20)	TRUE	3.36e-84
Activated & secreting Treg %CD4 Treg	Graves' disease || id:ebi-a-GCST90018847	20	-0.00595711	0.030721	0.848418	0.99 (0.94-1.06)	0.0263475	0.0298598	0.377574	1.03 (0.97-1.09)	0.0198434	0.0203024	0.328377	0.936738	1.02 (0.98-1.06)	0.0123191	0.024971	0.627428	1.01 (0.96-1.06)	0.00834284	0.0410483	0.841105	1.01 (0.93-1.09)	TRUE	3.1e-220
IgD+ CD24+ %B cell	Graves' disease || id:ebi-a-GCST90018847	9	0.147249	0.110836	0.225674	1.16 (0.93-1.44)	0.0672043	0.0798074	0.399743	1.07 (0.91-1.25)	0.0595976	0.0609877	0.328467	0.936738	1.06 (0.94-1.20)	0.101551	0.0789678	0.234419	1.11 (0.95-1.29)	0.027924	0.107251	0.801162	1.03 (0.83-1.27)	TRUE	4.95e-48
CD25hi CD45RA- CD4 not Treg %CD4+	Graves' disease || id:ebi-a-GCST90018847	15	0.0330633	0.038801	0.409569	1.03 (0.96-1.12)	0.0352875	0.0382516	0.356263	1.04 (0.96-1.12)	0.0274788	0.0281254	0.328563	0.936738	1.03 (0.97-1.09)	0.0367608	0.0317459	0.266251	1.04 (0.97-1.10)	0.0218671	0.0615765	0.727793	1.02 (0.91-1.15)	TRUE	1.16e-113
CD39+ resting Treg % CD4 Treg	Graves' disease || id:ebi-a-GCST90018847	26	-0.00585485	0.0109911	0.599146	0.99 (0.97-1.02)	-0.00421362	0.0118221	0.721528	1.00 (0.97-1.02)	-0.00956678	0.00989104	0.333436	0.936738	0.99 (0.97-1.01)	-0.00531006	0.0101424	0.605203	0.99 (0.98-1.01)	-0.0416168	0.0394536	0.301592	0.96 (0.89-1.04)	TRUE	0
CD25 on IgD+ CD24+	Graves' disease || id:ebi-a-GCST90018847	12	-0.110141	0.133374	0.428175	0.90 (0.69-1.16)	-0.0873276	0.0631847	0.166941	0.92 (0.81-1.04)	-0.0452778	0.0468677	0.334005	0.936738	0.96 (0.87-1.05)	-0.0847784	0.0749516	0.282067	0.92 (0.79-1.06)	-0.123877	0.0925853	0.207906	0.88 (0.74-1.06)	TRUE	2.09e-72
CD62L on CD62L+ DC	Graves' disease || id:ebi-a-GCST90018847	17	0.125706	0.0861925	0.165342	1.13 (0.96-1.34)	-0.0524076	0.0574771	0.361874	0.95 (0.85-1.06)	-0.0387721	0.0401415	0.334102	0.936738	0.96 (0.89-1.04)	-0.0535487	0.0735127	0.476879	0.95 (0.82-1.09)	-0.0760618	0.0875057	0.397578	0.93 (0.78-1.10)	TRUE	2.89e-105
PB/PC %lymphocyte	Graves' disease || id:ebi-a-GCST90018847	13	-0.0222809	0.0302686	0.47707	0.98 (0.92-1.04)	-0.0169236	0.0304224	0.578013	0.98 (0.93-1.04)	-0.02422	0.025163	0.335787	0.936738	0.98 (0.93-1.03)	-0.0165706	0.0266932	0.546355	0.98 (0.93-1.04)	-0.00682024	0.0441754	0.879869	0.99 (0.91-1.08)	TRUE	8.79e-68
CD40 on monocytes	Graves' disease || id:ebi-a-GCST90018847	22	-0.0283458	0.0297008	0.351285	0.97 (0.92-1.03)	-0.0338252	0.0279906	0.226874	0.97 (0.92-1.02)	-0.0173038	0.0179821	0.335909	0.936738	0.98 (0.95-1.02)	-0.0381028	0.0243156	0.132058	0.96 (0.92-1.01)	-0.0287721	0.0452853	0.532062	0.97 (0.89-1.06)	TRUE	0
Naive DN (CD4-CD8-) %DN	Graves' disease || id:ebi-a-GCST90018847	15	-0.0427917	0.043326	0.341342	0.96 (0.88-1.04)	-0.0201082	0.0386757	0.603121	0.98 (0.91-1.06)	-0.0297796	0.0309944	0.33665	0.936738	0.97 (0.91-1.03)	-0.0267219	0.0350759	0.458803	0.97 (0.91-1.04)	-0.0185561	0.0863832	0.833012	0.98 (0.83-1.16)	TRUE	1.28e-77
Secreting Treg %CD4	Graves' disease || id:ebi-a-GCST90018847	17	0.0124914	0.0263742	0.642589	1.01 (0.96-1.07)	0.0218123	0.0306417	0.476556	1.02 (0.96-1.09)	0.0215748	0.0224854	0.337306	0.936738	1.02 (0.98-1.07)	0.0225847	0.0301502	0.464684	1.02 (0.96-1.09)	0.013131	0.0428984	0.763478	1.01 (0.93-1.10)	TRUE	1.31e-130
CD45 on basophil	Graves' disease || id:ebi-a-GCST90018847	9	-0.043551	0.128978	0.745518	0.96 (0.74-1.23)	-0.00757723	0.0529929	0.886301	0.99 (0.89-1.10)	-0.0383305	0.0400484	0.338515	0.936738	0.96 (0.89-1.04)	0.000649908	0.0494626	0.989838	1.00 (0.91-1.10)	-0.0251843	0.0667018	0.715574	0.98 (0.86-1.11)	TRUE	1.37e-49
Activated & resting Treg %CD4+	Graves' disease || id:ebi-a-GCST90018847	19	-0.0448615	0.0510659	0.391919	0.96 (0.87-1.06)	-0.0250814	0.0484673	0.604813	0.98 (0.89-1.07)	0.0333655	0.0348828	0.338819	0.936738	1.03 (0.97-1.11)	-0.0375223	0.0512988	0.473922	0.96 (0.87-1.07)	0.149325	0.0813547	0.0830134	1.16 (0.99-1.36)	TRUE	7.02e-128
FSC-A on myeloid DC	Graves' disease || id:ebi-a-GCST90018847	13	0.0358852	0.0313191	0.276197	1.04 (0.97-1.10)	0.0194694	0.0330576	0.555891	1.02 (0.96-1.09)	0.0215543	0.0226646	0.3416	0.936738	1.02 (0.98-1.07)	0.0197709	0.0322813	0.551665	1.02 (0.96-1.09)	0.0419974	0.0499888	0.417257	1.04 (0.95-1.15)	TRUE	2.1e-113
CD20 on IgD- CD24-	Graves' disease || id:ebi-a-GCST90018847	11	0.0585361	0.173304	0.743285	1.06 (0.75-1.49)	0.00965986	0.0696608	0.889711	1.01 (0.88-1.16)	-0.0533345	0.0561294	0.342007	0.936738	0.95 (0.85-1.06)	0.0217922	0.0875767	0.808524	1.02 (0.86-1.21)	0.016379	0.112637	0.887273	1.02 (0.82-1.27)	TRUE	6.44e-61
CD45 on CD33- HLA DR-	Graves' disease || id:ebi-a-GCST90018847	8	0.0744868	0.114073	0.537972	1.08 (0.86-1.35)	-0.0159894	0.0659818	0.808524	0.98 (0.86-1.12)	-0.0459223	0.0483669	0.342388	0.936738	0.96 (0.87-1.05)	0.011205	0.0801688	0.89278	1.01 (0.86-1.18)	0.0296022	0.101915	0.77988	1.03 (0.84-1.26)	TRUE	1.03e-53
FSC-A on CD14+ monocyte	Graves' disease || id:ebi-a-GCST90018847	8	-0.051547	0.154987	0.750757	0.95 (0.70-1.29)	-0.0617082	0.0800471	0.440767	0.94 (0.80-1.10)	-0.060552	0.0638999	0.34333	0.936738	0.94 (0.83-1.07)	-0.0592246	0.0805606	0.48614	0.94 (0.80-1.10)	-0.0592246	0.101575	0.578143	0.94 (0.77-1.15)	TRUE	2.39e-45
CD127 on granulocyte	Graves' disease || id:ebi-a-GCST90018847	22	0.00247958	0.0696984	0.971973	1.00 (0.87-1.15)	0.010482	0.0470694	0.823775	1.01 (0.92-1.11)	0.0304407	0.0322125	0.344661	0.936738	1.03 (0.97-1.10)	0.00504153	0.0548953	0.927696	1.01 (0.90-1.12)	-0.0112982	0.0769863	0.884724	0.99 (0.85-1.15)	TRUE	5.57e-189
Memory B cell %B cell	Graves' disease || id:ebi-a-GCST90018847	18	0.0511896	0.0643605	0.438047	1.05 (0.93-1.19)	0.062185	0.0583178	0.286282	1.06 (0.95-1.19)	0.03733	0.0395487	0.34522	0.936738	1.04 (0.96-1.12)	0.0686775	0.0692985	0.335564	1.07 (0.94-1.23)	-0.0683394	0.100442	0.505422	0.93 (0.77-1.14)	TRUE	1.08e-105
CD33br HLA DR+ CD14dim AC	Graves' disease || id:ebi-a-GCST90018847	12	-0.0353367	0.0408137	0.406889	0.97 (0.89-1.05)	-0.0315893	0.0395714	0.424704	0.97 (0.90-1.05)	-0.0274536	0.0292111	0.347302	0.936738	0.97 (0.92-1.03)	-0.0353727	0.0352146	0.336728	0.97 (0.90-1.03)	-0.0545892	0.053043	0.325508	0.95 (0.85-1.05)	TRUE	1.07e-70
CD40 on CD14+ CD16+ monocyte	Graves' disease || id:ebi-a-GCST90018847	17	-0.0329124	0.0295093	0.282262	0.97 (0.91-1.03)	0.00544477	0.0254495	0.83059	1.01 (0.96-1.06)	0.0161451	0.0171879	0.347562	0.936738	1.02 (0.98-1.05)	-0.0138316	0.0221296	0.540767	0.99 (0.94-1.03)	0.069927	0.0440293	0.131806	1.07 (0.98-1.17)	TRUE	2.02e-288
B cell AC	Graves' disease || id:ebi-a-GCST90018847	15	0.00612999	0.0934358	0.948689	1.01 (0.84-1.21)	-0.0176544	0.0624519	0.777417	0.98 (0.87-1.11)	-0.0396669	0.0423819	0.349305	0.937655	0.96 (0.88-1.04)	-0.013119	0.0626176	0.837069	0.99 (0.87-1.12)	0.0138846	0.0920568	0.882264	1.01 (0.85-1.21)	TRUE	7.71e-86
CD28 on CD39+ secreting Treg	Graves' disease || id:ebi-a-GCST90018847	12	-0.0499925	0.103766	0.640331	0.95 (0.78-1.17)	0.0204965	0.0469983	0.662755	1.02 (0.93-1.12)	0.0399627	0.0428302	0.350794	0.937655	1.04 (0.96-1.13)	0.0201398	0.055683	0.724438	1.02 (0.91-1.14)	0.0517799	0.132283	0.702955	1.05 (0.81-1.36)	TRUE	1.16e-127
FSC-A on CD8br	Graves' disease || id:ebi-a-GCST90018847	9	-0.0366597	0.072956	0.630742	0.96 (0.84-1.11)	-0.0423459	0.0543962	0.436291	0.96 (0.86-1.07)	-0.0380219	0.0408338	0.351782	0.937655	0.96 (0.89-1.04)	-0.030271	0.0513726	0.571957	0.97 (0.88-1.07)	-0.0213373	0.0953395	0.82852	0.98 (0.81-1.18)	TRUE	5.03e-49
CCR2 on plasmacytoid DC	Graves' disease || id:ebi-a-GCST90018847	10	-0.0021023	0.0563514	0.971154	1.00 (0.89-1.11)	-0.0715935	0.0522941	0.170982	0.93 (0.84-1.03)	-0.0343668	0.0373015	0.35688	0.945796	0.97 (0.90-1.04)	-0.0744987	0.0515653	0.182429	0.93 (0.84-1.03)	-0.0051971	0.0785755	0.948711	0.99 (0.85-1.16)	TRUE	4.54e-113
CD19 on IgD+ CD38- naive	Graves' disease || id:ebi-a-GCST90018847	7	-0.00595479	0.0299544	0.850254	0.99 (0.94-1.05)	-0.0152176	0.029257	0.602969	0.98 (0.93-1.04)	-0.0224864	0.0244352	0.357446	0.945796	0.98 (0.93-1.03)	-0.0173877	0.0262013	0.531588	0.98 (0.93-1.03)	0.00295588	0.0438663	0.948465	1.00 (0.92-1.09)	TRUE	3.34e-36
Activated & secreting Treg AC	Graves' disease || id:ebi-a-GCST90018847	12	0.0236148	0.0336738	0.499122	1.02 (0.96-1.09)	0.00404423	0.0360834	0.91076	1.00 (0.94-1.08)	0.0251386	0.0274876	0.360432	0.947834	1.03 (0.97-1.08)	0.0330416	0.0348826	0.36387	1.03 (0.97-1.11)	0.0211171	0.0473929	0.664547	1.02 (0.93-1.12)	TRUE	8.36e-72
CD39+ CD4+ %T cell	Graves' disease || id:ebi-a-GCST90018847	21	0.0233189	0.0363892	0.529295	1.02 (0.95-1.10)	-0.00613118	0.034802	0.860158	0.99 (0.93-1.06)	0.0215407	0.0235952	0.36128	0.947834	1.02 (0.98-1.07)	0.00272757	0.0316071	0.932089	1.00 (0.94-1.07)	0.0292674	0.0614132	0.638837	1.03 (0.91-1.16)	TRUE	7.52e-262
CD28 on activated Treg	Graves' disease || id:ebi-a-GCST90018847	10	-0.112834	0.0548613	0.0737345	0.89 (0.80-0.99)	0.0232576	0.046827	0.619422	1.02 (0.93-1.12)	0.0403724	0.044302	0.362138	0.947834	1.04 (0.95-1.14)	0.0212382	0.0438904	0.640019	1.02 (0.94-1.11)	0.327426	0.0847833	0.0038358	1.39 (1.17-1.64)	TRUE	7.73e-74
Transitional AC	Graves' disease || id:ebi-a-GCST90018847	20	-0.103399	0.0519813	0.0621005	0.90 (0.81-1.00)	-0.0740087	0.0391112	0.0584559	0.93 (0.86-1.00)	-0.0399498	0.044415	0.368404	0.958042	0.96 (0.88-1.05)	-0.0602984	0.0345024	0.0966658	0.94 (0.88-1.01)	0.09505	0.12879	0.469518	1.10 (0.85-1.42)	TRUE	7.97e-106
[truncated: 447 more rows]

## Sheet: Supplementary Table 8
Supplementary Table 8. MR estimates for the association between CCL19 on immune cells.
[truncated: 11 more rows]

## Sheet: Supplementary Table 9
Supplementary Table 9. The heterogeneity, Horizontal pleiotropy and MR-PRESSO analysis between circulating inflammatory cytokines/ proteins on thyroid diseases.
[truncated: 400 more rows]

[truncated: 3 more sheets: Supplementary Table 10, Supplementary Table 11, Supplementary Table 12]
